# Supplementary material for: High-throughput phenotyping using hyperspectral indicators supports the genetic dissection of yield in durum wheat grown under heat and drought stress
Source: Front Plant Sci. 2024 Nov 22;15:1470520. doi: 10.3389/fpls.2024.1470520 (PMC11620856; doi:10.3389/fpls.2024.1470520)
Supplement: Supplementary file 5 [file Table1.xlsx]

## Sheet: LINES_2014-2015-2016-2017-2018-
Supplementary Table S1 - Durum wheat lines assessed.
Wheat line	Class	Year
DW0001	EDW	All campaings
DW0002	EDW	All campaings
DW0003	EDW	All campaings
DW0004	EDW	All campaings
DW0006	EDW	All campaings
DW0007	EDW	All campaings
DW0009	EDW	All campaings
DW0010	EDW	All campaings
DW0011	EDW	All campaings
DW0012	EDW	All campaings
DW0013	EDW	All campaings
DW0014	EDW	All campaings
DW0015	EDW	All campaings
DW0016	EDW	All campaings
DW0017	EDW	All campaings
DW0018	EDW	All campaings
DW0019	EDW	All campaings
DW0020	EDW	2014
DW0021	EDW	2014
DW0022	EDW	2014
DW0023	EDW	2014
DW0025	EDW	2014, 2015
DW0026	EDW	2014
DW0027	EDW	2014
DW0028	EDW	2014
DW0029	EDW	2014
DW0030	EDW	2014
DW0031	EDW	2014
DW0032	EDW	2014
DW0033	EDW	2014
DW0034	EDW	2014
DW0035	EDW	2014
DW0036	EDW	2014
DW0037	EDW	2014
DW0038	EDW	2014
DW0039	EDW	2014, 2015
DW0040	EDW	2014
DW0041	EDW	2014
DW0042	EDW	2014
DW0043	EDW	2014
DW0044	EDW	2014
DW0045	EDW	2014
DW0046	EDW	2014
DW0047	EDW	2014
DW0048	EDW	2014
DW0049	EDW	2014
DW0050	EDW	2014
DW0052	EDW	2014
DW0053	EDW	2014
DW0054	EDW	2014
DW0055	EDW	2014
DW0056	EDW	2014
DW0057	EDW	2014, 2015
DW0058	EDW	2014, 2015, 2016, 2017
DW0059	EDW	2014
DW0060	EDW	2014
DW0061	EDW	2014, 2015
DW0062	EDW	2014
DW0063	EDW	2014, 2015
DW0064	EDW	2014
DW0065	EDW	2014, 2015
DW0066	EDW	2014
DW0067	EDW	2014
DW0068	EDW	2014
DW0069	EDW	2014, 2015
DW0070	EDW	2014, 2015
DW0071	EDW	2014
DW0072	EDW	2014
DW0073	EDW	2014
DW0074	EDW	2014
DW0075	EDW	2014, 2015, 2016
DW0076	EDW	2014
DW0077	EDW	2014
DW0078	EDW	2014
DW0079	EDW	2014
DW0080	EDW	2014
DW0081	EDW	2014
DW0082	EDW	2014
DW0083	EDW	2014
DW0084	EDW	2014
DW0085	EDW	2014
DW0086	EDW	2014
DW0087	EDW	2014
DW0088	EDW	2014
DW0089	EDW	2014
DW0090	EDW	2014
DW0091	EDW	2014
DW0092	EDW	2014
DW0093	EDW	2014
DW0094	EDW	2014
DW0095	EDW	2014
DW0096	EDW	2014, 2015
DW0097	EDW	2014
DW0098	EDW	2014
DW0099	EDW	2014
DW0100	EDW	2014, 2015
DW0101	EDW	2014, 2015
DW0102	EDW	2014, 2015, 2016
DW0103	EDW	2014, 2015
DW0105	EDW	2014
DW0106	EDW	2014, 2015
DW0107	EDW	2014
DW0108	EDW	2014
DW0109	EDW	2014
DW0110	EDW	2014
DW0111	EDW	2014
DW0112	EDW	2014
DW0113	EDW	2014
DW0114	EDW	2014, 2015
DW0115	EDW	2014
DW0116	EDW	2014
DW0117	EDW	2014
DW0118	EDW	2014, 2015
DW0119	EDW	2014, 2015
DW0120	EDW	2014
DW0121	EDW	2015
DW0122	EDW	2015, 2016
DW0123	EDW
DW0124	EDW	2015, 2016, 2017
DW0125	EDW	2015
DW0126	EDW	2015
DW0127	EDW	2015
DW0128	EDW	2015
DW0129	EDW	2015
DW0130	EDW	2015, 2016, 2017, 2018
DW0131	EDW	2015, 2016
DW0132	EDW	2015
DW0133	EDW	2015, 2016
DW0134	EDW	2015
DW0135	EDW	2015
DW0136	EDW	2015
DW0137	EDW	2015
DW0138	EDW	2015
DW0139	EDW	2015
DW0140	EDW	2015
DW0141	EDW	2015
DW0142	EDW	2015
DW0143	EDW	2015, 2016
DW0144	EDW	2015
DW0145	EDW	2015
DW0147	EDW	2015
DW0148	EDW	2015
DW0149	EDW	2015, 2016, 2017, 2018
DW0150	EDW	2015
DW0151	EDW	2015
DW0152	EDW	2015
DW0153	EDW	2015
DW0154	EDW	2015
DW0155	EDW	2015
DW0156	EDW	2015
DW0157	EDW	2015
DW0158	EDW	2015
DW0159	EDW	2015
DW0160	EDW	2015
DW0161	EDW	2015
DW0162	EDW	2015
DW0163	EDW	2015, 2016
DW0164	EDW	2015
DW0165	EDW	2015, 2016
DW0166	EDW	2015
DW0167	EDW	2015
DW0168	EDW	2015, 2016, 2017
DW0169	EDW	2015
DW0170	EDW	2015
DW0171	EDW	2015
DW0172	EDW	2015
DW0173	EDW	2015
DW0174	EDW	2015
DW0175	EDW	2015
DW0176	EDW	2015
DW0177	EDW	2015
DW0178	EDW	2015
DW0179	EDW	2015
DW0180	EDW	2015
DW0181	EDW	2015
DW0182	EDW	2015
DW0183	EDW	2015
DW0184	EDW	2015
DW0185	EDW	2015
DW0186	EDW	2015
DW0187	EDW	2015, 2016
DW0188	EDW	2015
DW0189	EDW	2015
DW0190	EDW	2015
DW0191	EDW	2015
DW0192	EDW	2015
DW0193	EDW	2015
DW0194	EDW	2015
DW0195	EDW	2015
DW0196	EDW	2015
DW0197	EDW	2015
DW0198	EDW	2015
DW0199	EDW	2015
DW0200	EDW	2015
DW0201	EDW	2015
DW0202	EDW	2015
DW0203	EDW	2015
DW0204	EDW	2015
DW0205	EDW	2015, 2016
DW0206	EDW	2015, 2016, 2017
DW0207	EDW	2015, 2016, 2017, 2018
DW0209	EDW	2015, 2016
DW0210	EDW	2015, 2016
DW0211	EDW	2015
DW0212	EDW	2015
DW0213	EDW	2015
DW0214	EDW	2015, 2016
DW0215	EDW	2015
DW0216	EDW	2015
DW0217	EDW	2015
DW0218	EDW	2015, 2016
DW0219	EDW	2015
DW0220	EDW	2015
DW0221	DWV	All campaings
DW0222	DWV	All campaings
DW0223	DWV	All campaings
DW0224	DWV	All campaings
DW0225	DWV	All campaings
DW0226	DWV	All campaings
DW0227	DWV	All campaings
DW0228	DWV	All campaings
DW0229	DWV	All campaings
DW0230	DWV	All campaings
DW0231	DWV	All campaings
DW0232	DWV	All campaings
DW0233	DWV	All campaings
DW0234	DWV	All campaings
DW0235	DWV	All campaings
DW0236	DWV	All campaings
DW0237	DWV	All campaings
DW0238	DWV	All campaings
DW0239	DWV	All campaings
DW0240	DWV	All campaings
DW0241	DWV	All campaings
DW0242	DWV	All campaings
DW0243	DWV	All campaings
DW0244	DWV	All campaings
DW0245	DWV	All campaings
DW0246	EDW	2016, 2017
DW0247	EDW	2016, 2017
DW0248	EDW	2016, 2017
DW0249	EDW	2016, 2017
DW0250	EDW	2016
DW0251	EDW	2016, 2017
DW0252	EDW	2016, 2017, 2018
DW0253	EDW	2016, 2017
DW0254	EDW	2016, 2017
DW0255	EDW	2016, 2017
DW0256	EDW	2016, 2017
DW0257	EDW	2016, 2017, 2018
DW0258	EDW	2016, 2017, 2018
DW0259	EDW	2017
DW0260	EDW	2017, 2018
DW0261	EDW	2017
DW0262	EDW	2017, 2018
DW0263	EDW	2017
DW0264	EDW	2017
DW0265	EDW	2017, 2018
DW0266	EDW	2017
DW0267	EDW	2017
DW0268	EDW	2017, 2018
DW0269	EDW	2017
DW0270	EDW	2017
DW0271	EDW	2017
DW0272	EDW	2017
DW0273	EDW	2017
DW0274	EDW	2017
DW0275	EDW	2017
DW0277	EDW	2017, 2018
DW0278	EDW	2017
DW0279	EDW	2017, 2018
DW0280	EDW	2017, 2018
DW0283	EDW	2017
DW0284	EDW	2017
DW0285	EDW	2017, 2018
DW0286	EDW	2017
DW0287	EDW	2017
DW0288	EDW	2017
DW0289	EDW	2017
DW0290	EDW	2017
DW0291	EDW	2017
DW0292	EDW	2017
DW0294	EDW	2017
DW0295	EDW	2017
DW0296	EDW	2017
DW0297	EDW	2017
DW0298	EDW	2017
DW0299	EDW	2017
DW0300	EDW	2017, 2018
DW0301	EDW	2017
DW0302	EDW	2017
DW0304	EDW	2017
DW0305	EDW	2017, 2018
DW0306	EDW	2017
DW0308	EDW	2017
DW0309	EDW	2017
DW0310	EDW	2017
DW0311	EDW	2017
DW0312	EDW	2017
DW0313	EDW	2017
DW0314	EDW	2017
DW0315	EDW	2017
DW0316	EDW	2017
DW0317	EDW	2017
DW0318	EDW	2017
DW0319	EDW	2017
DW0320	EDW	2017
DW0321	EDW	2017
DW0322	EDW	2017
DW0323	EDW	2017, 2018
DW0324	EDW	2017
DW0325	EDW	2017
DW0326	EDW	2017
DW0327	EDW	2017
DW0328	EDW	2017
DW0329	EDW	2017
DW0330	EDW	2017, 2018
DW0331	EDW	2017
DW0332	EDW	2017
DW0333	EDW	2017
DW0334	EDW	2017
DW0335	EDW	2017
DW0336	EDW	2017
DW0337	EDW	2017
DW0338	EDW	2017, 2018
DW0339	EDW	2017
DW0340	EDW	2017
DW0341	EDW	2017
DW0342	EDW	2017
DW0343	EDW	2017
DW0344	EDW	2017
DW0345	EDW	2017
DW0346	EDW	2017
DW0347	EDW	2017
DW0348	EDW	2017
DW0349	EDW	2017
DW0350	EDW	2017
DW0351	EDW	2017
DW0352	EDW	2017
DW0353	EDW	2017
DW0354	EDW	2017
DW0355	EDW	2017
DW0356	EDW	2017
DW0357	EDW	2017, 2018
DW0358	EDW	2017
DW0359	EDW	2018
DW0360	EDW	2018
DW0361	EDW	2018
DW0362	EDW	2018
DW0363	EDW	2018
DW0364	EDW	2018
DW0365	EDW	2018
DW0366	EDW	2018
DW0368	EDW	2018
DW0369	EDW	2018
DW0370	EDW	2018
DW0371	EDW	2018
DW0372	EDW	2018
DW0373	EDW	2018
DW0374	EDW	2018
DW0375	EDW	2018
DW0377	EDW	2018
DW0379	EDW	2018
DW0380	EDW	2018
DW0381	EDW	2018
DW0382	EDW	2018
DW0383	EDW	2018
DW0384	EDW	2018
DW0385	EDW	2018
DW0386	EDW	2018
DW0387	EDW	2018
DW0388	EDW	2018
DW0389	EDW	2018
DW0390	EDW	2018
DW0391	EDW	2018
DW0392	EDW	2018
DW0393	EDW	2018
DW0394	EDW	2018
DW0395	EDW	2018
DW0396	EDW	2018
DW0397	EDW	2018
DW0398	EDW	2018
DW0399	EDW	2018
DW0400	EDW	2018
DW0401	EDW	2018
DW0402	EDW	2018
DW0403	EDW	2018
DW0404	EDW	2018
DW0405	EDW	2018
DW0406	EDW	2018
DW0407	EDW	2018
DW0408	EDW	2018
DW0409	EDW	2018
DW0410	EDW	2018
DW0411	EDW	2018, 2021
DW0412	EDW	2018
DW0413	EDW	2018
DW0414	EDW	2018
DW0415	EDW	2018
DW0416	EDW	2018
DW0417	EDW	2018
DW0418	EDW	2018
DW0419	EDW	2018
DW0420	EDW	2018
DW0421	EDW	2018
DW0422	EDW	2018
DW0423	EDW	2018
DW0424	EDW	2018
DW0425	EDW	2018
DW0426	EDW	2018
DW0427	EDW	2018
DW0428	EDW	2018
DW0429	EDW	2018
DW0430	EDW	2018
DW0431	EDW	2018
DW0432	EDW	2018
DW0433	EDW	2018
DW0434	EDW	2018
DW0435	EDW	2018
DW0436	EDW	2018
DW0437	EDW	2018
DW0438	EDW	2018
DW0439	EDW	2018
DW0440	EDW	2018
DW0441	EDW	2018
DW0442	EDW	2018
DW0443	EDW	2018
DW0444	EDW	2018
DW0445	EDW	2018
DW0446	EDW	2018
DW0447	EDW	2018
DW0448	EDW	2018
DW0449	EDW	2018
DW0450	EDW	2018
DW0451	EDW	2018
DW0452	EDW	2018
DW0453	EDW	2018
DW0454	EDW	2021
DW0455	EDW	2021
DW0456	EDW	2021
DW0457	EDW	2021
DW0458	EDW	2021
DW0459	EDW	2021
DW0460	EDW	2021
DW0461	EDW	2021
DW0462	EDW	2021
DW0463	EDW	2021
DW0464	EDW	2021
DW0465	EDW	2021
DW0466	EDW	2021
DW0467	EDW	2021
DW0468	EDW	2021
DW0469	EDW	2021
DW0470	EDW	2021
DW0471	EDW	2021
DW0472	EDW	2021
DW0473	EDW	2021
DW0474	EDW	2021
DW0475	EDW	2021
DW0476	EDW	2021
DW0477	EDW	2021
DW0478	EDW	2021
DW0479	EDW	2021
DW0480	EDW	2021
DW0481	EDW	2021
DW0482	EDW	2021
DW0483	EDW	2021
DW0484	EDW	2021
DW0485	EDW	2021
DW0486	EDW	2021
DW0487	EDW	2021
DW0488	EDW	2021
DW0489	EDW	2021
DW0490	EDW	2021
DW0491	EDW	2021
DW0492	EDW	2021
DW0493	EDW	2021
DW0494	EDW	2021
DW0495	EDW	2021
DW0496	EDW	2021
DW0497	EDW	2021
DW0498	EDW	2021
DW0499	EDW	2021
DW0500	EDW	2021
DW0501	EDW	2021
DW0502	EDW	2021
DW0503	EDW	2021
DW0504	EDW	2021
DW0505	EDW	2021
DW0506	EDW	2021
DW0507	EDW	2021
DW0508	EDW	2021
DW0509	EDW	2021
DW0510	EDW	2021
DW0511	EDW	2021
DW0512	EDW	2021
DW0513	EDW	2021
DW0514	EDW	2021
DW0515	EDW	2021
DW0516	EDW	2021
DW0517	EDW	2021
DW0518	EDW	2021
DW0519	EDW	2021
DW0520	EDW	2021
DW0521	EDW	2021
DW0522	EDW	2021
DW0523	EDW	2021
DW0524	EDW	2021
DW0525	EDW	2021
DW0526	EDW	2021
DW0527	EDW	2021
DW0529	EDW	2021
DW0530	EDW	2021
DW0531	EDW	2021
DW0532	EDW	2021
DW0533	EDW	2021
DW0534	EDW	2021
DW0535	EDW	2021
DW0536	EDW	2021
DW0537	EDW	2021
DW0538	EDW	2021
DW0539	EDW	2021
DW0540	EDW	2021
DW0541	EDW	2021
DW0542	EDW	2021
DW0543	EDW	2021
DW0544	EDW	2021
DW0545	EDW	2021
DW0546	EDW	2021
DW0547	EDW	2021
DW0548	EDW	2021
DW0549	EDW	2021
DW0550	EDW	2021
DW0551	EDW	2021
DW0552	EDW	2021
DW0553	EDW	2021
