# Supplementary material for: High-throughput phenotyping using hyperspectral indicators supports the genetic dissection of yield in durum wheat grown under heat and drought stress
Source: Front Plant Sci. 2024 Nov 22;15:1470520. doi: 10.3389/fpls.2024.1470520 (PMC11620856; doi:10.3389/fpls.2024.1470520)
Supplement: Supplementary file 6 [file Table2.xlsx]

## Sheet: Hoja1
Supplementary Table S2 . Time points for flight airborne campaigns and spectral indices measurements.
Field campaign	Location	Field conditions	Flight date	Crop cycle
2014	1	Drought	17.mar	Pre-anthesis
2015	1	Drought	14.apr	Anthesis
2016	1	Drought	18.mar	Pre-anthesis
2017	1	Drought	6.apr	Anthesis
2018	1	Drought	18.apr	Anthesis
2021	1, 2	Drought	18.mar	Pre-anthesis
