# Supplementary material for: High-throughput phenotyping using hyperspectral indicators supports the genetic dissection of yield in durum wheat grown under heat and drought stress
Source: Front Plant Sci. 2024 Nov 22;15:1470520. doi: 10.3389/fpls.2024.1470520 (PMC11620856; doi:10.3389/fpls.2024.1470520)
Supplement: Supplementary file 7 [file Table3.xlsx]

## Sheet: STable3
Supplementary Table S3 - Kinship matrix for assessed 536 durum wheat lines using SNP markers.
	DW0003	DW0013	DW0016	DW0001	DW0010	DW0017	DW0018	DW0002	DW0004	DW0014	DW0019	DW0011	DW0006	DW0012	DW0015	DW0009	DW0007	DW0087	DW0095	DW0103	DW0023	DW0031	DW0039	DW0047	DW0055	DW0063	DW0071	DW0079	DW0088	DW0096	DW0105	DW0032	DW0040	DW0048	DW0056	DW0064	DW0072	DW0080	DW0089	DW0097	DW0106	DW0025	DW0033	DW0041	DW0049	DW0057	DW0065	DW0073	DW0081
DW0003	1.809	-0.0630149	0.107869	0.00286835	0.102347	0.12236	0.0981704	0.649131	-0.0678857	0.0629518	-0.0812347	0.0632661	-0.133803	0.0852522	0.0307711	-0.0321124	-0.114694	-0.0284525	-0.0483495	0.111466	0.0130979	0.0202789	-0.0536594	-0.00552767	-0.0586613	-0.031309	-0.0150535	-0.0876145	0.01699	-0.0474845	-0.0609538	-0.150141	0.103469	-0.0704198	-0.0374204	-0.0148908	-0.0364162	-0.00277836	0.0442209	-0.0549372	-0.0170214	-0.0872496	-0.134031	-0.144413	-0.0245692	-0.150334	0.0474385	-0.021364	-0.0968915
DW0013	-0.0630149	1.32407	-0.0352542	0.0574998	0.109707	-0.0671609	0.13851	0.0444128	0.203154	-0.00986697	0.166399	0.0435159	0.117659	0.216354	0.0461839	0.0818962	-0.00270325	0.181289	0.0930685	0.0212005	-0.120737	0.0562911	0.340868	0.173346	0.182467	0.027834	0.205328	0.121712	-0.0662787	0.254679	0.0542122	-0.00567224	-0.0207969	0.170101	-0.0743862	0.159309	-0.0550708	-0.0844258	0.273798	-0.000608	0.00693961	0.048628	-0.0242807	0.172567	0.219873	0.0890182	0.188727	0.0060406	0.252088
DW0016	0.107869	-0.0352542	1.07727	-0.0264923	0.0307267	0.364157	-0.0194678	-0.0254698	-0.139137	0.0279596	-0.0250101	0.0216766	-0.0416272	-0.0309141	0.0658066	-0.119276	-0.0101271	0.0137259	0.0263468	0.0489598	0.00907512	-0.0637074	-0.0036707	0.0160686	-0.0350104	0.00733088	-0.0219368	-0.0821721	0.03728	0.0509946	0.0228586	0.0709039	0.142985	0.030347	0.0847158	-0.0505186	0.0116449	-0.0269913	0.0476904	-0.0349467	-0.0297831	-0.0395046	0.124307	-0.0595744	-0.0290711	-0.0088947	0.147923	-0.0746033	0.00359928
DW0001	0.00286835	0.0574998	-0.0264923	1.56054	0.0228748	-0.0444928	-0.0310499	0.25871	0.198974	0.0236512	0.0777229	-0.0189534	0.0934392	-0.0378628	-0.0931916	0.00519894	0.146237	-0.00566384	-0.0232303	-0.0169196	-0.0852441	-0.0969044	0.0402531	-0.0199013	-0.0854908	0.041898	-0.000218	-0.0528472	0.014911	0.0546746	0.118931	-0.0685824	-0.00509255	0.0513143	0.0208893	-0.0736901	-0.0768139	0.0717611	-0.043137	0.0513836	-0.00207513	0.0842472	-0.0295919	-0.0267155	0.0122007	-0.059175	0.0425964	0.0464712	0.0591295
DW0010	0.102347	0.109707	0.0307267	0.0228748	1.37926	0.0117339	-0.0596633	0.0300564	0.123006	0.00445668	0.022414	0.0675439	0.0154549	0.0691596	0.0669414	-0.079995	-0.116148	0.0532519	0.0419247	0.130889	0.00858695	-0.0563746	0.0612943	0.059824	0.00916176	0.0899811	0.0337352	0.0269689	-0.0716185	-0.000329	0.0599729	-0.000943	0.0876502	-0.00250288	0.0171025	-0.00725466	0.0286587	0.0739816	0.0715558	0.0559504	-0.0456008	0.00207501	0.0239595	-0.0647499	0.0458499	-0.00287033	0.0152409	0.0437112	0.0669463
DW0017	0.12236	-0.0671609	0.364157	-0.0444928	0.0117339	1.18062	-0.0371951	-0.0292521	-0.187074	-0.0258493	-0.0741864	-0.0361112	0.0131849	-0.0313471	-0.0139936	-0.0868823	-0.027862	0.0249917	-0.0185162	0.0101216	-0.0216302	-0.0493345	0.00910057	0.0657051	0.0674976	0.061514	-0.0210648	-0.0967667	0.0857677	0.0979295	-0.0384228	-0.0433038	0.192519	0.0328503	0.0799737	-0.0171879	0.0817555	0.074655	0.0915372	-0.000765	-0.0479215	-0.050611	0.0122491	0.0172806	-0.0407744	0.0235307	0.238217	-0.0106589	-0.048448
DW0018	0.0981704	0.13851	-0.0194678	-0.0310499	-0.0596633	-0.0371951	1.36451	0.219418	0.0559962	0.0106017	-0.0532962	0.0306132	0.0205192	0.140292	-0.0594782	-0.00430082	-0.0119134	0.222742	-0.0479221	0.0540596	0.0743531	0.209094	0.181775	0.048157	0.106819	-0.106089	0.106148	-0.0588847	0.0923863	0.10873	-0.0412542	-0.0230378	0.097572	0.00245739	0.106697	0.0489009	-0.117927	0.0122809	0.123436	0.0818533	0.118376	0.0958768	0.0194437	0.204935	-0.0612762	0.265996	0.246523	-0.0218724	0.0282099
DW0002	0.649131	0.0444128	-0.0254698	0.25871	0.0300564	-0.0292521	0.219418	1.8474	0.0204749	0.0145344	-0.0448196	0.0583468	-0.0785632	0.156116	-0.070886	-0.0323777	-0.0919884	0.0822044	-0.0303098	0.0037038	-0.0106949	0.174003	0.0635086	-0.0834147	-0.0585527	-0.106209	0.143293	-0.0524499	0.00482755	0.0499889	-0.104141	-0.281106	-0.0309771	-0.0597133	-0.0765866	-0.0305168	-0.0420263	0.0518711	0.140797	0.0351259	-0.00265534	0.0316963	-0.2325	-0.0072053	-0.0348321	-0.0224012	0.101372	-0.0702173	-0.101189
DW0004	-0.0678857	0.203154	-0.139137	0.198974	0.123006	-0.187074	0.0559962	0.0204749	1.32138	0.0571723	0.0781619	0.0652231	0.058732	0.058895	0.0999961	0.138176	0.183735	-0.0209625	-0.00231744	0.0700944	-0.0953742	0.0570612	0.138244	0.00490397	0.0936269	0.254081	0.0321299	0.096585	0.146877	0.0953184	0.174203	0.0598364	0.293894	0.0787707	-0.0286592	0.0898736	-0.0145425	-0.00344478	-0.0584024	0.159202	0.131708	0.116138	0.0137025	0.141792	0.0276733	0.0222895	-0.0531992	0.15583	0.149687
DW0014	0.0629518	-0.00986697	0.0279596	0.0236512	0.00445668	-0.0258493	0.0106017	0.0145344	0.0571723	1.1613	0.149268	0.0248685	-0.0640032	0.066155	0.089907	0.298303	0.0555649	0.00477055	-0.00830083	0.0320875	-0.00517282	0.0412241	0.0348919	-0.0441315	-0.0571834	0.00384022	-0.0644685	-0.00114681	-0.0288759	-0.0271569	0.047036	-0.0469118	0.078323	-0.107579	-0.0256291	-0.112937	-0.0234449	-0.0398751	-0.00220406	0.00117674	-0.0351767	-0.0211093	-0.0626739	0.0355728	0.0857625	0.0139433	-0.0312919	-0.0185596	-0.0758228
DW0019	-0.0812347	0.166399	-0.0250101	0.0777229	0.022414	-0.0741864	-0.0532962	-0.0448196	0.0781619	0.149268	0.987298	0.0333534	0.125116	0.114651	0.0491874	0.0517967	-0.0019587	0.0208879	0.128101	0.067748	0.0816594	0.0796872	0.00825718	0.0672883	-0.0568418	0.0242458	0.00293127	0.0709516	-0.0758669	0.0228552	0.0966602	0.0176452	-0.0548014	0.00328906	-0.0962573	-0.0240413	0.0497572	-0.104091	0.0700512	-0.00892696	0.0290633	0.0131842	0.00506908	0.0250443	0.0343946	0.0455767	-0.0641651	0.0205169	-0.0387676
DW0011	0.0632661	0.0435159	0.0216766	-0.0189534	0.0675439	-0.0361112	0.0306132	0.0583468	0.0652231	0.0248685	0.0333534	0.658894	-0.0353218	0.0312668	0.0166393	0.00258232	-0.00119335	-0.0138361	-0.0163355	0.0301807	-0.0268044	0.0471437	0.0537242	-0.00441872	0.0408036	0.0662135	0.00145002	0.0336138	-0.0215341	0.0420254	0.0522014	0.0270334	0.0702977	-0.0255401	0.0382877	0.0216315	0.00855413	0.0321335	-0.00342328	0.0018527	-0.0252038	-0.00262654	0.0117451	-0.0450541	-0.0120668	0.0635788	-0.0218587	0.0397203	-0.0521364
DW0006	-0.133803	0.117659	-0.0416272	0.0934392	0.0154549	0.0131849	0.0205192	-0.0785632	0.058732	-0.0640032	0.125116	-0.0353218	1.62093	-0.0385257	0.028016	-0.0193214	0.0412349	0.0528651	0.069563	0.0569829	0.120692	0.0042688	0.0633519	0.0911308	-0.0102038	0.13713	0.1295	-0.0560554	-0.0420575	-0.00757942	0.133341	0.0194849	-0.0183583	0.227073	0.268305	-0.0579751	-0.0097109	-0.140909	-0.0427915	0.380257	0.361929	0.397987	0.0565428	0.322095	0.0584563	-0.0361338	0.20462	0.0292711	0.115697
DW0012	0.0852522	0.216354	-0.0309141	-0.0378628	0.0691596	-0.0313471	0.140292	0.156116	0.058895	0.066155	0.114651	0.0312668	-0.0385257	1.47636	0.297692	0.043608	-0.0253324	0.384305	0.0468075	0.20096	-0.105262	0.0317177	0.1909	0.143261	0.0824675	-0.00686195	0.15104	-0.0670879	-0.0361379	0.119762	0.0195638	0.0369574	-0.0900108	0.039288	-0.119761	0.0421118	0.0521898	0.00731445	0.228639	-0.0652866	-0.0302926	0.0599091	0.0335395	0.127406	0.0124106	0.12387	0.0632593	0.07401	-0.0503921
DW0015	0.0307711	0.0461839	0.0658066	-0.0931916	0.0669414	-0.0139936	-0.0594782	-0.070886	0.0999961	0.089907	0.0491874	0.0166393	0.028016	0.297692	1.20493	0.109595	0.0762244	0.101711	0.15993	0.0933108	0.0563466	-0.0998441	0.00805776	0.0701631	0.00265322	0.0690106	-0.00825305	-0.0301256	-0.0330366	0.0973163	0.0643363	0.141299	0.00982416	0.0410053	-0.0262457	0.022596	0.103112	-0.0460132	0.0341163	-0.0266199	-0.00511263	0.0758944	0.128393	0.0791274	0.0787588	-0.0587421	0.00708318	-0.0248009	0.102302
DW0009	-0.0321124	0.0818962	-0.119276	0.00519894	-0.079995	-0.0868823	-0.00430082	-0.0323777	0.138176	0.298303	0.0517967	0.00258232	-0.0193214	0.043608	0.109595	1.18258	0.0918224	0.0278744	0.0102303	0.130211	0.0332435	0.00224538	0.0712361	0.064562	0.120921	0.0458226	-0.0191266	0.108141	0.0498932	0.0284239	0.0199789	0.0463946	0.0761942	-0.0852988	-0.0408645	0.0135331	-0.0588138	0.0450786	0.00123885	-0.0054507	0.012189	-0.115053	0.00452144	0.0834886	0.292026	-0.018191	-0.118301	0.191219	0.0402952
DW0007	-0.114694	-0.00270325	-0.0101271	0.146237	-0.116148	-0.027862	-0.0119134	-0.0919884	0.183735	0.0555649	-0.0019587	-0.00119335	0.0412349	-0.0253324	0.0762244	0.0918224	1.0534	-0.0796203	-0.0584345	-0.0152836	-0.0434354	0.0532833	0.0133307	0.0104012	-0.00213744	0.196945	-0.0801744	0.124554	0.0368286	0.074973	0.212687	0.0141742	-0.0547186	0.133945	0.0509692	-0.0510511	0.0141196	0.0603878	-0.0609787	0.115811	0.0805935	0.000349	-0.0407996	0.0382537	-0.00262778	0.0824284	-0.00171166	0.0606247	0.135452
DW0087	-0.0284525	0.181289	0.0137259	-0.00566384	0.0532519	0.0249917	0.222742	0.0822044	-0.0209625	0.00477055	0.0208879	-0.0138361	0.0528651	0.384305	0.101711	0.0278744	-0.0796203	1.3792	-0.0021716	0.156411	-0.0919792	0.040281	0.173458	-0.0689899	0.00465861	-0.0786099	0.176269	-0.0162533	0.113704	0.0487786	-0.0447444	0.0147634	0.00504918	-0.0498064	0.0120651	-0.0932113	-0.0266355	-0.0362315	0.199568	-0.0150347	-0.072026	-0.0340944	0.0806736	0.0897277	0.0162482	0.0814076	0.132278	0.0473453	0.000152
DW0095	-0.0483495	0.0930685	0.0263468	-0.0232303	0.0419247	-0.0185162	-0.0479221	-0.0303098	-0.00231744	-0.00830083	0.128101	-0.0163355	0.069563	0.0468075	0.15993	0.0102303	-0.0584345	-0.0021716	0.896038	0.0928584	0.100267	-0.0483069	-0.00997128	0.00612855	0.0204185	-0.105579	0.0830969	-0.0515956	-0.0713468	-0.00585584	-0.0310853	-0.00859019	0.00892854	0.143238	-0.0486476	-0.0344367	-0.0311712	-0.112187	0.209674	0.00835454	0.020393	0.093451	0.0159992	0.0305222	0.162147	-0.0953895	0.012118	-0.0367474	0.0506672
DW0103	0.111466	0.0212005	0.0489598	-0.0169196	0.130889	0.0101216	0.0540596	0.0037038	0.0700944	0.0320875	0.067748	0.0301807	0.0569829	0.20096	0.0933108	0.130211	-0.0152836	0.156411	0.0928584	1.01225	-0.00523867	0.0245335	0.0952991	-0.0136339	-0.00883058	0.0493148	-0.0462184	0.0393893	0.0222986	-0.088775	-0.0064106	-0.0352181	0.0598135	-0.0441319	-0.028964	-0.0979161	-0.0615411	-0.0409292	0.105846	0.0924339	-0.00966537	0.0254711	0.0142197	-0.00558081	0.0174838	-0.0706352	-0.0491089	0.0775982	-0.0410135
DW0023	0.0130979	-0.120737	0.00907512	-0.0852441	0.00858695	-0.0216302	0.0743531	-0.0106949	-0.0953742	-0.00517282	0.0816594	-0.0268044	0.120692	-0.105262	0.0563466	0.0332435	-0.0434354	-0.0919792	0.100267	-0.00523867	1.4178	-0.00250705	-0.184715	-0.00719064	-0.070182	-0.111346	0.0504934	0.0680475	-0.03112	-0.141126	-0.00363709	-0.0512744	0.0628831	0.0817076	0.0661173	0.0149168	-0.0973698	-0.111216	0.0215289	0.0967681	0.0561266	0.146824	-0.0510061	0.10905	0.0800598	-0.0159765	0.0187418	-0.0274304	-0.0213755
DW0031	0.0202789	0.0562911	-0.0637074	-0.0969044	-0.0563746	-0.0493345	0.209094	0.174003	0.0570612	0.0412241	0.0796872	0.0471437	0.0042688	0.0317177	-0.0998441	0.00224538	0.0532833	0.040281	-0.0483069	0.0245335	-0.00250705	1.5943	0.0804158	-0.0662185	-0.0784609	0.158435	0.202928	0.030159	0.0124563	0.0644408	-0.0212388	0.100292	-0.0427386	-0.119358	0.00416845	0.20135	-0.012925	0.171983	0.0562965	-0.0394133	0.0493004	-0.0143673	0.0456293	0.158869	0.0231107	0.287689	0.0885041	-0.0380542	-0.103083
DW0039	-0.0536594	0.340868	-0.0036707	0.0402531	0.0612943	0.00910057	0.181775	0.0635086	0.138244	0.0348919	0.00825718	0.0537242	0.0633519	0.1909	0.00805776	0.0712361	0.0133307	0.173458	-0.00997128	0.0952991	-0.184715	0.0804158	1.40984	0.0201964	-0.0464744	0.162594	0.135008	-0.0376319	0.042376	0.305686	0.00579092	-0.0729146	0.111302	-0.0146913	0.0423445	-0.047886	-0.00627518	0.101533	0.118777	0.0174775	0.0205865	0.27351	-0.0309313	0.287473	-0.0594931	0.206917	0.283501	0.0288299	-0.0205187
DW0047	-0.00552767	0.173346	0.0160686	-0.0199013	0.059824	0.0657051	0.048157	-0.0834147	0.00490397	-0.0441315	0.0672883	-0.00441872	0.0911308	0.143261	0.0701631	0.064562	0.0104012	-0.0689899	0.00612855	-0.0136339	-0.00719064	-0.0662185	0.0201964	1.15014	0.38636	-0.00671003	-0.094008	-0.043284	-0.00902503	0.0887951	0.0966626	0.0216358	0.0127109	0.331214	0.109948	0.129401	0.0377464	0.00586641	0.0588591	0.0450776	0.11636	-0.0150023	0.0161502	0.0963259	0.131245	0.0243933	0.088196	0.0344073	0.159533
DW0055	-0.0586613	0.182467	-0.0350104	-0.0854908	0.00916176	0.0674976	0.106819	-0.0585527	0.0936269	-0.0571834	-0.0568418	0.0408036	-0.0102038	0.0824675	0.00265322	0.120921	-0.00213744	0.00465861	0.0204185	-0.00883058	-0.070182	-0.0784609	-0.0464744	0.38636	1.24735	-0.0380814	0.0102608	0.0368172	0.22357	-0.0513855	0.000483	0.0285264	0.162158	0.170212	0.0330173	0.401983	0.03894	0.0137171	0.00971447	-0.00260371	0.0631395	0.0202163	0.00190192	0.0361267	0.191733	-0.0204297	-0.0200815	0.276724	0.180611
DW0063	-0.031309	0.027834	0.00733088	0.041898	0.0899811	0.061514	-0.106089	-0.106209	0.254081	0.00384022	0.0242458	0.0662135	0.13713	-0.00686195	0.0690106	0.0458226	0.196945	-0.0786099	-0.105579	0.0493148	-0.111346	0.158435	0.162594	-0.00671003	-0.0380814	1.36748	0.0369294	-0.0566062	-0.031	0.405983	0.501155	0.217174	0.0116959	0.0910769	0.0291433	0.0241324	0.119119	0.147979	-0.0540489	0.107063	0.168833	0.0286544	0.199632	0.0137417	-0.0371401	0.194467	0.0865873	0.0387997	0.0439426
DW0071	-0.0150535	0.205328	-0.0219368	-0.000218	0.0337352	-0.0210648	0.106148	0.143293	0.0321299	-0.0644685	0.00293127	0.00145002	0.1295	0.15104	-0.00825305	-0.0191266	-0.0801744	0.176269	0.0830969	-0.0462184	0.0504934	0.202928	0.135008	-0.094008	0.0102608	0.0369294	1.27569	0.0841702	-0.00929261	0.054248	0.0779568	0.0583008	0.0085732	0.000145	-0.00187325	0.068963	0.0787398	-0.0546199	0.220614	-0.00369502	0.022579	-0.0184174	0.0694585	0.208339	0.0499228	0.0388997	0.132934	0.141787	-0.0338664
DW0079	-0.0876145	0.121712	-0.0821721	-0.0528472	0.0269689	-0.0967667	-0.0588847	-0.0524499	0.096585	-0.00114681	0.0709516	0.0336138	-0.0560554	-0.0670879	-0.0301256	0.108141	0.124554	-0.0162533	-0.0515956	0.0393893	0.0680475	0.030159	-0.0376319	-0.043284	0.0368172	-0.0566062	0.0841702	1.03731	-0.00234915	-0.00770503	0.00839837	-0.0478077	0.00540441	-0.0499298	-0.0828884	0.0769378	-0.00585486	-0.0283838	-0.00274111	0.0173026	-0.0095052	-0.0982868	-0.0890762	0.0135112	0.0917756	-0.045289	-0.118516	0.0469387	0.0743238
DW0088	0.01699	-0.0662787	0.03728	0.014911	-0.0716185	0.0857677	0.0923863	0.00482755	0.146877	-0.0288759	-0.0758669	-0.0215341	-0.0420575	-0.0361379	-0.0330366	0.0498932	0.0368286	0.113704	-0.0713468	0.0222986	-0.03112	0.0124563	0.042376	-0.00902503	0.22357	-0.031	-0.00929261	-0.00234915	1.22568	0.0998622	-0.0918912	-0.0241382	0.116359	-0.0608899	0.011718	0.166554	0.068773	0.234646	-0.0483183	-0.00572882	-0.0525679	-0.0230001	-0.0567887	-0.0529617	0.0549553	-0.0233997	0.0767983	0.308903	-0.0160391
DW0096	-0.0474845	0.254679	0.0509946	0.0546746	-0.000329	0.0979295	0.10873	0.0499889	0.0953184	-0.0271569	0.0228552	0.0420254	-0.00757942	0.119762	0.0973163	0.0284239	0.074973	0.0487786	-0.00585584	-0.088775	-0.141126	0.0644408	0.305686	0.0887951	-0.0513855	0.405983	0.054248	-0.00770503	0.0998622	1.48083	0.23885	0.129339	-0.108996	0.00586179	-0.0316657	0.02278	0.098477	0.115739	0.201758	-0.0885672	-0.0214787	-0.0801529	0.100349	0.112588	0.0456454	0.237716	0.168339	-0.0213562	0.0823279
DW0105	-0.0609538	0.0542122	0.0228586	0.118931	0.0599729	-0.0384228	-0.0412542	-0.104141	0.174203	0.047036	0.0966602	0.0522014	0.133341	0.0195638	0.0643363	0.0199789	0.212687	-0.0447444	-0.0310853	-0.0064106	-0.00363709	-0.0212388	0.00579092	0.0966626	0.000483	0.501155	0.0779568	0.00839837	-0.0918912	0.23885	1.25615	0.20082	-0.000259	0.123417	0.015876	0.0276504	0.146162	-0.0497929	-0.0241332	0.0640124	0.275624	0.079953	0.236412	0.00717963	-0.00849502	0.0440474	0.0590671	-0.0138715	0.135975
DW0032	-0.150141	-0.00567224	0.0709039	-0.0685824	-0.000943	-0.0433038	-0.0230378	-0.281106	0.0598364	-0.0469118	0.0176452	0.0270334	0.0194849	0.0369574	0.141299	0.0463946	0.0141742	0.0147634	-0.00859019	-0.0352181	-0.0512744	0.100292	-0.0729146	0.0216358	0.0285264	0.217174	0.0583008	-0.0478077	-0.0241382	0.129339	0.20082	1.53651	0.0931017	-0.00127849	0.0269449	0.151615	0.326704	0.0244715	-0.112147	-0.0950344	0.153964	-0.112105	1.15421	-0.000277	0.0215566	0.0713602	0.00177636	0.0689321	0.00548888
DW0040	0.103469	-0.0207969	0.142985	-0.00509255	0.0876502	0.192519	0.097572	-0.0309771	0.293894	0.078323	-0.0548014	0.0702977	-0.0183583	-0.0900108	0.00982416	0.0761942	-0.0547186	0.00504918	0.00892854	0.0598135	0.0628831	-0.0427386	0.111302	0.0127109	0.162158	0.0116959	0.0085732	0.00540441	0.116359	-0.108996	-0.000259	0.0931017	1.31004	-0.0335959	0.0975417	-0.0442006	-0.0387111	0.0477484	-0.0159676	0.0349534	0.00131057	-0.00359628	0.0481536	0.127597	-0.0206255	0.0260269	0.145651	0.192761	-0.0762674
DW0048	-0.0704198	0.170101	0.030347	0.0513143	-0.00250288	0.0328503	0.00245739	-0.0597133	0.0787707	-0.107579	0.00328906	-0.0255401	0.227073	0.039288	0.0410053	-0.0852988	0.133945	-0.0498064	0.143238	-0.0441319	0.0817076	-0.119358	-0.0146913	0.331214	0.170212	0.0910769	0.000145	-0.0499298	-0.0608899	0.00586179	0.123417	-0.00127849	-0.0335959	1.1079	0.0911624	0.0514005	-0.0519655	-0.0474919	0.0986381	0.111219	0.192531	0.0940007	-0.00158117	0.0716138	0.0726224	-0.0526915	0.129256	-0.00120786	0.227824
DW0056	-0.0374204	-0.0743862	0.0847158	0.0208893	0.0171025	0.0799737	0.106697	-0.0765866	-0.0286592	-0.0256291	-0.0962573	0.0382877	0.268305	-0.119761	-0.0262457	-0.0408645	0.0509692	0.0120651	-0.0486476	-0.028964	0.0661173	0.00416845	0.0423445	0.109948	0.0330173	0.0291433	-0.00187325	-0.0828884	0.011718	-0.0316657	0.015876	0.0269449	0.0975417	0.0911624	1.01551	-0.0675614	-0.0351432	-0.010154	-0.0570021	0.216108	0.234262	0.239056	0.0292929	0.272073	-0.00524548	0.0972503	0.269764	-0.0151772	-0.037637
DW0064	-0.0148908	0.159309	-0.0505186	-0.0736901	-0.00725466	-0.0171879	0.0489009	-0.0305168	0.0898736	-0.112937	-0.0240413	0.0216315	-0.0579751	0.0421118	0.022596	0.0135331	-0.0510511	-0.0932113	-0.0344367	-0.0979161	0.0149168	0.20135	-0.047886	0.129401	0.401983	0.0241324	0.068963	0.0769378	0.166554	0.02278	0.0276504	0.151615	-0.0442006	0.0514005	-0.0675614	1.19785	0.130437	0.208992	0.0255171	-0.113754	0.0389248	0.0388389	0.0991511	0.0023897	0.211324	0.0530102	-0.0456754	0.115488	0.142446
DW0072	-0.0364162	-0.0550708	0.0116449	-0.0768139	0.0286587	0.0817555	-0.117927	-0.0420263	-0.0145425	-0.0234449	0.0497572	0.00855413	-0.0097109	0.0521898	0.103112	-0.0588138	0.0141196	-0.0266355	-0.0311712	-0.0615411	-0.0973698	-0.012925	-0.00627518	0.0377464	0.03894	0.119119	0.0787398	-0.00585486	0.068773	0.098477	0.146162	0.326704	-0.0387111	-0.0519655	-0.0351432	0.130437	1.09885	0.0407171	0.071567	0.00681807	0.139228	-0.0481814	0.321337	0.0199921	-0.0476292	0.0289523	0.000395	0.0768891	-0.00734906
DW0080	-0.00277836	-0.0844258	-0.0269913	0.0717611	0.0739816	0.074655	0.0122809	0.0518711	-0.00344478	-0.0398751	-0.104091	0.0321335	-0.140909	0.00731445	-0.0460132	0.0450786	0.0603878	-0.0362315	-0.112187	-0.0409292	-0.111216	0.171983	0.101533	0.00586641	0.0137171	0.147979	-0.0546199	-0.0283838	0.234646	0.115739	-0.0497929	0.0244715	0.0477484	-0.0474919	-0.010154	0.208992	0.0407171	1.25342	-0.124607	-0.0750975	-0.0955946	-0.0585814	-0.0401115	-0.082523	0.0209906	0.256766	0.000146	0.0921735	-0.0327063
DW0089	0.0442209	0.273798	0.0476904	-0.043137	0.0715558	0.0915372	0.123436	0.140797	-0.0584024	-0.00220406	0.0700512	-0.00342328	-0.0427915	0.228639	0.0341163	0.00123885	-0.0609787	0.199568	0.209674	0.105846	0.0215289	0.0562965	0.118777	0.0588591	0.00971447	-0.0540489	0.220614	-0.00274111	-0.0483183	0.201758	-0.0241332	-0.112147	-0.0159676	0.0986381	-0.0570021	0.0255171	0.071567	-0.124607	1.2428	-0.0306668	-0.0375587	-0.0274385	-0.100727	0.131653	0.0626588	0.0143869	0.118005	-0.0271033	0.0729208
DW0097	-0.0549372	-0.000608	-0.0349467	0.0513836	0.0559504	-0.000765	0.0818533	0.0351259	0.159202	0.00117674	-0.00892696	0.0018527	0.380257	-0.0652866	-0.0266199	-0.0054507	0.115811	-0.0150347	0.00835454	0.0924339	0.0967681	-0.0394133	0.0174775	0.0450776	-0.00260371	0.107063	-0.00369502	0.0173026	-0.00572882	-0.0885672	0.0640124	-0.0950344	0.0349534	0.111219	0.216108	-0.113754	0.00681807	-0.0750975	-0.0306668	1.15804	0.380834	0.309612	-0.0768426	0.149688	-0.069294	0.0263366	0.153686	-0.0103066	0.0530269
DW0106	-0.0170214	0.00693961	-0.0297831	-0.00207513	-0.0456008	-0.0479215	0.118376	-0.00265534	0.131708	-0.0351767	0.0290633	-0.0252038	0.361929	-0.0302926	-0.00511263	0.012189	0.0805935	-0.072026	0.020393	-0.00966537	0.0561266	0.0493004	0.0205865	0.11636	0.0631395	0.168833	0.022579	-0.0095052	-0.0525679	-0.0214787	0.275624	0.153964	0.00131057	0.192531	0.234262	0.0389248	0.139228	-0.0955946	-0.0375587	0.380834	1.16483	0.212833	0.186459	0.227372	-0.0376669	-0.00852812	0.204965	-0.0415337	0.0768753
DW0025	-0.0872496	0.048628	-0.0395046	0.0842472	0.00207501	-0.050611	0.0958768	0.0316963	0.116138	-0.0211093	0.0131842	-0.00262654	0.397987	0.0599091	0.0758944	-0.115053	0.000349	-0.0340944	0.093451	0.0254711	0.146824	-0.0143673	0.27351	-0.0150023	0.0202163	0.0286544	-0.0184174	-0.0982868	-0.0230001	-0.0801529	0.079953	-0.112105	-0.00359628	0.0940007	0.239056	0.0388389	-0.0481814	-0.0585814	-0.0274385	0.309612	0.212833	1.68701	-0.0922567	0.245483	-0.0441353	0.0199442	0.173516	-0.0660265	0.108482
DW0033	-0.134031	-0.0242807	0.124307	-0.0295919	0.0239595	0.0122491	0.0194437	-0.2325	0.0137025	-0.0626739	0.00506908	0.0117451	0.0565428	0.0335395	0.128393	0.00452144	-0.0407996	0.0806736	0.0159992	0.0142197	-0.0510061	0.0456293	-0.0309313	0.0161502	0.00190192	0.199632	0.0694585	-0.0890762	-0.0567887	0.100349	0.236412	1.15421	0.0481536	-0.00158117	0.0292929	0.0991511	0.321337	-0.0401115	-0.100727	-0.0768426	0.186459	-0.0922567	1.48346	0.0165707	-0.0251017	0.0603672	0.0153036	0.0497946	0.000466
DW0041	-0.144413	0.172567	-0.0595744	-0.0267155	-0.0647499	0.0172806	0.204935	-0.0072053	0.141792	0.0355728	0.0250443	-0.0450541	0.322095	0.127406	0.0791274	0.0834886	0.0382537	0.0897277	0.0305222	-0.00558081	0.10905	0.158869	0.287473	0.0963259	0.0361267	0.0137417	0.208339	0.0135112	-0.0529617	0.112588	0.00717963	-0.000277	0.127597	0.0716138	0.272073	0.0023897	0.0199921	-0.082523	0.131653	0.149688	0.227372	0.245483	0.0165707	1.32256	0.067093	0.211259	0.418289	0.0272329	0.0263638
DW0049	-0.0245692	0.219873	-0.0290711	0.0122007	0.0458499	-0.0407744	-0.0612762	-0.0348321	0.0276733	0.0857625	0.0343946	-0.0120668	0.0584563	0.0124106	0.0787588	0.292026	-0.00262778	0.0162482	0.162147	0.0174838	0.0800598	0.0231107	-0.0594931	0.131245	0.191733	-0.0371401	0.0499228	0.0917756	0.0549553	0.0456454	-0.00849502	0.0215566	-0.0206255	0.0726224	-0.00524548	0.211324	-0.0476292	0.0209906	0.0626588	-0.069294	-0.0376669	-0.0441353	-0.0251017	0.067093	1.09435	-0.119579	-0.0268992	-0.00192764	0.202248
DW0057	-0.150334	0.0890182	-0.0088947	-0.059175	-0.00287033	0.0235307	0.265996	-0.0224012	0.0222895	0.0139433	0.0455767	0.0635788	-0.0361338	0.12387	-0.0587421	-0.018191	0.0824284	0.0814076	-0.0953895	-0.0706352	-0.0159765	0.287689	0.206917	0.0243933	-0.0204297	0.194467	0.0388997	-0.045289	-0.0233997	0.237716	0.0440474	0.0713602	0.0260269	-0.0526915	0.0972503	0.0530102	0.0289523	0.256766	0.0143869	0.0263366	-0.00852812	0.0199442	0.0603672	0.211259	-0.119579	1.22396	0.297544	0.0348969	-0.124895
DW0065	0.0474385	0.188727	0.147923	0.0425964	0.0152409	0.238217	0.246523	0.101372	-0.0531992	-0.0312919	-0.0641651	-0.0218587	0.20462	0.0632593	0.00708318	-0.118301	-0.00171166	0.132278	0.012118	-0.0491089	0.0187418	0.0885041	0.283501	0.088196	-0.0200815	0.0865873	0.132934	-0.118516	0.0767983	0.168339	0.0590671	0.00177636	0.145651	0.129256	0.269764	-0.0456754	0.000395	0.000146	0.118005	0.153686	0.204965	0.173516	0.0153036	0.418289	-0.0268992	0.297544	1.19081	-0.121261	0.0214092
DW0073	-0.021364	0.0060406	-0.0746033	0.0464712	0.0437112	-0.0106589	-0.0218724	-0.0702173	0.15583	-0.0185596	0.0205169	0.0397203	0.0292711	0.07401	-0.0248009	0.191219	0.0606247	0.0473453	-0.0367474	0.0775982	-0.0274304	-0.0380542	0.0288299	0.0344073	0.276724	0.0387997	0.141787	0.0469387	0.308903	-0.0213562	-0.0138715	0.0689321	0.192761	-0.00120786	-0.0151772	0.115488	0.0768891	0.0921735	-0.0271033	-0.0103066	-0.0415337	-0.0660265	0.0497946	0.0272329	-0.00192764	0.0348969	-0.121261	1.29586	-0.0665732
DW0081	-0.0968915	0.252088	0.00359928	0.0591295	0.0669463	-0.048448	0.0282099	-0.101189	0.149687	-0.0758228	-0.0387676	-0.0521364	0.115697	-0.0503921	0.102302	0.0402952	0.135452	0.000152	0.0506672	-0.0410135	-0.0213755	-0.103083	-0.0205187	0.159533	0.180611	0.0439426	-0.0338664	0.0743238	-0.0160391	0.0823279	0.135975	0.00548888	-0.0762674	0.227824	-0.037637	0.142446	-0.00734906	-0.0327063	0.0729208	0.0530269	0.0768753	0.108482	0.000466	0.0263638	0.202248	-0.124895	0.0214092	-0.0665732	1.15045
DW0090	0.0394514	-0.110052	-0.0113138	0.0223484	-0.00617874	0.0104318	-0.0150216	0.093355	-0.0508583	0.011661	0.0291998	0.00654756	-0.0756959	-0.0218995	-0.0243314	0.00605595	0.00505758	0.0131835	-0.0394366	0.00568892	0.0501641	0.0281334	0.00105521	-0.0614455	-0.0811348	-0.0192427	0.0314905	0.0628773	-0.0232036	-0.064228	-0.0247084	-0.0875254	-0.0145148	-0.0712948	-0.02114	-0.0459883	0.0570639	0.0929457	-0.0334105	0.00199993	0.00169662	-0.017875	-0.0713175	-0.0196456	-0.069343	0.00842621	-0.0521078	0.0114498	-0.1023
DW0098	-0.0799993	0.110001	0.00473647	-0.0790541	-0.0348391	0.0373056	-0.0203426	-0.0973896	0.0103538	-0.0814835	0.0422918	-0.0202549	0.0657064	0.0100252	0.0890964	-0.051521	-0.0276331	-0.125052	0.132336	-0.0600018	0.0971664	-0.0464653	-0.047986	0.27522	0.290497	-0.0427883	0.072122	0.0184947	-0.00959096	1.17e-05	0.0690718	0.0923595	0.0208222	0.208794	0.00828921	0.259834	0.156848	0.0203918	0.133468	-0.0113409	0.062973	0.0848839	0.0804788	0.119191	0.188087	-0.0361365	0.035243	0.01057	0.141724
DW0107	-0.0329968	0.0210559	-0.0327408	-0.0935463	-0.0296825	-0.0548984	0.0564794	0.0239701	0.0243668	-0.0252926	0.0381323	-0.0553637	0.212765	-0.0372	4.57e-06	-0.00617791	-0.017175	-0.0544073	-0.00279742	-0.0360748	0.113284	-0.00284768	-0.0210685	0.122093	0.0619202	-0.0239811	0.020953	0.0774778	-0.030583	-0.0283146	0.0951697	0.0732198	-0.0470276	0.104585	0.135064	0.0776992	0.142624	-0.0691621	-0.0336473	0.173075	0.599062	0.0442136	0.108072	0.242429	0.0117342	-0.0525883	0.111444	-0.0143061	-0.0221965
DW0026	0.141899	0.00261458	0.132712	-0.037584	0.168727	0.24972	0.0339912	0.00623136	-0.0367854	0.0531582	-0.0832866	0.0647343	0.022875	0.0533902	0.0656465	-0.111538	-0.0631386	-0.00224757	0.0918403	0.0809846	0.151831	-0.0420163	0.120664	-0.0203181	-2.57e-05	0.0365565	-0.100531	-0.0939367	0.0235623	-0.0173826	-0.0128354	-0.0268871	0.40028	0.0244776	0.0678658	-0.0105399	-0.0453227	0.125327	0.102048	-0.0200338	-0.113782	0.347718	-0.0337984	0.0904862	-0.0557923	0.0683826	0.197662	-0.0321845	-0.0387754
DW0034	0.0418251	0.0995334	-0.106494	0.0710559	-0.0248305	-0.0122307	0.0106378	0.02246	0.200346	-0.0422837	0.0553017	0.0480196	0.101558	0.225852	0.202962	0.0690322	0.0610726	0.391553	0.0331764	0.165989	0.0252124	0.0384073	0.0360553	-0.0262281	-0.0107903	0.0844732	-0.0750177	-0.0492907	0.0945003	0.0448821	0.065792	-0.0119743	0.0338954	0.012276	0.0301032	-0.0526753	-0.127781	-0.087427	-0.0174373	0.166181	-0.0275414	0.188691	-0.0236732	0.0311622	0.0720739	-0.0167166	0.0268661	0.0536675	0.0607156
DW0042	-0.0951199	0.186811	-0.0586645	-0.00901101	-0.00947085	-0.041831	-0.0115321	-0.112773	0.170533	-0.0156721	0.0559139	-0.0382948	0.172102	0.0711818	0.113349	0.0372443	0.198874	-0.0112953	0.108593	0.0118946	0.00666955	0.0192486	-0.00774255	0.201171	0.215831	0.127904	-0.0266017	0.100596	-0.0660133	0.0255259	0.15735	0.116902	-0.0335265	0.284722	-0.0493156	0.16539	0.105669	-0.0909587	0.0538304	0.104694	0.228512	0.0301519	0.102814	0.123567	0.230986	-0.0647736	0.0371404	0.00392817	0.296723
DW0050	-0.0427118	0.0311551	0.0990624	0.000651	0.177354	-0.000907	-0.0682864	-0.0165608	0.0753242	0.0642514	0.0843418	0.0176155	0.0348732	0.185582	0.165214	-0.0633157	0.0481615	0.118748	0.0522759	0.0558735	0.0179623	-0.0679848	-0.0451964	0.0732704	-0.0397429	-0.019896	0.209175	-0.0260234	-0.00237691	-0.0369926	0.0335247	0.0791515	-0.0521648	0.0621731	0.00188372	-0.0647012	0.0474887	-0.00878213	0.0601425	0.0152888	-0.0436875	-0.0349803	0.08902	-0.0780763	0.0289375	-0.0771241	-0.0635784	0.0356574	-0.025101
DW0058	-0.11731	-0.0859841	-0.0576621	0.0138542	-0.111194	-0.0392584	0.0829693	-0.11786	0.53893	0.0735137	0.0363381	0.0163291	0.0692678	-0.00456842	-0.02757	0.137806	0.196491	0.014603	-0.0241907	0.0304637	0.0396854	0.00469913	-0.0186651	0.0226584	0.158739	0.110851	-0.0162705	0.128659	0.228268	-0.0357001	0.127221	0.00415614	0.363728	0.0706048	0.0617096	0.0905098	-0.0169533	-0.0270782	-0.115968	0.138792	0.218315	-0.0167357	-0.0211181	0.138678	-0.00817208	0.0102515	-0.00635957	0.28675	0.108001
DW0066	-0.0387632	0.253269	0.0907622	-0.0429185	0.0365535	0.190599	0.17605	-0.0210331	-0.0836467	-0.0317099	-0.00957416	0.00357698	0.187302	0.113147	-0.0301324	-0.0340625	-0.118398	0.138455	0.0172472	0.0427339	0.0271342	0.0477565	0.1971	0.11037	0.103572	0.146139	0.19065	-0.0893523	-0.00374317	0.255267	0.112724	0.0355638	0.0655246	0.110725	0.0838402	-0.00526212	0.0478049	0.0532261	0.184049	0.0536335	-0.0160801	0.0537817	0.0466	0.15555	-0.0222595	0.228299	0.349658	-0.00185587	0.0960175
DW0074	-0.0673761	-0.0880708	0.0760436	-0.0524628	-0.0215033	0.0471601	0.115163	-0.104953	-0.0721175	-0.0281345	-0.0294858	-0.0266345	0.000569	-0.109115	-0.081544	-0.0299839	0.0371235	0.00872078	0.0141425	-0.0232639	-0.0100863	0.0303124	-0.0346924	-0.0317828	-0.0144465	-0.0318052	-0.0277751	-0.0202122	0.105937	-0.0516976	-0.0415288	0.101818	-0.0786986	-0.0126938	0.0909541	-0.0502011	-0.0133928	-0.02783	-0.0385918	0.0650926	0.0123083	-0.0623283	0.0997604	-0.0297907	-0.0446683	0.0632196	0.0592705	-0.00711637	-0.0424711
DW0082	-0.116696	0.262608	0.0363223	0.0771684	0.0258638	-0.0763954	0.031117	-0.140753	0.2626	-0.00911385	-0.00280554	-0.0122889	0.0863155	-0.00369212	0.121482	0.0788581	0.149514	-0.00954855	0.000535	-0.0775511	-0.0478485	-0.0599641	0.0392716	0.167487	0.0983821	0.131786	-0.0251557	-0.0092135	0.0232907	0.0840741	0.19661	0.101638	-0.0820592	0.208917	0.0311996	0.165358	0.00262156	-0.0604464	0.0350972	0.0584619	0.168755	0.0763088	0.122351	0.0683177	0.101129	0.00753725	0.0435252	-0.0464023	0.559694
DW0091	-0.0653493	0.18221	-0.0087245	0.00619238	0.0182384	-0.0366188	0.132972	0.0780708	-0.052679	-0.0251975	-0.0260788	-0.0156487	0.0397569	0.319559	0.0692432	0.00957015	-0.015411	0.282766	0.0345154	0.0118795	0.0260243	0.048687	0.0923537	0.133397	0.035984	0.00724841	0.112846	-0.0502669	0.0255377	0.0854946	0.0678376	0.0785286	-0.0178985	0.103589	-0.0434404	0.0619658	0.0561411	0.0816285	0.113845	-0.0541755	0.0292942	0.0535376	0.137264	0.0942891	0.040938	0.138226	0.173978	0.0475769	0.0670325
DW0099	-0.0209467	0.0469945	-0.00174667	0.0541317	-0.070352	0.0432097	0.0184596	0.0480394	0.123834	0.0244579	0.0280954	-0.00180705	-0.0319056	-0.011098	0.0472079	0.0503084	0.0807096	-0.0330317	-0.0296184	0.137571	-0.0810814	0.0701776	0.202659	-0.0202226	-0.116215	0.0984543	-0.095743	0.03514	0.0427563	0.144865	0.0711503	0.0167439	-0.0119869	-0.0545936	-0.0330725	0.0209262	0.0784078	0.207908	-0.0242585	-0.0350552	-0.0360406	-0.0371953	0.0326592	0.00324383	-0.0177515	0.0845262	0.0814843	-0.0549205	0.015127
DW0108	-0.08339	0.0822507	-0.0428246	-0.0190344	0.0559463	-0.0747925	0.0383309	0.014144	0.025109	-0.0181639	0.0216853	-0.0500622	0.256812	-0.0054543	0.0207116	-0.0181657	0.0325841	0.049718	-0.0191535	0.0218972	-0.0152859	-0.0791151	0.0172947	0.0413	0.0696743	0.0210408	0.120857	0.074752	-0.0293054	-0.0501142	0.0556133	0.124466	-0.0544029	0.115963	0.220801	-0.0253841	0.105047	-0.0399379	-0.0620918	0.177839	0.309662	0.0292604	0.150927	0.151613	-0.0230159	-0.015737	0.0599338	0.103216	-0.0712964
DW0027	0.176841	-0.0114256	0.230495	-0.0341376	0.122144	0.387043	-0.038601	-0.0615708	-0.0160543	-0.0369917	-0.1262	0.0300447	-0.00469671	0.0756903	0.143297	-0.042692	-0.0338051	0.014133	0.0430715	0.127791	0.118114	-0.0607006	0.207873	-0.0056801	-0.0704205	0.118188	-0.0198918	-0.0128024	0.0557492	0.0158684	0.0624184	0.0048413	0.338409	-0.0699896	-0.0140391	0.00172909	0.0720044	0.0486079	0.0811511	-0.0198496	-0.131511	0.213086	0.0849298	0.107457	-0.0785892	0.000172	0.268252	0.0711037	-0.0214732
DW0035	0.0448766	0.101665	-0.10377	0.0829573	-0.00110648	-0.0234739	-0.0145552	0.00448188	0.198345	-0.0324153	0.0878389	0.0651093	0.125656	0.230589	0.190848	0.0590625	0.0546796	0.415794	0.0429855	0.183002	0.032281	0.0548411	0.0241238	-0.0362931	-0.0324909	0.0758962	-0.0569008	-0.0441234	0.0808682	0.0180879	0.0655811	-0.0145716	0.038216	0.0334675	0.0223875	-0.0798458	-0.149718	-0.0750634	-0.0347639	0.186693	-0.0238509	0.177268	-0.0151325	0.00778901	0.0647497	-0.0115329	0.0226028	0.0810331	0.0708654
DW0043	-0.191086	0.122137	-0.0431186	0.0269421	-0.0125987	-0.00122824	-0.0996786	-0.155653	0.198301	-0.019696	0.0610091	0.00750955	0.0349141	0.0422829	0.0257552	0.0467743	0.170845	-0.135013	0.0111261	-0.0767207	0.00396166	0.127094	0.0647219	0.117628	-0.00909331	0.257106	-0.125971	0.0469204	-0.0942509	0.140668	0.150303	0.138007	-0.0775834	0.239666	-0.049639	0.208921	0.0240297	0.243204	-0.0416805	-0.0418177	0.114719	0.0366594	0.10425	0.11407	0.16078	0.199896	0.000566	-0.0208627	0.215854
DW0059	-0.0176278	0.00330442	0.00458303	0.0232976	-0.0419425	-0.0334388	0.0599958	-0.0252323	0.136935	0.0306732	0.0125501	0.0379979	0.0160633	-0.00544875	-0.00636506	0.0464447	0.00939446	0.0210916	-0.0561407	-0.00897757	0.0373377	0.04586	0.0337142	0.0103941	0.0182032	0.0332737	-0.0186074	0.00916109	0.125288	0.0175388	0.00348312	0.0592572	0.123731	-0.00964872	0.0584054	0.0834437	-0.0214373	0.090517	-0.0674117	0.0349669	0.0327306	0.0302397	0.0387934	0.0241062	-0.0190078	0.097411	0.0411903	0.0973264	-0.0376017
DW0067	0.0386676	0.00286876	0.0571522	-0.0258067	0.0193278	0.0415129	0.0836672	-0.03627	-0.0011713	0.0129348	-0.0251868	0.0322623	0.0257649	-0.0106629	0.0302075	-0.0128384	-0.000201	0.0024939	-0.02101	-0.0117834	0.0771076	0.0439362	-0.0201989	0.0413203	0.0146694	0.0148354	0.000934	0.0396621	-0.00674469	0.0284023	0.0117449	0.0542475	-0.00654016	0.000663	0.0507132	0.0553573	0.0203482	-0.00589041	-0.0241387	0.0776728	0.0374284	0.0521836	0.0340235	0.00991364	-0.00279456	0.0377511	0.0449386	-0.0543786	0.0228247
DW0075	-0.0303778	-0.120272	-0.00496339	0.0253207	0.0302055	0.110383	0.0142474	0.0374602	-0.0419769	-0.000278	-0.0306252	-0.0169624	-0.102653	-0.0394388	-0.0763885	0.0269921	0.144508	-0.0291035	-0.12848	-0.0109262	-0.0978552	0.203345	0.00840426	-0.0706414	-0.0102943	0.0638692	-0.0648061	-0.0130678	0.178881	0.100692	-0.0607367	0.0828754	-0.0763926	-0.0997225	-0.0297755	0.110937	0.0395304	0.504645	-0.0985716	-0.119725	-0.12798	-0.161814	0.00695457	-0.128731	-0.0192726	0.228935	-0.0923772	0.0422655	-0.0880308
DW0083	-0.0269733	0.132094	0.0695152	0.193477	0.0584962	0.0412659	-0.0447307	0.0266492	0.181474	-0.0257597	-0.000141	0.014087	0.143643	0.00133758	-0.0114944	0.0328596	0.114768	0.0808491	0.014589	0.00989282	-0.0571317	-0.0105463	0.142111	0.0683603	0.0475824	0.184823	0.0730966	-0.0779547	-0.00187119	0.0542323	0.172294	-0.041245	0.0522599	0.161902	-0.0311818	0.0823834	-0.0325727	0.0467765	0.087706	0.0930876	0.0748287	0.0265946	-0.021787	0.00626373	0.0774636	-9.53e-05	0.0847461	-0.0463281	0.248999
DW0020	-0.0758103	-0.0533953	-0.0325091	0.0117545	-0.00763011	0.0222817	0.141514	0.0298217	0.0680944	0.026853	-0.0220683	-0.0116739	0.0852077	-0.0182405	-0.0818053	-0.0291557	0.0945387	-0.0817117	-0.139263	-0.0642483	0.285646	0.219989	0.0454124	0.177269	0.147844	0.068433	-0.0289429	-0.0801972	0.120246	-0.0281067	-0.00485878	0.0295738	0.0755886	0.0662553	0.132123	0.236489	-0.0321006	0.388694	-0.147316	-0.0020985	0.0207178	0.0545118	0.0150978	0.102413	0.0435733	0.282101	0.101726	0.0947279	-0.0246045
DW0092	0.0206369	0.0936348	-0.0211725	0.162132	0.00800729	-0.0463257	0.129458	0.14949	0.138618	0.0225022	0.0912469	0.00528416	0.241093	0.149898	0.0666377	-0.0427383	0.143858	0.0895095	0.00419469	0.0837938	0.0635265	-0.0873534	-0.0175267	0.0882088	0.00858319	0.0670686	-0.0883271	0.0135871	0.031506	-0.00484192	0.102934	-0.101246	-0.0609303	0.236015	0.157152	-0.0443951	-0.0925432	-0.0223831	-0.0283943	0.208528	0.18988	0.285974	-0.130791	0.0796842	0.0105299	-0.0664019	0.0644794	-0.0197214	0.157374
DW0100	-0.0588759	-0.0323667	0.0902802	0.0388202	0.0781908	0.106122	-0.0811237	-0.0338126	0.0529784	0.00957405	0.0827811	0.0495735	0.0448739	0.00226078	0.132207	-0.00187238	-0.000682	-0.0299345	0.0173739	-0.0118048	-0.0190563	0.0475123	-0.0104646	0.0378362	-0.0881863	0.104446	0.226148	0.0840538	0.0250725	0.126166	0.0625957	0.164474	-0.0339155	-0.0373678	-0.0555921	0.0376159	0.160677	0.0210099	0.0175726	0.0375386	-0.0394993	-0.104881	0.167442	-0.0792067	-0.0492555	-0.0182737	-0.0232127	-0.0593853	-0.093424
DW0109	-0.0902001	0.0568963	-0.037795	0.00989137	0.0879107	-0.0663918	0.0937125	-0.0371234	0.0357828	0.0998366	0.0229551	-0.0281757	0.130857	0.0552209	0.0210675	0.0404992	0.0381751	0.0636948	0.00991569	0.0495907	0.00129406	-0.0399331	0.077005	0.00252529	0.0414935	0.0156226	0.062782	0.0812729	-0.0340715	-0.0301412	0.0238059	0.055781	-0.0125763	0.0477613	0.12826	-0.0298192	0.0540659	-0.0248725	-0.00906732	0.0781575	0.186509	0.122546	0.0749901	0.129606	-0.00350218	-0.0124838	-0.0213751	0.0977116	-0.00465111
DW0028	-0.00181477	-0.0592202	-0.0067351	-0.110958	0.0901848	0.0839189	0.0138506	-0.0157536	-0.0478742	0.0173556	0.0507115	0.0109545	0.0433886	-0.0584829	-0.0671786	-0.00154177	-0.116418	0.0130637	0.228037	-0.0447653	0.0600083	0.0374213	0.034839	-0.119762	-0.0122044	-0.00188688	0.156383	-0.0855483	-0.0558391	-0.0424577	0.112641	0.164499	0.0664639	-0.0356172	-0.0383641	-0.0265308	0.127061	0.019777	0.27059	0.0567868	0.0670016	-0.02236	0.114948	0.0114077	-0.111723	-0.0175994	0.0233023	-0.00509329	-0.0714948
DW0036	-0.105276	0.182256	-0.0875602	0.101145	-0.00374442	-0.0703869	-0.0531281	-0.0318104	0.110153	-0.103903	0.0341732	-0.00256781	0.271476	0.00688265	0.0382151	0.0178615	0.0635116	-0.11931	0.103166	-0.0488018	0.0703677	0.0339651	-0.101587	0.0925331	0.210939	0.0303335	0.0585032	-0.000477	-0.0539641	0.0454861	0.129769	-0.00913212	-0.127349	0.197299	0.0448835	0.217004	0.0139101	-0.0816581	0.00843917	0.121036	0.0776362	0.211991	-0.00308971	0.0211436	0.174742	-0.0874436	-0.103697	0.029919	0.229232
DW0044	-0.100791	0.247442	-0.0805794	0.000681	0.0241238	-0.0733833	-0.0272849	-0.0474709	0.115709	-0.00343694	0.0756879	-0.0123947	0.0368434	0.00821779	0.0674856	0.187123	0.0833557	-0.0867076	0.0713246	0.00103185	0.0928105	-0.010303	0.0301048	0.163402	0.0947861	0.0470931	0.00645274	0.16973	-0.0333605	0.0840904	0.0325362	0.0573428	-0.00483953	0.0816595	-0.0732389	0.142869	-0.0203179	0.0356996	-0.00229168	-0.0403313	-0.00827945	0.0329527	-0.00363095	0.0697756	0.267578	-0.0246529	-0.04623	0.0547208	0.298789
DW0052	-0.0191733	0.050166	-0.0554924	0.0466321	0.0351936	0.00710868	0.00152281	-0.0857618	0.130237	-0.0428413	-0.0179196	-0.0403844	0.189619	0.0506047	0.0346987	0.0856993	0.159433	0.188375	0.00547522	0.116538	0.1335	-0.0420521	-0.0642103	-0.00306077	-0.000398	-0.0114737	0.0155489	0.171049	0.0429143	-0.131454	0.0405293	-0.0596255	0.131609	0.122928	0.040728	-0.0418866	-0.0960153	-0.059998	0.028625	0.266467	0.101761	0.10536	-0.0707576	0.0585425	0.0274386	-0.01393	-0.026927	0.0765703	0.136846
DW0060	0.0121446	0.00275627	0.0265922	-0.00209956	0.0196559	0.0324149	0.0312959	0.0185406	-0.0115492	-0.000424	-0.0106331	0.0550712	0.0495171	-0.0126194	-0.00880268	-0.0161694	-0.0287315	0.0148059	0.0284441	-0.00152557	0.00585367	0.00618718	-0.00619122	-0.00461959	-0.018831	-0.0123837	0.0539756	-0.0172264	-0.000953	-0.0235944	0.000104	-0.0354745	-0.0106008	0.00280559	0.0622176	0.000857	0.00390143	-0.00123746	0.0445836	0.0481055	0.0274354	0.0313984	-0.0249532	0.00406465	-0.0108192	-0.00849872	0.0218052	-0.00755481	-0.0371834
DW0068	-0.0585881	0.113112	0.0108022	-0.105961	0.0368906	-0.0280283	0.151168	0.040165	-0.0333527	0.182951	0.0962041	0.0132519	-0.0563552	0.187087	-0.0447742	0.13954	0.0980678	0.0949642	-0.0530535	0.0150006	-0.0603757	0.432706	0.137542	-0.041354	-0.0582906	0.137362	0.146821	0.0916994	-0.0247874	0.218725	0.0849221	0.054485	-0.0517493	-0.111365	-0.0526189	0.193315	-0.0148452	0.282899	0.111392	-0.0301598	-0.0208595	-0.0515917	0.0253349	0.131839	0.077905	0.348296	0.0432215	0.0275757	-0.00583738
DW0076	0.0584358	-0.0459605	0.236829	-0.120569	0.0632893	0.349106	0.0142747	-0.0939484	-0.131644	-0.0153577	-0.0168136	-0.000585	-0.0140896	-0.0282904	0.0355918	-0.0447621	-0.0609234	0.110723	0.019633	0.0426087	0.00273568	-0.0075723	-0.0433047	-0.0171268	-0.027976	-0.0111142	0.0143258	-0.0839597	0.0632943	-0.0106981	0.0125984	0.176473	0.147408	-0.0328802	0.0179785	-0.0121374	0.101412	-0.0532046	0.176941	-0.0422894	-0.0754431	-0.104419	0.201538	-0.0882385	-0.0889457	-0.0432707	0.0599623	0.0015862	-0.0541949
DW0084	-0.00101386	0.255928	0.0133828	0.105543	0.0417121	0.0427697	0.0709561	0.135461	0.0838127	-0.0811063	0.0563369	0.011574	0.0241176	0.192504	0.0220401	-0.0478562	-0.0421505	0.222919	0.0479863	0.0867759	-0.0928707	0.11777	0.260728	0.0629151	-0.00622239	0.10411	0.226526	-0.0302624	-0.0111272	0.260297	0.0383775	-0.0441014	0.0376305	0.0629102	-0.0947903	0.0145014	0.0417203	-0.00448798	0.232925	-0.0440567	-0.0432695	-0.0605739	-0.0182307	0.214179	0.0588881	0.126985	0.236212	0.0438985	0.0376369
DW0021	-0.0451977	0.0565606	0.0489859	-0.105417	0.0152956	0.0139934	0.008573	-0.0732416	-0.0080711	-0.148706	0.00610509	-0.0384739	0.0417869	0.0269866	0.0955344	-0.0446238	-0.0206282	-0.0699217	0.135652	0.00567105	0.319765	-0.192441	-0.124185	0.374703	0.318585	-0.0579913	0.000506	0.00849143	-0.0157498	0.0407897	0.00851714	0.0233232	-0.0266487	0.251568	0.129977	0.220658	0.0575757	-0.098709	0.116727	-0.0354689	-0.00261459	0.0198006	0.0193648	0.129069	0.226921	-0.0281034	0.0138248	-0.0462676	0.216619
DW0093	0.128366	0.207008	-0.0298992	0.0662964	0.0305383	0.0871183	0.134438	0.178313	0.134783	-3.69e-05	-0.0718259	-0.0340419	-0.0791577	0.0519629	-0.000475	0.0632296	-0.0234394	0.200029	-0.0658539	0.0594495	-0.11323	0.0405324	0.29808	-0.05197	-0.0200421	-0.0375647	0.111403	0.0703908	0.0949445	0.190633	-0.0465928	-0.147055	0.0904982	-0.00389064	-0.0392541	-0.0537632	-0.0180445	0.00186358	0.209414	-0.0592245	-0.0413423	-0.0355647	-0.103239	0.209739	-0.02188	0.0958379	0.294464	-0.0556806	0.030212
DW0101	-0.0502624	-0.0478204	0.0400961	-0.0205006	-0.0121547	0.0809692	-0.0243298	-0.0184144	0.00799531	0.029194	0.0344196	0.0632153	-0.042802	0.0114712	0.0552064	0.0771591	0.0418494	0.0950692	0.0131427	0.0221857	-0.0411511	0.113836	0.118281	0.0163322	-0.0435038	-0.0179249	0.0627774	-0.0187012	0.0339355	-0.0233282	0.0720872	0.175736	0.0421083	0.0174043	-0.00912396	0.0594024	0.237295	0.0994011	0.0591754	0.0138583	0.0453546	-0.0151365	0.121458	0.0197469	-0.0337949	0.0727768	-0.0088197	0.0889337	-0.11196
DW0029	0.017646	0.0132998	-0.0606441	0.0143574	0.157642	-0.0125375	0.0184408	-0.0111908	0.129032	-0.0669465	0.0196366	0.0268298	0.1781	-0.122309	-0.0577132	-0.10267	-0.024472	-0.0542417	0.245045	0.0431752	0.104264	0.0564435	-0.0518203	-0.0960026	-0.0823986	0.0542655	0.0785079	0.00601989	-0.0885534	-0.0549055	0.14627	0.047786	0.116391	0.0565419	-0.0707138	-0.0570116	0.124349	-0.0642333	0.283919	0.146541	0.0957783	0.0885428	0.0518878	-0.036943	0.0403566	-0.0695124	-0.0104389	0.00622873	0.0778695
DW0037	0.117687	-0.0217307	0.321112	-0.0102744	0.085972	0.408275	-0.020131	-0.0518365	-0.021586	-0.0949814	-0.0755744	0.0111376	0.0883032	0.125634	0.209561	-0.108008	-0.0565032	0.0178597	0.0239252	0.00423698	-0.104209	-0.0908162	0.0525511	0.0995813	-0.0287679	0.179608	-0.0318778	-0.169271	0.0605215	0.160069	0.125699	0.171715	0.253979	0.0958023	0.0085553	0.00623864	0.116528	0.065408	0.0217767	-0.0341782	-0.0482036	0.0456447	0.243334	-0.0658912	-0.104688	0.0607738	0.273178	-0.0322386	0.0291619
DW0045	-0.0986355	0.443076	0.0189885	0.0238511	0.117884	-0.0551027	-0.0239935	-0.0851756	0.194998	-0.0272181	0.0411644	0.0234213	0.137183	-0.0263795	0.0402653	0.0618216	0.0317793	-0.0517556	0.0527241	-0.0155583	-0.0388534	0.00387301	0.125589	0.216834	0.182174	0.0577446	0.0202553	0.109021	0.00867327	0.074304	0.136182	0.0882972	0.0250258	0.161325	-0.0116473	0.273393	0.0393984	0.0193515	-0.00920272	-0.00538454	0.00259665	0.0607505	0.0734939	0.07138	0.246715	0.0108586	0.0617605	0.0363421	0.250402
DW0053	-0.0235174	0.199647	-0.0147806	0.00718823	0.012358	-0.00758417	0.121517	0.0971925	0.0728979	0.0350902	-0.0591569	0.0755192	0.0334656	0.126252	0.00215288	-0.0123662	0.0601227	0.157096	-0.0702748	-0.0699608	0.00573571	0.0833104	0.207846	-0.0380683	0.044539	0.232473	0.155308	0.0309307	-0.0228217	0.360142	0.190203	0.00702708	0.195549	-0.0358153	0.0783239	-0.00457252	-0.00873049	-0.0130745	0.131317	-0.00143615	0.0313782	-0.0546103	0.0231101	0.26805	-0.0272593	0.303088	0.243973	0.139088	-0.0478638
DW0061	0.0332732	-0.0373472	0.0593503	0.0191798	0.112749	0.0970623	0.0799429	0.0265304	-0.00669709	0.00349126	-0.0162469	0.100162	0.119201	-0.00755381	0.009474	-0.032618	-0.0818166	0.0476533	0.0772344	0.0232339	0.0065661	0.0497252	-0.0205183	-0.0384379	-0.0404782	0.0135975	0.168408	-0.0966934	0.0013723	-0.0532652	0.0296637	-0.0118251	0.023926	-0.0109159	0.139054	0.00537575	0.0423476	0.0527802	0.120346	0.0922473	0.0420383	0.0795122	-0.00494406	-0.00509464	-0.0135385	0.0331313	0.0555258	0.0295711	-0.123108
DW0069	0.0935106	0.0294175	0.223104	0.0417595	0.0396883	0.188781	-0.0578306	-0.0884019	0.0719339	0.0676762	-0.031463	0.062754	0.0770974	0.148742	0.234117	-0.0201866	0.189864	-0.0173031	-0.0127211	0.0363386	-0.0635849	-0.00260461	0.0835343	0.104936	-0.0203509	0.37299	-0.0375268	-0.0626909	-0.0216486	0.0988013	0.307847	0.11544	0.177292	0.167236	0.0766334	0.0333619	0.052956	0.061607	0.0579781	0.0360418	0.127422	0.09608	0.131168	0.0571373	-0.0313557	0.136587	0.239502	-0.0216989	0.0516046
DW0077	-0.0318873	0.117865	0.0354299	-0.0908769	-0.0178829	0.0106391	-0.0102502	-0.101021	-0.000524	-0.0371979	-0.0286368	-0.0275933	-0.0159137	-0.093704	-0.0275786	0.0397707	0.017048	-0.0422204	0.0468591	-0.0397594	-0.0135871	-0.0032372	-0.0486471	0.157455	0.242552	-0.0793515	0.0248491	0.0649417	0.0390838	0.0652287	0.0520012	0.101448	0.0320784	0.12021	0.00105413	0.263342	0.0566146	-0.00300916	0.109901	-0.0755775	0.0356647	-0.10526	0.0862482	0.0400953	0.254203	-0.0502465	-0.00968547	0.015099	0.206487
DW0085	-0.119689	0.144808	0.0194142	0.0429128	0.0203155	-0.0126332	0.19419	0.00772517	-0.0506888	0.0532442	0.0517115	-0.0191281	0.0371077	0.0923563	-0.0196905	-0.0267196	0.0665895	0.176441	0.0238422	-0.0326482	-0.0558759	0.0568914	0.203253	-0.00310881	0.056031	-0.0108917	0.164404	-0.0689296	0.00685103	0.129629	-0.0164286	-0.060511	0.0657783	0.0469429	0.0198731	-0.0548795	0.0138428	-0.00738138	0.0922095	-0.00205329	-0.0150616	0.0562821	-0.0613002	0.161685	-0.0885652	0.200375	0.166993	0.0946216	0.00451938
DW0022	0.0786178	0.159483	-0.0360026	0.0895394	0.0362572	-0.0533671	0.134782	0.239306	-0.0534278	0.0530348	-0.00698899	-0.0228847	-0.00783564	0.146832	0.0532973	0.0691029	-0.0598304	0.171327	0.094003	0.0162154	-0.0176734	0.0169859	0.119426	-0.0541275	-0.103219	-0.113217	0.130337	-0.0678677	0.0243414	0.0900743	-0.0622464	-0.0856919	0.0123231	-0.0785472	-0.0294265	-0.104635	-0.11145	0.146835	0.134389	-0.0392472	-0.121621	0.0099948	-0.144268	0.0775321	0.0395161	0.0112734	0.078372	-0.0223135	0.0679916
DW0094	0.0728872	0.0386812	-0.01584	0.0464585	-0.0829732	-0.0683637	0.0727878	0.0487484	0.0314663	0.0199354	-0.00254997	0.0229158	-0.0922493	0.00474747	-0.00610828	0.0158791	-0.0167732	-0.0903658	0.0257882	0.10126	0.0621839	-0.114434	-0.0085554	-0.0116516	0.0764707	-0.0763877	0.0163046	0.0821453	0.0235149	-0.0178787	-0.0150025	-0.0380987	0.0817521	-0.0228312	-0.0596304	0.0379389	-0.0199852	-0.0519306	-0.0358174	0.0778672	0.063358	0.0438959	-0.0304837	-0.10114	-0.0733457	-0.0180409	-0.0221868	0.136644	-0.061565
DW0102	-0.0313316	-0.0159042	-0.0017175	-0.0778406	-0.00463467	-0.00076	-0.015637	-0.081596	0.0405928	0.00298766	0.0279052	0.0517269	0.0160801	-0.0453889	0.0524796	0.0870502	-0.0147639	0.0401595	0.0558161	0.0272566	0.0425882	0.104821	0.0212367	0.012569	-0.0184556	0.00774617	0.0743368	0.0356291	-0.00260509	-0.0453151	0.108287	0.30006	0.101337	0.0450747	0.00558241	0.0926705	0.204369	0.0310588	0.0265498	0.0187327	0.135703	-0.0256505	0.234705	0.0285187	0.0351286	0.0434685	0.0124051	0.0674295	-0.122477
DW0030	-0.0760832	-0.0905287	-0.0342583	0.0896201	0.0205288	0.0149857	0.0865389	-0.0469805	-0.0240404	0.0121234	-0.0679437	-0.0493261	0.13654	-0.0117354	-0.0140062	-0.0728231	-0.00756049	-0.0983657	-0.0805938	-0.0542273	0.061993	0.0727663	0.113174	0.109586	-0.00932607	0.0943103	-0.0216489	-0.119051	0.0899759	-0.0476559	0.0341203	0.00471431	0.000742	0.0326788	0.161907	0.0706634	0.0594334	0.190353	-0.163391	-0.00382832	0.109138	0.0919003	0.0251376	0.0405217	-0.0457206	0.0949873	0.165758	-0.036426	0.0185833
DW0038	0.122619	0.039376	-0.0399677	0.00365588	-0.00594567	0.112851	0.0962775	0.0287072	0.120082	0.00494408	-0.0649824	0.0164186	0.145767	0.0213828	0.0311155	0.0777262	-0.0111463	0.0168732	-0.0137936	0.0821961	0.0588216	-0.0228386	0.151488	0.062212	0.201831	-0.00961227	0.00838249	-0.0172389	0.284833	-0.0130546	0.0468884	-0.0280754	0.214456	-0.0249752	0.0948702	0.129562	0.0146387	0.0200871	-0.0253508	0.0450677	0.0968402	0.188303	-0.00764898	0.135346	-0.0038142	-0.00122853	0.186674	0.27677	-0.0267102
DW0046	-0.0639702	0.16794	0.0118767	0.0698333	-0.00218797	0.0171004	-0.0258465	-0.0471078	0.11327	-0.0731677	0.0322497	-0.0164102	0.239361	0.0437596	0.0554426	-0.0503209	0.145043	-0.070148	0.140119	-0.030321	0.127026	-0.0965704	-0.0499082	0.330752	0.150895	0.0731912	-0.00674162	-0.0350359	-0.0913054	0.000223	0.135097	-3.73e-06	-0.0155596	0.865617	0.0859574	0.0375518	-0.0956632	-0.0396259	0.113616	0.117862	0.187363	0.118693	-0.0335131	0.0761403	0.083378	-0.0445338	0.0893961	-0.00654104	0.2462
DW0054	-0.0134638	0.122829	-0.0294279	0.0183216	0.0649112	-0.0354114	0.0267015	-0.103451	0.214417	0.0345239	0.0329121	0.026912	0.0125786	-0.0138137	0.127842	0.158577	0.0281612	-0.0429612	-0.00871646	0.0201896	0.00734243	-0.0635489	0.121857	0.0629715	0.146072	0.0636053	-0.0137705	0.0938046	-0.00439784	0.0913	0.17302	0.305691	0.107062	0.0114489	-0.0121191	0.0973656	0.258002	0.0573398	0.0185037	-0.027798	0.116376	0.00832544	0.311217	0.106295	0.0167869	-0.0205735	0.0302217	0.093791	0.073695
DW0062	-0.0573885	0.107147	-0.0191826	-0.0635589	0.0336131	0.0207468	0.115453	0.128591	0.0162937	0.0383901	0.0198715	0.0480784	-0.0815771	0.365112	0.111298	0.031201	0.0561186	0.43359	-0.0392482	0.0995627	-0.0426856	0.338922	0.175894	-0.0628521	-0.108205	0.0410669	0.0897899	-0.0194682	0.0654526	0.202237	0.0138282	0.0307786	-0.011562	-0.115805	-0.0186392	-0.0114585	-0.0473669	0.105426	0.105858	-0.00595331	-0.100335	0.00321133	0.0068093	0.164852	-0.0111099	0.225793	0.113742	-0.0110467	-0.099935
DW0070	0.115252	-0.0153513	0.29023	0.00961112	0.106149	0.397137	-0.0131215	-0.0434982	-0.0179714	-0.0827267	-0.0636576	0.00840258	0.0743355	0.122362	0.207044	-0.0766707	-0.0322198	0.0143663	0.014786	0.0139649	-0.0822836	-0.0741401	0.0406226	0.122609	0.00781163	0.160066	-0.0353553	-0.144561	0.0904453	0.145569	0.113483	0.158905	0.263881	0.0862793	0.00673596	0.025569	0.131061	0.0993214	0.0232444	-0.030742	-0.0439755	0.0392864	0.209092	-0.0670801	-0.0794714	0.0479323	0.248609	-0.0114809	0.0344352
DW0078	-0.0748946	0.0821843	-0.0994743	-0.07622	0.0269776	-0.0510587	-0.0870441	-0.0607207	0.0999266	0.0253932	0.13965	0.0464332	0.0274459	-0.033764	0.0133375	0.140311	0.0443909	-0.0672305	0.00374307	0.00427691	0.091127	0.0489112	0.00982111	0.00533926	0.0681595	-0.00218742	0.102224	0.604919	0.0643753	0.0269381	-0.0165919	0.00270878	0.0408576	-0.0709461	-0.102272	0.114595	0.0781285	-0.0117875	0.0155982	0.0613086	0.040114	-0.0546117	-0.0835858	0.0710538	0.0836442	-0.0268413	-0.10244	0.0998941	0.0478505
DW0086	-0.107802	0.00633705	0.0375433	0.0371851	0.0355608	-0.0383305	0.0102695	-0.0759212	-0.0306855	0.0904159	0.070252	-0.0112702	0.0204827	-0.0385322	0.00862175	-0.0233676	0.0788965	0.00682303	0.0195099	-0.0360947	-0.0304265	-0.0364276	0.0108633	-0.01881	0.055507	-0.0182973	0.0277202	0.00318382	-0.000801	-0.0214219	-0.00210251	-0.0217971	0.0482664	0.0399348	0.0435269	-0.0467904	0.0218837	-0.0178593	-0.0502934	-0.0107872	-0.021238	0.0354892	-0.0596229	0.00189197	-0.0527998	0.0282809	0.00881493	0.0920645	0.0403005
DW0110	-0.0404607	0.0684487	-0.0355497	-0.0561679	0.153989	-0.0892675	0.109468	-0.0677028	0.0440502	0.00653504	0.00234979	-0.0135732	-0.0579358	0.122989	-0.0120576	-0.00257123	-0.0635406	0.0303547	-0.0424142	-0.0061512	-0.0055402	0.0690604	0.0942917	-0.0417417	0.0318463	-0.0501046	-0.0348513	0.0191368	-0.0457967	-0.0542392	0.0607825	0.00953985	-0.0165938	-0.083644	-0.0439217	0.215463	0.0959121	-0.0315811	0.0330082	-0.109358	0.0741076	0.234129	0.0642734	0.0741877	0.0117439	0.0138917	-0.184992	0.0395928	0.0963011
DW0182	0.0661257	-0.0939245	-0.0126279	-0.069962	-0.0143308	0.0864205	0.242652	-0.073972	-0.0784452	0.080095	0.0288457	-0.0245734	-0.0811047	-0.00554175	-0.00297283	0.00701799	-0.0573644	0.10736	0.0612161	0.00371058	0.170113	0.0260033	-0.0971086	0.013726	0.0560447	-0.123865	-0.107712	-0.0633527	0.0532736	0.005051	-0.024612	0.0332118	-0.00523491	0.00976952	0.0968193	-0.0517288	-0.111015	-0.0214293	-0.0389738	0.0851921	0.0735462	0.0764921	0.0119682	-0.0159134	-0.0578759	0.0670118	0.0492148	-0.0535898	0.027738
DW0190	0.0358174	-0.0390213	0.0503125	-0.0516914	-0.030519	0.0464784	-0.0260342	8.07e-05	-0.0372552	-0.0308269	-0.0393634	-0.0404754	-0.0431034	0.0836611	0.0979804	-0.0771741	-0.0568455	0.0991814	0.0827263	0.0724733	0.106681	0.123659	-0.0315871	0.0511377	-0.0695104	-0.0353215	0.0997722	-0.0480521	0.00968159	-0.0718657	-0.0886771	0.108065	-0.0600137	0.077475	0.0540213	-0.0245859	0.0347319	0.0325326	0.0531885	0.0164682	-0.0489748	0.0256697	0.0939658	-0.060956	0.0678375	-0.0940259	-0.028997	-0.0446585	0.00717509
DW0198	0.368186	-0.0016009	0.0286759	-0.00667764	0.00616716	-0.00669398	-0.0318699	0.413636	0.0211671	0.106188	0.0240603	0.117874	-0.183681	0.0330854	-0.00659274	-0.0174611	0.0702882	-0.0822257	-0.0680768	-0.0484431	-0.161386	0.156627	-0.00107726	-0.0465606	-0.0645853	-0.00308727	0.000203	-0.0201774	-0.122322	0.00149251	-0.0372007	-0.16504	-0.0477513	-0.0492119	-0.0857431	0.0203628	-0.0402562	-0.001137	-0.0363638	-0.133551	-0.154666	-0.0549814	-0.200209	-0.109452	0.0108273	-0.0117053	-0.0800647	-0.0614456	-0.0915326
DW0118	-0.098567	0.121377	-0.102088	-0.0188515	0.0714772	-0.0683207	0.100076	0.0729484	0.188483	0.0339946	-0.0228149	0.0769683	0.0220579	0.186409	-0.00665011	0.0751132	-0.0315094	0.156654	-0.114111	0.121271	-0.154973	0.355207	0.490321	-0.0691817	-0.0476645	0.147866	0.207263	0.0633984	0.0510542	0.165506	-0.0156394	0.0381518	0.0451427	-0.125146	-0.0714552	0.115252	-0.0298805	0.225446	-0.00316215	-0.0912676	-0.0658184	0.110038	0.0132669	0.13419	-0.0441763	0.18982	0.0760164	-0.00547573	-0.0504756
DW0126	0.0804944	-0.0916339	0.0834656	-0.0572694	0.171029	0.11762	0.095296	-0.041607	-0.0560875	-0.0150652	-0.0714986	0.0647982	0.0367266	-0.0234255	-0.0298237	-0.122613	-0.0187208	-0.0672039	0.000553	-0.00199693	0.320648	-0.0382256	0.00400119	0.262211	0.042792	0.0135566	-0.0746198	-0.078908	-0.0247459	0.0429964	0.0105108	0.111669	0.17823	0.208738	0.313532	-0.103842	-0.0179806	0.0701852	-0.0372415	0.16997	0.0798377	0.122412	0.0649047	0.115678	-0.0901986	0.169754	0.2346	0.0290949	-0.0760397
DW0134	-0.0806554	-0.0943301	-0.0132766	-0.0420011	-0.0866442	-0.0107822	0.152603	-0.0801609	-0.0858474	-0.0472718	-0.126027	-0.0381587	0.0925057	-0.0893159	0.0672172	-0.0448894	0.0676449	-0.104989	-0.0184175	-0.0561795	0.0827098	-0.000399	-0.102885	0.0937865	0.157728	-0.00635134	-0.0546014	-0.0791998	0.052407	0.0198332	0.0177109	0.0326104	-0.0379195	0.104221	0.221886	0.0187935	0.00502794	0.0529648	-0.0579244	0.0153842	0.135641	0.0396435	0.0459117	0.077294	0.00557522	0.077644	0.146113	-0.110746	0.0765328
DW0142	-0.0554316	-0.0501845	-0.0483549	-0.111328	0.0742034	-0.00409192	0.0648167	-0.0516423	0.0331567	-0.0360963	-0.0441573	-0.0119745	0.048568	-0.0540843	-0.0189471	0.0399602	-0.0714028	0.17113	-0.0339382	0.0343615	0.128443	0.0535824	-0.0925775	-0.0479902	0.178706	-0.095559	0.063485	0.272447	0.0508648	-0.192236	-0.0214302	-0.0200573	0.16464	-0.0125252	0.025998	0.0449312	-0.0657651	-0.111533	-0.0183108	0.0383056	0.0696895	-0.0145966	-0.0312376	0.0647695	0.017291	-0.100231	0.068626	0.0452946	0.054363
DW0150	-0.0141644	-0.054024	0.0422907	0.0285918	0.168685	-0.0135054	-0.0685586	-0.0430671	0.00879227	0.0688297	0.0417852	-0.00990022	0.110665	-0.0251573	0.0112324	0.0160503	-0.00344949	-0.0485573	0.0642385	-0.0913324	0.0655041	-0.0706022	-0.0567878	-0.0526847	-0.0360928	0.002959	0.320331	0.0496243	-0.117943	-0.0610267	0.0327236	0.0432911	0.0689856	-0.0168222	0.0427794	-0.0370145	0.101277	-0.0804299	-0.0226349	-0.0137511	-0.00244848	-0.0815451	0.0946439	-0.0041303	0.019539	-0.0400329	-0.0906129	0.0918959	-0.09366
DW0158	-0.117774	0.181614	-0.0590986	0.0123822	0.0038609	-0.00241548	-0.0683507	-0.10483	0.0562534	0.0193089	0.087982	-0.0272918	0.103738	-0.0597164	-0.0395177	0.0563984	0.0747696	-0.0515331	-0.0731544	0.0302633	0.0270073	0.0956054	0.00930486	-0.0239442	0.0358014	-0.0147172	0.0139967	0.526047	-0.0351968	-0.0467786	-0.0295017	-0.00875566	0.00345283	-0.00978682	-0.0856126	0.117577	0.0129511	-0.0284187	0.0338273	0.118005	-0.038328	-0.0296332	-0.0362698	0.0743113	0.0360773	-0.0476847	-0.0859945	0.0923641	0.0715111
DW0166	0.0267886	-0.000529	-0.0738861	0.140086	-0.00725463	-0.089672	-0.0151308	0.324681	0.086872	-0.0687273	-0.0359253	0.041618	-0.03921	0.0917798	0.0542655	-0.0120178	0.0226846	-0.0170244	-0.00412967	0.0195178	-0.11947	0.0575211	-0.0745296	0.0283146	0.0785037	-0.0936748	0.102758	-0.00316477	0.0760632	-0.0202439	-0.0149893	0.0458454	-0.0650715	-0.0351349	-0.0341067	0.0113441	0.0784906	-0.0297149	-0.0455522	-0.0990168	0.0584067	-0.0334744	-0.00982442	-0.0274581	0.0852582	-0.137615	-0.0738716	0.04483	0.0390581
DW0174	-0.0399509	0.0516786	0.102381	-0.0850183	0.0339257	0.16118	-0.00128841	-0.0404478	-0.0797314	0.0311487	0.00835364	-0.0373157	0.0774175	-0.0303159	-0.0147373	-0.0338032	-0.0508727	0.0243983	0.209138	0.0736389	-0.0743005	-0.0266364	0.0570358	-0.00566718	-0.00498132	-0.0581111	-0.00655341	-0.0833229	-0.00176159	0.0455195	-0.00432198	-0.123576	-0.101479	-0.0118159	-0.0630763	-0.0523117	0.0368393	-0.0760288	0.230031	-0.0443275	-0.0836323	0.0238128	-0.072319	-0.0743067	0.00394873	-0.092786	-0.00875103	-0.0919806	0.10596
DW0111	-0.0311115	-0.035256	-0.0544391	-0.0861888	0.150064	-0.0525959	0.101721	-0.0425254	0.0305616	0.0821857	0.00677531	0.057134	-0.109475	0.113784	0.03219	0.0071323	-0.0602697	0.0443917	-0.0375168	-0.0119383	0.0183616	0.111524	0.0675872	-0.0491512	-0.0253981	-0.0282942	-0.0808106	0.0469842	-0.0696327	-0.00999422	0.0488133	0.0103131	0.0437276	-0.0858343	0.0198183	0.148624	0.0982623	0.0680832	0.0409973	-0.03066	0.0601518	0.232409	0.0316799	0.0709044	-0.072253	0.119404	-0.133307	0.000609	-0.00382853
DW0183	-0.0745777	0.0615228	-0.0730515	-0.0393437	0.111511	-0.0825273	-0.107702	-0.0390786	0.058676	-0.020026	0.0133362	0.039258	-0.0670918	0.151044	0.0810757	-0.0403327	-0.0349416	0.0750338	0.00117352	0.120841	-0.0792656	0.169611	-0.0735596	-0.0364191	-0.105526	0.0661459	0.121583	0.0884228	-0.0980417	-0.00422779	-0.00807666	0.0996063	-0.0763529	0.00348336	-0.0926702	-0.024517	0.0887846	-0.0239456	0.0543903	0.00739566	-0.0286782	-0.00549433	0.0763971	0.00036	0.0426995	-0.0365042	-0.166843	0.027384	0.0199829
DW0191	0.0113736	-0.0539548	0.131855	-0.138834	-0.087862	0.0493338	-0.0292366	-0.144607	-0.060349	0.0126582	0.00780051	-0.00676596	-0.103993	0.0667432	0.132767	-0.0705038	0.0246845	-0.0178353	-0.0537614	-0.0069205	0.0069632	0.114387	-0.0281126	0.0299876	-0.0342885	0.0803878	-0.00749365	0.0640348	0.0100548	0.0728312	0.16273	0.248593	-0.131929	-0.0216486	-0.0653008	0.0992507	0.201607	3.61e-05	0.005946	-0.0481449	-0.0149514	-0.0557728	0.227814	-0.0332751	-0.0377847	-0.011366	0.004602	-0.00976544	0.0668659
DW0199	0.627779	0.0211043	0.153095	0.117271	0.0287738	0.0514382	0.0788771	0.728914	-0.0738496	0.0287099	-0.0521764	0.0713036	-0.170496	0.0139941	0.0147597	-0.108046	-0.0380484	-0.0995252	-0.0246037	-0.0116947	-0.0884498	0.0531209	0.0309362	-0.0619502	-0.0958952	-0.0454301	-0.00813993	-0.11506	-0.0864219	-0.0304494	-0.114836	-0.163816	0.0117717	-0.0277568	0.00544893	-0.0201632	-0.0712537	0.0191641	-0.0243138	-0.0638224	-0.086943	-0.0222234	-0.129828	-0.118141	-0.0715787	-0.0146298	0.0515657	-0.0666323	-0.112033
DW0119	-0.00598524	0.0961763	0.0242722	0.0338929	0.0900004	0.00900641	0.239554	-0.00267094	-0.0345852	-0.0110377	0.00332824	-0.000746	0.0104392	-0.0198807	-0.0910469	0.00752121	-0.173073	0.148874	0.0565299	0.0349946	0.0463161	0.0328116	0.307948	-0.0325878	-0.104237	-0.0515315	0.130622	-0.0394719	-0.0973511	0.0174475	-0.016756	-0.0126362	0.0485205	-0.0164194	0.00526167	-0.087714	-0.0669468	-0.0634116	0.221768	0.0675524	-0.00131719	0.0434482	0.0470336	0.0792411	-0.0979291	0.179201	0.197612	-0.177117	-0.0502392
DW0127	0.0455469	0.0783576	0.0207235	-0.0070094	0.180791	0.0637572	0.135433	-0.0248192	-0.0560948	-0.0725938	-0.114224	-0.00221176	-0.0568446	0.286002	0.0921571	0.0827257	-0.0817459	0.440723	-0.00503687	0.171821	0.00122397	-0.0703441	0.128534	-0.0386369	0.0164822	-0.0739952	0.0437547	-0.0207604	0.099613	-0.0740139	-0.0782127	-0.0402041	0.123825	-0.0927551	0.0945165	-0.112366	-0.0666095	0.0983348	0.035265	0.0698045	-0.105847	0.0570999	-0.00630208	0.138404	0.0165375	0.0375473	0.170161	0.0716026	-0.0417863
DW0135	-0.066628	0.0388313	0.0572782	-0.0980062	0.0145412	0.0311006	0.0818394	-0.097609	-0.00432439	-0.085634	-0.0582133	0.00755761	0.0573905	0.070355	0.105057	-0.134627	0.0260061	0.00388223	0.147225	-0.0167178	0.0908459	-0.0455449	0.00460795	0.372265	0.221042	0.0432961	-0.0456964	-0.117414	0.00695195	0.0615928	0.0689778	0.0504891	0.0814296	0.309748	0.20744	0.0358127	0.00201381	-0.0179295	0.0365838	0.0769263	0.0589545	0.134971	0.00120206	-0.00558432	0.0432972	0.125396	0.274856	-0.00639917	0.0991841
DW0143	-0.0466531	-0.138832	0.0144263	-0.0439377	0.0151997	0.0559768	0.0523043	-0.0398223	-0.0313843	0.00460686	-0.0294559	0.0401471	0.355272	-0.179654	-0.131855	-0.124449	0.00339153	-0.0991653	-0.101158	-0.093394	0.15919	0.0856557	0.0508421	0.130923	-0.0342394	0.0270064	-0.00444872	-0.0846189	-0.0196125	-0.0891685	-0.0122632	-0.0444504	0.108971	0.156442	0.534551	-0.0566506	-0.0318047	0.0210441	-0.0141923	0.218529	0.241705	0.206556	-0.0937903	0.313546	-0.0745055	0.207887	0.296613	-0.0484481	-0.113059
DW0151	-0.151732	0.110229	-0.0396062	-0.0256436	0.00824035	-0.0204376	-0.0291579	-0.121451	-0.0571886	-0.104304	-0.00390902	-0.0401968	-0.101004	0.0155872	-0.0349198	-0.0588609	-0.00976961	-0.104228	0.0391614	-0.0892779	-0.0869433	-0.0443147	-0.0470676	0.129437	0.227655	-0.0391953	-0.0499297	0.0577703	0.0225177	0.0582155	-0.0563135	0.0843211	-0.124738	0.108072	-0.0620433	0.187717	0.0345006	-0.0436521	0.0707502	-0.0942112	-0.0970873	-0.108411	0.054811	-0.0681113	0.20345	-0.0256817	-0.0366119	0.00472902	0.144836
DW0159	-0.151285	-0.0218375	-0.0169346	0.0497191	0.00753986	-0.036245	-0.00932072	-0.0971254	-0.0478087	0.0423937	0.0793201	-0.0149323	0.0949353	-0.0441707	0.0329415	-0.0449568	0.103712	-0.0115112	0.0141739	-0.0355527	0.0133546	-0.0621162	0.0485591	-0.023745	0.022283	-0.00133084	0.051747	-0.0703293	-0.0176349	-0.0460442	-0.000396	-0.0579809	0.0424414	0.0653963	0.0273559	-0.0609193	0.0448965	-0.0352125	-0.0987578	0.0207907	-0.0343804	0.0946025	-0.0856462	0.0570962	-0.0873827	0.0591861	0.0118362	0.0668005	0.00993507
DW0167	0.0109554	-0.0526768	-0.102198	0.120508	-0.00296454	-0.0994533	0.028318	0.301731	0.0373282	-0.0629365	-0.0674478	0.0450154	-0.0424526	0.0390476	0.00728542	-0.0387081	0.0182434	0.00764264	0.0152057	0.0058947	-0.10034	0.0753464	-0.0725121	0.00128181	0.071627	-0.127523	0.0695189	0.0104432	0.103203	-0.0666126	-0.0414755	-4.51e-05	-0.0545174	-0.028284	-0.0513243	-0.000384	0.0985748	-0.0123156	-0.0591617	-0.0576465	0.0554042	-0.0249637	-0.0401344	-0.0443289	0.0635189	-0.144544	-0.0822823	0.0611507	0.0176792
DW0175	-0.0179793	-0.186883	-0.0189112	-0.021744	-0.0850217	-0.0550183	0.000494	0.0502349	0.101737	0.0507095	0.0202914	0.0225203	-0.0560969	-0.117713	-0.0657678	0.0887089	0.114523	-0.119415	-0.137666	-0.0929866	-0.11797	0.23516	-0.0162677	-0.109195	-0.060439	0.130633	-0.103144	-0.0389244	0.0477674	0.0400253	-0.0402563	0.0251823	0.0490159	-0.136614	-0.0216973	0.0665479	-0.0243741	0.399533	-0.215705	-0.0480484	-0.0591705	-0.200632	-0.0420526	-0.0324917	-0.034764	0.19076	-0.133935	-0.050784	-0.0518324
DW0112	-0.137039	0.0314745	-0.0853966	0.0929458	-0.0171981	-0.0605482	-0.0479485	0.0262251	0.0909399	0.0175388	0.0234478	0.0152437	-0.00667253	0.164336	0.0836989	0.0384416	0.0663268	0.0958596	-0.0512288	0.0480101	-0.12361	0.194497	0.0760988	-0.0224512	-0.0308699	0.00249783	0.1528	0.0981838	-0.0338636	-0.101104	-0.064582	0.0265869	-0.0399692	-0.0948308	-0.0824501	0.00182687	-0.0140047	0.0166094	-0.0430711	-0.0660645	-0.0779492	0.0288519	-0.0120504	0.0859104	-0.0303224	3.2e-06	-0.127876	0.0413656	-0.0304004
DW0184	-0.103732	0.0420342	-0.10504	0.0795945	0.0557255	-0.148133	-0.0710885	-0.0490638	0.0863508	-0.00885753	0.0651304	-0.00372383	-0.0124998	0.0768668	0.0517997	0.078688	0.0406763	0.0342044	-0.0606025	0.0506693	-0.0342417	0.196973	0.0107947	-0.0219226	-0.0873954	-0.0033689	0.139339	0.186233	-0.0838709	-0.021359	0.0293183	0.0840227	-0.0214172	-0.133167	-0.0706611	-0.00505119	0.0268479	-0.0764775	-0.0346183	-0.0300645	0.0105786	0.00449412	0.0469446	0.123119	0.0422991	-0.0582321	-0.14213	0.041183	0.106855
DW0192	-0.0218242	-0.217436	0.0272565	-0.0314916	-0.108251	0.123177	0.060782	0.0691762	-0.110191	-0.0169789	-0.0491365	-0.0116344	0.0666918	-0.116998	-0.0695256	-0.0970019	0.0698291	-0.0693201	0.0690855	-0.0378654	0.344498	0.0397202	-0.117402	-0.0955332	-0.0393583	-0.177765	0.0621065	-0.000749	0.103322	-0.176134	-0.118539	-0.175031	0.078462	0.0384408	0.103928	-0.0685416	-0.0481675	-0.0114648	0.0159255	0.096696	0.0381919	0.0455787	-0.191961	0.117572	-0.0766065	-0.0261696	0.0729997	0.0353658	-0.112851
DW0200	0.159391	-0.0199551	0.0613165	0.0195463	0.142064	0.045329	-0.0191362	0.344848	-0.0360669	0.082911	-0.041245	0.0290697	-0.0720612	0.0650017	-0.0816727	-0.0861674	-0.00747921	0.0264376	-0.0613932	0.000931	-0.149662	0.000285	-0.0433455	-0.0242424	-0.0221118	-0.0145009	0.0393538	-0.0486987	-0.110303	-0.0520711	0.0181184	-0.171769	-0.0211706	-0.0664338	-0.0836732	-0.0271358	0.0131377	-0.123887	-0.0238514	-0.0571384	-0.0866143	-0.0297465	-0.109067	-0.100519	-0.0635412	-0.0413985	-0.025388	-0.0512183	-0.0831081
DW0120	0.0420752	0.2855	0.0378571	0.0356745	0.0503064	0.0300338	0.0671171	0.112917	0.138407	-0.00147783	-0.00893216	0.0124801	0.0318592	0.060824	-0.00295445	-0.0619796	0.0291561	-0.0243517	-0.09949	-0.131078	-0.174395	0.0421319	0.28549	0.0350807	-0.00974794	0.277504	0.0523957	0.00608989	0.117686	0.562478	0.189299	0.0133138	-0.014752	-0.0271099	0.00527761	0.0729328	0.0691188	0.0177365	0.127519	0.0267215	-0.0155467	0.0775377	0.0448522	0.0933624	-0.0834321	0.1957	0.237293	-0.0976869	0.0568865
DW0128	-0.0889914	-0.0113516	0.0132882	0.0405109	-0.0314807	0.00963299	0.0478906	0.076223	0.137241	-0.00808683	-0.0561794	0.0546471	-0.0512751	0.00749448	0.0561818	0.077223	0.115125	-0.0475553	-0.169204	-0.0132844	-0.098389	0.16065	0.230591	0.0666348	0.0714611	0.247681	-0.0968667	-0.0365892	0.128782	0.128631	0.0778984	0.0652593	0.0772417	-0.0648398	0.00776829	0.238626	0.069872	0.378655	-0.0864962	-0.0387894	-0.104792	-0.0557036	0.0625235	0.00027	0.0163218	0.259293	0.0422325	0.0320311	-0.042341
DW0136	-0.110067	0.322115	-0.0839164	0.0186266	0.0390125	-0.0892484	-0.11976	-0.0219403	0.0824494	0.0763554	0.0438414	-0.0319128	0.0954512	0.0382169	0.0458247	0.232547	-0.00355431	-0.0124472	0.202918	0.0284873	0.0227287	-0.00557793	0.0321085	0.181331	0.127496	-0.023701	0.008949	0.0686659	-0.102119	0.0659533	0.0200197	-0.0222965	-0.051732	0.122179	-0.0566354	0.118943	-0.027098	-0.0759043	0.0714808	-0.00988962	0.0123805	0.0443066	-0.00431986	0.133827	0.493851	-0.135825	-0.0251709	0.0273804	0.189443
DW0144	-0.115191	-0.0739103	-0.0722129	-0.0627312	-0.0510415	-0.0484479	0.0834185	-0.108056	0.439379	0.129106	0.0731143	-0.000526	-0.00535683	-0.00614757	-0.00395933	0.141103	0.0698495	0.0349265	0.0437114	0.0656982	-0.0156883	-0.0058605	0.0363397	0.0799585	0.145045	-0.037843	-0.00108031	0.106617	0.197846	-0.0435806	0.0284647	0.0403932	0.343147	-0.0493667	0.0917697	0.0341583	-0.0517811	-0.0763436	-0.107203	0.0271218	0.0982037	-0.0450323	0.0142414	0.219007	-0.00417191	0.0186772	-0.0028855	0.257643	-0.053714
DW0152	-0.023988	-0.0971389	0.0819142	-0.0456584	-0.130619	0.105638	0.0963547	-0.022725	-0.124305	-0.0653879	-0.0062858	-0.0460467	0.320293	-0.186343	-0.136506	-0.14671	-0.0229209	-0.0790259	-0.0444803	-0.0187571	0.00746871	0.195808	-0.00469342	0.0213595	-0.0217248	-0.000107	-0.0204659	-0.0703051	0.0728585	-0.0739486	-0.0733646	-0.00676061	-0.0470128	0.030668	0.317162	-0.0124912	-0.0412093	-0.0810988	-0.082629	0.2615	0.269452	0.191894	-0.0416446	0.237467	-0.0641838	0.067875	0.322035	-0.0674348	-0.0191135
DW0160	-0.10756	0.0235574	-0.0222354	0.0970559	0.0355999	0.0174627	-0.0576803	0.0825289	0.0927768	0.0118422	0.026889	-0.00891322	0.0050188	-0.0239134	0.0149526	0.0202028	0.0580784	0.00828532	0.0747084	0.0176806	-0.0880127	0.0644891	0.0956408	0.0448535	0.0412528	0.0441232	0.00853783	-0.170095	-0.0045215	-0.003222	-0.0482365	-0.0582476	0.000697	0.12808	0.0856029	-0.0275867	-0.0389681	0.0498329	-0.00719789	0.0173654	-0.0301181	0.0821603	-0.0776449	0.0409538	-0.0121762	0.0369299	-0.00562861	0.0313062	0.00786923
DW0168	-0.0174134	-0.176673	0.0335825	-0.0248578	-0.0440138	0.00527155	0.00890534	-0.0825185	-0.087286	-0.0244552	-0.0295595	-0.0080235	-0.00386231	-0.111541	-0.0478914	-0.077807	0.0791321	-0.0781138	-0.0373405	-0.103818	0.13679	-0.031065	-0.00956448	0.0894823	-0.0309762	0.0477382	-0.115539	-0.0347128	-0.0335743	0.019996	0.00136979	-0.0281941	0.0742148	0.0701598	0.185244	-0.106533	0.00859546	0.00639511	-0.0486931	0.0625586	0.0453834	0.0133909	-0.0369337	0.0827948	-0.100545	0.0875861	0.0957932	-0.0828593	-0.0353486
DW0176	0.0168384	0.0285217	0.0660802	0.0977955	0.00469567	0.0815973	-0.0232492	-0.103385	-0.0119077	0.107775	-0.000959	0.0172421	0.00739955	-0.0187787	0.0558057	0.0347602	0.117116	-0.0460629	-0.050621	-0.056709	-0.0306226	0.0184822	0.0961538	0.0597088	-0.0418732	0.367261	-0.117043	-0.0624563	0.00327848	0.360652	0.350893	0.163186	0.00809954	-0.0308452	-0.00105922	-0.00889193	0.0204489	0.0396749	-0.0959659	-0.0536053	0.0602299	-0.00357444	0.169261	-0.00648077	-0.115264	0.16989	0.214382	-0.0214728	-0.0205832
DW0113	0.0288899	0.086018	-0.0427191	0.00696959	0.014642	-0.105928	-0.0148293	-0.00511994	-0.0154755	-0.0293428	0.036185	-0.0464603	-0.0038282	-0.00583225	-0.00953411	0.0980808	-0.0508555	0.0347743	0.0727712	0.0127105	0.0408525	-0.0495839	-0.126691	0.141933	0.195385	-0.083257	-0.0265299	0.0931457	0.0151537	0.136664	-0.0192785	0.110903	0.0284513	0.137113	-0.0492029	0.148929	-0.085922	-0.00665481	0.0437746	-0.0974808	0.00525734	-0.0507214	0.0958864	0.00666703	0.183316	-0.0350286	-0.0581102	0.058646	0.126088
DW0185	0.0229583	0.0319355	-0.0358476	-0.0521649	0.0780433	-0.0292807	0.0219716	0.00204838	0.0210209	-0.0255551	0.0026276	0.029749	0.0440283	0.120223	0.119179	-0.030171	-0.046414	0.104864	0.00331583	0.0665883	-0.00114309	0.0626395	-0.0123277	-0.0250503	-0.0552124	-0.02851	0.133552	0.0350322	-0.0363464	-0.0494302	0.00636558	0.100267	-0.0547841	-0.0537765	-0.042492	0.0259446	0.025725	-0.0325818	-0.0197367	0.00708474	0.0186743	0.0430898	0.0959207	0.0258966	-0.0217657	-0.0053859	-0.0169354	-0.00377282	0.0144023
DW0193	0.108456	-0.095862	-0.0151277	0.0929714	-0.0116837	-0.0310508	0.11559	0.180324	-0.0400805	0.109173	0.0884255	-0.00564065	-0.0156638	-0.179472	-0.0304726	0.00656489	0.0201879	-0.0275879	0.0363413	-0.034094	0.0659627	0.032631	-0.0340999	-0.0305314	0.00241065	-0.126938	0.00683773	0.0693668	0.0628951	-0.0705984	-0.0678359	-0.115795	0.0410165	-0.0412304	0.0867128	-0.0731667	-0.0613214	-0.0479772	-0.0245901	0.0804238	0.0414425	0.0394638	-0.0779756	-0.0103469	-0.0324296	-0.0180548	0.0478107	0.0352754	-0.00605682
DW0201	-0.0981109	-0.16577	-0.00214825	0.0299101	-0.0755517	0.0940489	-0.0541175	0.0497932	-0.117238	0.0481043	-0.0117555	-0.0264426	-0.0615693	-0.0645344	-0.20021	-0.079876	0.0078158	0.0317729	-0.0965532	-0.0608251	-0.0216516	0.0200546	-0.0719365	-0.037006	-0.0325288	-0.126315	-0.0839335	0.00943481	0.132532	-0.0279832	-0.0676059	-0.0744914	-0.00658491	-0.0436783	-0.0245647	-0.0470134	0.0523313	0.0723197	-0.0216122	0.00262361	-0.00991824	-0.100646	-0.0616164	-0.00839798	-0.0826472	0.0588966	-0.0264635	0.0665424	-0.118834
DW0121	-0.0579028	-0.0651619	0.0125141	-0.0899173	-0.0437542	0.0575437	0.157279	-0.0260025	-0.048053	-0.0494142	0.000862	0.00552425	0.510396	-0.138793	-0.0655957	-0.0716455	-0.0409857	-0.0657292	-0.0583872	-0.051068	0.474566	0.0445116	0.00971155	0.181771	0.0366247	-0.040116	-0.03545	-0.0651912	0.0326563	-0.0994878	-0.0470954	-0.0149992	0.122834	0.122926	0.525926	-0.0298141	-0.0384669	-0.0348725	-0.106733	0.365659	0.338089	0.336149	-0.0559993	0.389701	-0.0896398	0.134521	0.324965	0.00831439	-0.0807634
DW0129	0.0620749	-0.0110279	0.209127	0.00948815	0.0465946	0.276828	0.0609409	-0.0958808	0.265753	0.0595511	-0.000459	0.0657011	0.0191085	-0.070885	0.0129288	-0.0158403	-0.0880044	0.0408415	0.0199598	0.0681838	0.109385	-0.0283458	0.0744503	-0.0269139	0.138124	-0.0576617	-0.0348935	0.00397278	0.073794	-0.199761	-0.00104987	0.124131	1.07243	-0.0432935	0.0540191	-0.0592611	-0.0497316	0.0109498	-0.0247507	0.0134304	-0.00386812	0.0366853	0.0741568	0.168912	-0.0379948	0.00355026	0.163551	0.141792	-0.103119
DW0137	-0.0439844	0.258963	-0.0555484	-4.27e-05	0.0322303	-0.0880288	-0.0504226	-0.0889666	0.0504428	0.101101	0.0315464	-0.0211758	0.00366137	0.0245506	0.0875278	0.25515	0.00523887	0.0175558	0.135529	0.00842884	0.0379452	0.00512503	-0.0924253	0.141424	0.237243	-0.0851799	0.000908	0.079286	-0.00103736	0.0272909	-0.0558963	0.0272127	-0.0594475	0.117117	-0.0434484	0.224415	-0.0907695	-0.0204521	0.109522	-0.1607	-0.0406421	-0.069713	0.00734974	0.0683364	0.786339	-0.158932	-0.0919998	-0.0342514	0.267108
DW0145	-0.0739475	-0.13277	-0.0918007	-0.108257	-0.0840905	-0.0829362	0.122161	-0.118247	0.386987	0.086357	0.023898	0.0126381	0.0188417	-0.0304754	-0.00901708	0.141952	0.0379037	0.0162833	0.0514938	0.0795333	0.0807631	0.0345325	0.0129281	0.0562378	0.157205	-0.0357618	-0.0356003	0.0861327	0.222754	-0.0993288	0.0357334	0.0645352	0.389241	-0.0625319	0.131063	0.0454574	-0.0568148	-0.0839199	-0.124781	0.0663977	0.135422	0.0251011	0.0301859	0.20336	-0.0512386	0.0424501	0.0402888	0.313993	-0.0856847
DW0153	0.0136031	-0.108396	0.0116009	0.00654706	-0.0361524	0.0392406	0.022247	-0.00602234	-0.10519	-0.0564615	-0.063834	-0.055276	-0.090025	-0.106812	-0.0925762	-0.0681117	0.0633968	0.0263773	-0.0398702	-0.0101478	-0.0330511	0.0584101	-0.0915704	-0.116386	-0.0739395	-0.0767116	-0.0794596	-0.0299768	0.145317	-0.0707746	-0.0977672	0.034138	-0.148249	-0.0592097	-0.0393624	-0.0660628	-0.00664569	0.00671395	-0.00346687	-0.00926382	-0.107485	-0.154065	0.020475	-0.123117	-0.0702776	-0.000272	-0.0258082	-0.00656066	-0.0556859
DW0161	-0.0552922	-0.0581213	0.0613237	-0.0266493	-0.0263822	0.00683998	0.0122072	-0.0346214	-0.0420061	0.0521408	0.0316777	-0.0235899	0.0762126	-0.0802802	-0.0272599	-0.0393824	0.0783741	-0.0277506	0.0763445	-0.0627634	0.0734091	-0.00938059	-0.0388255	-0.0177944	0.0511298	-0.0256739	0.0976906	-0.0345285	-0.0195049	-0.0535636	-0.06429	0.017095	-0.0251813	0.145989	0.0416024	-0.0511419	0.00876153	-0.0606638	-0.0833913	-0.0217203	0.0179249	0.0339143	-0.0466181	0.0812437	-0.0597925	-0.0165544	-0.000231	0.0580175	-0.0250572
DW0169	-0.059035	0.0155218	0.0170078	-0.1051	-0.0512186	0.0323271	0.075668	-0.102621	-0.0195359	-0.0100353	0.0118213	-0.00474016	-0.0152521	0.0131697	0.05377	0.0189192	0.0624627	0.0263573	0.0110441	-0.0347244	0.102177	0.0958619	0.0466722	0.0259711	-0.0150909	0.0178677	0.0436489	-0.0265212	0.0327772	0.0256776	0.0426229	0.19341	-0.124444	0.0356448	0.0518656	0.0513392	0.140973	-0.0285027	0.029266	0.033282	0.0244701	-0.000813	0.181205	0.0835318	-0.000548	0.0521771	0.0383462	-0.0431635	0.0448167
DW0177	-0.139527	0.00782159	0.0512906	-0.0216807	0.0356064	0.0226429	-0.117712	-0.149311	0.0717621	0.0651042	0.0725847	0.0208117	-0.061879	0.036694	0.0702931	0.0383697	0.104198	-0.00687704	-0.0521275	-0.0470299	-0.0786791	-0.0602043	0.00105542	0.130613	-0.00498218	0.338159	0.00348164	0.0288417	-0.0411563	0.337383	0.798264	0.285975	-0.037196	0.0158189	-0.0242479	0.0663581	0.216371	0.0154019	-0.0303298	-0.155626	0.133231	-0.071377	0.300466	-0.0152762	-0.0640187	0.0408605	0.0551202	0.0266276	0.0199678
DW0114	0.0178755	0.0260484	0.00804829	-0.0431303	-0.0149444	-0.0542301	0.315508	0.0563741	-0.00665707	-0.00660748	-0.025897	-0.0383401	-0.0638461	0.161939	0.0929689	-0.0468139	-0.038943	0.272798	0.0467158	0.0523577	0.163128	-0.0822595	0.0141012	-0.0246649	-0.0252911	-0.173847	0.00469136	-0.0497917	0.00879535	0.0244978	-0.0678446	0.00185788	-0.0822905	-0.00821382	0.0464779	-0.0703823	-0.0355041	-0.108572	0.12181	0.108269	0.0239649	0.142548	0.03673	0.117793	-0.0626549	0.00852457	0.0607538	-0.0467085	0.00575862
DW0186	0.0184842	0.05561	0.0752302	0.0471631	0.118819	0.0806168	-0.0198845	0.0682238	0.0476761	0.0354287	0.0204775	0.060157	-0.00364901	-0.0214011	-0.0274671	-0.0870785	-0.00235444	-0.152116	-0.123479	-0.0269537	-0.130676	0.0454757	0.0803472	-0.0136419	-0.0571528	0.408807	-0.0692862	0.0372726	0.014031	0.416059	0.366332	-0.0196167	0.054343	-0.0164113	0.0187442	0.0421808	0.0423972	0.0376548	0.0182393	-0.00833063	-0.00875397	0.0781037	-0.0300785	-0.0394803	-0.099726	0.157471	0.125461	-0.0633884	-0.0579012
DW0194	0.0685333	-0.102465	0.0283901	0.102238	-0.0892316	0.074405	0.00862841	0.390697	-0.131399	-0.0702401	-0.0309234	-0.0396696	-0.0995732	0.00702894	-0.052859	0.0567299	0.0637316	0.036683	-0.114803	-0.0108439	-0.119492	-0.0712786	-0.0616016	-0.0560382	0.037622	-0.0724643	-0.097197	-0.0140774	0.0554913	-0.0807007	-0.0671034	-0.12138	-0.0900304	-0.0611804	-0.0913937	-0.0428945	0.110105	0.0771278	-0.0374657	-0.0285682	0.0195938	-0.126807	-0.0702448	-0.0732479	-0.108671	0.0157913	-0.0957108	-0.00118184	-0.0129316
DW0202	0.178393	0.00551018	-0.0820012	0.160288	0.151644	-0.152193	-0.0859367	0.402076	0.0132082	0.0287553	-0.0190086	0.00261255	0.0147245	-0.00718743	-0.0138411	0.0580988	-0.0155762	0.0856353	0.0237427	-0.00136059	0.00855509	-0.0505298	-0.106699	-0.0458522	0.0298729	-0.14972	0.113558	0.0572203	0.00133642	-0.129944	-0.0538543	0.00343532	-0.0266514	-0.0674446	0.0275032	-0.0645356	0.0371329	-0.0649924	-0.000864	0.0140697	0.0615389	-0.0245755	-0.00068	-0.0685071	0.0659436	-0.114166	-0.102534	0.025052	-5.23e-05
DW0122	-0.0478423	-0.00967072	-0.0194521	-0.102576	-0.0132849	-0.0321604	0.11766	-0.0309143	-0.0715266	0.0100099	0.0775779	0.00533285	0.152988	-0.0829373	0.000626	0.0178004	-0.0150717	-0.0746389	0.123349	-0.0049781	0.777701	-0.00888892	-0.161487	0.119973	0.0875071	-0.171706	-0.0193508	0.0175705	0.00529652	-0.129999	-0.0814715	-0.0512512	0.0551944	0.130491	0.133091	-0.0194198	-0.107798	-0.104227	0.00159901	0.129034	0.0905487	0.0853806	-0.0829256	0.11965	0.0475192	-0.0525261	0.0649518	0.0281922	-0.0270065
DW0130	-0.0525679	0.0629237	-0.0403775	-0.0370965	-0.0275262	-0.0136894	-0.089159	-0.079783	0.207748	-0.00970696	0.0294903	0.00102268	0.121967	0.00453092	0.0999893	0.0926091	0.179669	-0.0465292	0.0108246	0.0781958	-0.0166374	-0.0075032	0.163806	0.136522	0.112145	0.0279697	-0.0205021	0.0849776	0.0930267	0.0133289	0.0488184	0.00877422	0.163906	-0.00214793	0.180515	-0.10145	-0.0119315	-0.0904926	-0.115647	0.128313	0.179145	0.220488	-0.0782725	0.357462	-0.00666592	-0.00802336	0.133712	0.112225	0.0290257
DW0138	-0.0564629	0.233883	-0.0840871	0.0985545	0.072862	-0.106702	-0.0506776	-0.0721589	0.0911696	-0.0581814	0.0495947	-0.0584132	0.083255	-0.0166689	0.0338116	0.0839583	0.0302823	-0.108659	0.148604	-0.0253694	0.0587813	-0.0209826	-0.0513353	0.183004	0.170556	-0.0273592	-0.0251837	0.0903228	-0.0533918	0.128922	-0.0678021	0.0553225	-0.0362476	0.242972	-0.00559107	0.15871	-0.020662	-0.0303151	0.0698374	-0.0910839	0.0275307	0.0138425	0.033492	0.0557199	0.291061	-0.051898	-0.05115	0.0309242	0.216468
DW0154	0.0011079	0.0173963	0.00722679	-0.0582395	0.0132238	-0.00254483	0.00559511	-0.0261702	0.00240438	-0.0388504	-0.0319045	-0.0127815	-0.0390552	-0.0319417	-0.0101979	0.00116134	0.0193755	-0.0351337	0.0349487	0.00509043	-0.0352855	0.0102641	-0.00465237	0.0655105	0.0624987	-0.00632697	-0.0168393	0.0278162	0.028115	0.0655248	-0.0287613	-0.00652456	-0.0140314	0.05491	-0.008191	0.0421507	0.00828742	0.0219272	0.0625491	-0.0358947	-0.00529278	-0.0571978	-0.0284249	-0.0214737	0.0551672	-0.0100114	-0.0136696	-0.0241789	0.0861442
DW0162	-0.00786627	0.0493572	-0.0295353	-0.0213317	0.00767874	-0.0272432	0.00479236	-0.0205575	0.035958	0.0387211	0.105104	-0.00021	0.0824032	0.0315931	0.0578356	0.058006	-0.035496	-0.0196518	0.00995161	0.0311812	0.0212566	0.0271245	-0.00678178	-0.00710206	0.035922	0.0239493	0.066656	0.0224902	-0.0307184	-0.00670576	0.0442745	0.0107745	0.0208067	-0.0233861	-0.0273141	0.0262352	0.0299986	-0.0453307	-0.0142451	0.0103501	0.0293625	0.0137009	0.0263051	0.0252771	0.0275438	-0.0154457	-0.0280652	0.0305061	0.0294702
DW0170	0.0352396	-0.0861257	0.00831929	-0.0623139	-0.0141575	-0.00314373	0.121216	-0.070923	-0.0324065	-0.058035	-0.05324	-0.0357758	0.070511	-0.0659273	0.0202014	-0.0703784	-0.0195847	0.0274144	0.101541	-0.00648141	0.299115	0.134003	-0.0914805	0.00383303	-0.00965138	-0.0468333	0.119227	-0.0355627	-0.0570301	-0.145871	0.110303	0.334915	0.00132326	0.116477	0.119705	0.0101498	0.0915308	-0.0677781	-0.0326002	0.0654608	0.182502	0.0254413	0.296328	0.0460911	0.0385583	-0.0172542	0.117509	-0.0522258	-0.0370949
DW0178	-0.0672696	-0.0101552	-0.0460711	-0.0547356	-0.0812914	-0.0524616	0.00167522	0.00686891	0.0137871	-0.0373214	0.0406345	-0.0722771	0.213547	-0.0550937	0.010239	-0.0006	0.00820965	-0.0441792	0.00656073	-0.0554913	0.0467402	-0.020425	-0.0122987	0.126553	0.0596983	0.00163094	0.0447036	0.0240357	-0.0566164	-0.0329892	0.132238	0.150562	-0.0599674	0.0700868	0.124272	0.0630134	0.198733	-0.079839	-0.0442384	0.155663	0.689708	0.0499925	0.181431	0.243112	-0.028129	-0.0642698	0.103898	0.000552	-0.0679861
DW0115	-0.0275445	0.295215	-0.0974157	0.0755799	-0.026647	-0.0903271	0.0951883	0.0591389	0.163951	-0.0170346	0.00986387	0.0585929	0.028187	0.0880354	0.0355925	0.195595	0.0408918	0.15471	0.0532201	0.162006	-0.0424315	0.0346313	0.40764	-0.0317922	0.0374735	-0.0195043	0.164771	0.144955	-0.019516	0.221301	-0.033769	-0.0764521	-0.00649425	-0.0702884	-0.0135116	-0.00157279	-0.0753558	0.0146774	0.115716	-0.0155591	0.0272143	-0.0127238	-0.0111974	0.138484	0.0771459	0.0518933	0.0110089	0.168975	-0.0379532
DW0187	-0.0782496	0.0849275	0.02505	0.00172818	-0.0493379	0.0473179	-0.0842362	-0.0527719	0.0345135	0.0323556	0.0149138	0.0394224	0.0366141	0.0453878	0.0622654	0.00542755	0.0252631	-0.066362	-0.022684	-0.0744178	-0.143072	-0.0322173	0.0516654	-0.0603005	-0.0452485	0.201932	-0.0483948	-0.0579996	0.0578356	0.381854	0.212305	0.113934	-0.015944	-0.0679547	0.0201398	-0.0172039	0.062899	-0.0840795	0.0465947	-0.0078747	-0.023484	0.108171	0.0515769	-0.00878772	-0.0623694	-0.00867889	0.0600506	-0.0385123	0.0893181
DW0195	0.0521966	-0.0450357	-0.0107691	-0.0599046	0.0944647	0.00894137	-0.00946548	0.163218	-0.0678095	0.0186081	-0.0719762	0.0583032	-0.106819	0.0550713	-0.0262351	-0.109786	-0.0187983	0.0379199	0.0146164	0.0326922	0.0084236	-0.0123164	0.0180164	-0.0102601	-0.0460026	-0.0511865	0.059887	-0.00371984	-0.0275713	-0.0162161	-0.00913091	-0.102175	0.00275765	-0.00979635	-0.0718174	-0.091067	-0.0292742	0.00238467	-0.0548093	-0.0943673	-0.113691	0.0769213	-0.059163	-0.0442194	-0.0136707	-0.0571824	0.0462974	-0.0495203	-0.00279659
DW0203	0.310631	-0.0654854	-0.0545345	0.110745	-0.0591633	-0.0756253	0.00154286	0.375752	-0.0675777	-0.0124139	0.0659766	0.0101624	0.0757176	0.0741836	0.0747247	-0.0580474	-0.0336634	0.0580157	0.0369082	0.128284	0.140324	-2.55e-05	-0.0893034	-0.0465663	-0.128343	-0.0538301	-0.103694	-0.0309916	0.0371679	-0.0885428	-0.0440919	-0.171706	-0.0929474	-0.0383744	0.0731882	-0.0952043	-0.00121386	-0.0379133	0.0733045	0.0812558	0.0940094	0.0798894	-0.137559	-0.0238063	0.00636983	-0.0831028	-0.0250617	-0.0853162	-0.0407005
DW0123	-0.0505626	-0.0744256	-0.00626068	0.000463	0.113407	0.00463397	0.0882486	0.0159881	0.0426944	0.00650204	-0.0415077	-0.0270933	0.161425	-0.00674656	-0.0202815	-0.0739147	-0.00510435	0.00136809	-0.0503809	-0.000396	0.144304	0.0646591	0.136372	0.1089	0.0377175	0.113363	0.0140727	-0.101072	0.127175	-0.0584193	0.0279108	-0.048177	0.0935098	0.0924539	0.244644	0.110823	-0.028233	0.0995202	-0.0681634	0.129537	0.0860579	0.258345	-0.0207407	0.146913	-0.0138591	0.0693501	0.184712	0.0097273	-0.045721
DW0131	-0.0063728	0.187436	0.0281212	-0.028423	0.0595343	0.0921623	0.0265988	-0.122865	0.0646657	-0.0934233	-0.0914074	-0.0330463	-0.114662	0.0120565	0.00837921	0.0580126	0.0855121	0.0319578	0.0508216	0.117183	-0.179643	-0.0292161	0.103388	0.222168	0.287114	0.0526552	-0.0954072	-0.0232856	0.065095	0.0585838	0.0128513	0.105928	-0.0377407	0.15057	-0.0030115	0.138908	0.0868183	0.0643867	0.178539	-0.128681	-0.00932509	-0.138074	0.0860333	0.0166002	0.217908	-0.0401942	0.111183	0.00700722	0.264637
DW0139	-0.127611	-0.0186501	-0.0689181	-0.0530248	-0.0223596	-0.0839192	0.0448756	-0.125213	0.0477282	0.00162851	0.0715574	-0.0206716	0.252161	0.075745	0.117055	0.102105	-0.00233812	0.0412835	0.00220361	0.0716186	0.0600231	0.0841422	-0.0298838	0.0584091	0.130325	0.144928	0.137504	-0.0124707	-0.0684111	0.0156251	0.29673	0.427525	0.0351115	-0.0444819	-0.0212209	0.131259	0.318008	-0.0539904	-0.0596527	0.0188919	0.21665	0.00895563	0.492841	0.0542335	-0.0118999	0.0488322	-0.0500893	0.138776	0.0187936
DW0147	-0.229339	0.0306527	-0.0613825	-0.0487058	0.0423376	-0.00185109	-0.0425116	-0.0708535	0.149306	0.00296768	0.0699501	0.094767	0.109614	0.148155	0.0895153	0.0419368	0.0234126	0.242996	-0.0432504	0.00299072	-0.115151	0.119416	0.0877611	0.0813881	0.0158841	0.20764	-0.0301641	-0.141421	-0.0274394	0.0558143	0.12433	0.205043	-0.0307897	-0.00179957	0.117093	0.0682196	0.035363	0.119903	-0.0832315	0.0785896	0.0193885	0.093281	0.197093	0.0533565	-0.0287092	0.264925	0.0563898	0.0585143	-0.0389085
DW0155	-0.0424926	0.012497	-0.0196449	0.00380029	-0.0166017	-0.0191509	-0.0148842	-0.0337172	0.0207215	-0.00353613	0.0157075	-0.0038871	0.0126653	0.0482026	0.0252776	-0.000128	0.037448	0.0157192	0.0171536	0.014414	-0.0272623	0.0234284	-0.00179226	-0.00271425	0.0170851	0.0248627	0.0358455	0.000695	0.000576	0.018988	0.0414422	0.126936	-0.0535678	0.00717019	-0.00585995	0.0191823	0.0780831	-0.00555258	0.000532	-0.0109294	0.024738	-0.00422008	0.112275	0.0294225	0.0125174	-0.0166421	-0.00619025	0.0281756	0.0251466
DW0163	-0.00590708	-0.0301653	0.00521855	0.00674656	0.0201976	-0.0585662	-0.0127558	-0.0071728	0.0382837	0.114163	-0.00821333	0.008834	-0.0957617	0.11475	0.119675	0.209483	0.105861	0.470971	-0.0566494	0.133178	-0.100602	0.0382099	0.054167	-0.0401747	-0.0541946	0.0826048	-0.058479	0.0522931	0.000678	0.0394519	0.0207063	0.0467751	-0.0648187	-0.112133	-0.0198024	-0.0959231	0.0519626	-0.0443815	0.0178132	0.0147905	0.0114248	-0.0600676	0.105409	-0.0119424	-0.00508164	0.0141386	-0.0748918	0.0706692	-0.0211834
DW0171	-0.154469	0.0426183	-0.040444	-0.0573412	0.00414691	0.0485916	0.0340437	-0.0714016	0.0282685	-0.0120843	0.0445074	-0.0284325	0.369007	-0.108976	-0.0909034	0.010835	0.0383876	-0.0597724	-0.0164409	0.0293313	0.242478	-0.0221671	0.017883	0.0220006	0.0793265	-0.000659	0.0476804	0.0330702	-0.0368446	-0.0838152	0.0323794	-0.0935879	0.158325	0.0832788	0.306809	-0.0044989	-0.0958217	-0.0986793	-0.071168	0.2805	0.22408	0.22109	-0.098484	0.358075	0.0163184	0.0729878	0.265405	0.033036	-0.0474026
DW0179	0.0112467	0.0193559	-0.037247	0.350744	-0.0741531	-0.0265781	0.052157	0.0327427	0.131863	0.0801951	0.0531531	0.0188094	-0.0967885	-0.0349239	0.0122849	-0.0130098	0.133377	0.0420679	-0.101395	0.0213432	-0.0086931	-0.0678314	0.0473636	-0.0339847	-0.106722	-0.0167969	-0.140195	0.0959103	0.063621	0.154782	0.00750065	0.0324219	-0.0123331	-0.0310164	-0.00618658	-0.0501592	-0.0204298	0.0979433	-0.0778033	-0.0118707	-0.0634605	-0.0749624	-0.0211288	-0.00263836	-0.0935455	0.0931661	0.0309612	0.00697262	-0.0465097
DW0116	0.0199752	0.117849	-0.0872017	-0.0473673	0.0601596	-0.0920914	0.156332	0.135953	0.0241799	-0.0106414	-0.0220745	0.0412544	0.046076	0.195748	0.0751597	0.0153435	-0.0366817	0.284892	-0.0299687	0.0599388	-0.00754214	0.258788	0.070449	-0.0671862	-0.0949943	-0.112678	0.256766	0.0647514	-0.0371951	0.0159321	-0.0278082	0.0641375	-0.0308648	-0.097878	-0.0302043	-0.0149404	-0.0111243	-0.01392	0.0539281	-0.00888205	0.00254218	0.0537863	0.0514991	0.100988	-0.0266603	0.0938192	0.0629531	0.0532937	0.0146204
DW0188	-0.0566869	0.0869783	-0.00160928	0.00880517	-0.0581088	-0.0592081	0.0830507	-0.116528	0.0315575	-0.00748049	-0.00735094	-0.0498135	0.0377277	-0.0423188	-0.083124	0.017747	-0.0312978	-0.0684982	0.105832	-0.0567415	0.0595706	0.0108931	0.0138607	0.179325	0.240222	-0.0701905	0.0496548	-0.0652542	0.0176344	-0.012448	0.0484973	0.103385	-0.00691193	0.145107	0.0781551	0.232815	-0.00704113	-0.0700336	0.0883217	0.0247313	0.0723686	0.177622	0.132225	0.0803193	0.0792286	-0.00411449	0.0305636	0.0146429	0.138367
DW0196	-0.0925401	0.14799	-0.061968	-0.0174763	-0.0131997	0.00933375	-0.125576	-0.155145	0.0611551	0.00115062	0.127245	-0.00529622	0.110018	-0.0575622	0.0434383	0.060839	0.0910121	-0.0733531	-0.0189021	0.0352713	0.036108	0.0864358	-0.00746104	-0.0224648	-0.0151216	0.00653096	-0.0218563	0.494998	-0.0586609	0.00845677	-0.0414227	7.44e-05	-0.050639	0.0155321	-0.0564282	0.0633003	0.0570045	-0.0371942	0.0214598	0.0741675	0.00262799	-0.0775636	-0.0242735	0.0971624	0.06502	-0.0525693	-0.0735268	0.0205604	0.0940612
DW0124	-0.106359	0.0200216	0.116419	-0.071778	0.0706785	0.15484	-0.0627726	-0.199024	0.0115774	0.0526065	0.0325444	0.0328652	-0.0587931	0.0853647	0.0823511	0.0702713	0.0746088	0.0940626	-0.0686143	0.0200839	-0.196121	-0.0304614	0.0198629	0.0645481	0.0433834	0.210677	0.0239994	-0.0423272	-0.0267209	0.159713	0.330808	0.603388	0.0125442	-0.0603387	-0.0692748	0.0309651	0.465956	0.102189	0.014027	-0.0893265	0.139633	-0.185965	0.621688	-0.028018	-0.0584733	0.0883441	-0.0324277	0.0823186	-0.0163354
DW0132	-0.070481	0.328048	-0.0770028	-0.0812366	0.0991579	-0.116595	-0.0399381	-0.162682	0.181392	0.142191	0.0591904	0.0099208	0.0404951	0.0512606	0.0913553	0.288186	0.0404851	-0.0798631	0.0373872	0.0483826	0.00306453	0.0151566	0.0275916	0.1471	0.144136	0.0215634	-0.0487229	0.162236	-0.0862853	0.000475	0.102568	0.0488566	0.0894593	0.0497076	-0.0371307	0.127956	-0.0298652	-0.00301471	0.0441914	-0.0613457	0.0458589	-0.02	-0.066068	0.0984855	0.248468	-0.0118689	-0.0722306	0.16501	0.237433
DW0140	-0.119051	-0.0582462	-0.0519991	-0.0358199	-0.039154	-0.102316	0.0670776	-0.193759	-0.0128704	-0.0418007	-0.0391381	-0.0218692	0.14988	-0.0638236	0.0377847	0.0254249	0.00888701	-0.053952	0.0382502	-0.0315792	0.0816829	0.14929	-0.0864619	-0.0246711	0.0716129	0.00496232	0.0622443	-0.0434165	-0.0204941	0.00860221	0.116588	0.506882	0.0190686	0.0108476	0.0374105	0.079212	0.18869	0.0750738	-0.0983657	-0.00232835	0.12955	0.00191777	0.433784	0.00560073	0.0374834	0.00423642	-0.0390197	0.082593	0.101234
DW0148	-0.0436274	-0.0359158	-0.0490593	-0.0658092	0.0539185	-0.00237106	-0.0553119	0.00925658	0.0510884	0.0433819	0.00242535	0.0585721	-0.0563786	0.177685	0.0994416	0.0217452	0.0312943	0.230316	-0.0242602	0.0908098	-0.0554765	0.191381	0.0151811	-0.0654231	-0.108506	0.0744921	-0.044598	-0.0199017	0.0614825	0.0542223	-0.0107826	0.0240378	-0.0436658	-0.105536	-0.0260407	-0.0123428	-0.0319529	0.100648	-0.0503641	0.0220528	-0.0851861	-0.00844512	0.00169301	-0.0298444	-0.0177234	0.0618169	-0.0597029	1.1e-05	-0.0889618
DW0156	-0.0753045	0.218063	-0.0386643	-0.12215	-0.0245013	-0.0615562	0.0504795	-0.142621	-0.0163375	-0.105046	0.00681797	-0.0346966	0.00846534	-0.0696206	-0.0593831	-0.0433337	0.0153808	-0.0690297	0.124576	-0.0554328	0.0694042	-0.0486447	-0.0779021	0.169978	0.215395	-0.118556	-0.00766614	0.0881485	0.0433706	0.00882252	0.0148698	0.0640531	-0.105463	0.254654	0.0147443	0.238211	0.0108985	-0.0510848	0.126688	-0.0158366	0.082578	-0.0590304	0.0478697	0.0646818	0.228635	-0.0791648	0.0229962	-0.0400997	0.193803
DW0164	0.110176	0.0912287	-0.10224	0.0641646	-0.0371869	-0.133952	0.104732	0.28091	0.127453	0.0586005	0.10035	-0.00363697	0.0352903	0.00795601	-0.0164796	0.120631	-0.0324019	-0.1064	0.113377	0.110456	0.0666638	0.0334636	-0.0175707	-0.06968	-0.0311094	-0.0847651	0.0323329	0.0892582	-0.0307099	-0.113633	-0.0840682	-0.0939069	0.00880821	0.0234034	-0.0685827	-0.0586824	-0.143801	-0.0687216	-0.0146365	0.00490432	0.0209074	0.0634113	-0.143112	0.0581431	0.119149	-0.158407	-0.0971906	0.0329946	-0.0404162
DW0172	-0.0572355	0.168053	-0.0168785	0.0254798	0.0167465	-0.00642278	-0.0405942	-0.0600737	0.0667074	0.00503525	0.108028	-0.00554782	0.0692812	-0.00328467	0.0246328	0.0803598	-0.0156757	-0.0205411	0.278451	0.00535901	-0.0327919	-0.0632708	0.0217346	0.0263485	0.0210098	-0.0247568	-0.0177555	0.0335124	-0.0691718	0.125282	0.0716731	0.0148281	-0.0691288	0.063458	-0.0502626	0.0858436	-0.0142177	-0.0622676	0.210706	0.010981	0.00580554	0.0568137	0.0226239	-0.00437871	0.0940587	-0.024758	-0.0175181	-0.0559382	0.0830495
DW0180	0.0415347	0.13062	-0.0975729	-0.0464341	0.157074	-0.109147	0.0561692	0.0826993	0.128585	-0.00169968	0.0986462	0.0575229	0.067625	0.0033886	-0.0140049	0.0493135	-0.0314319	-0.02799	0.0696643	0.0146562	0.102409	0.0390317	0.058494	0.0435394	0.078552	0.0164577	0.17853	0.249102	-0.0721685	-0.0161883	0.0862377	0.0239321	0.103516	-0.00748697	-0.112663	0.131092	-0.0240063	-0.112296	0.00444815	0.0785332	0.0189647	0.163235	0.0609265	-0.000132	0.0610901	-0.107181	-0.0757827	0.0191265	-0.00353962
DW0117	-0.0579333	0.193931	-0.0374677	0.0366343	0.00878421	0.0626422	0.064213	0.117821	0.068399	-0.010537	0.0867785	0.0140351	0.0164465	0.0829381	0.00892667	0.0573186	-0.0412343	0.0871609	-0.0758168	0.0585548	-0.0412749	0.360777	0.393163	-0.000527	-0.110488	0.170604	0.0068235	0.0264627	0.0718672	0.315521	-0.00692659	-0.036141	-0.0328884	-0.0340033	-0.0985204	0.122687	-0.0173349	0.313286	0.100564	-0.104794	-0.134231	-0.011849	0.0387788	0.136087	0.00633898	0.29755	0.137887	-0.00998725	0.0115136
DW0189	-0.0404297	-0.215351	0.0315794	-0.0411165	-0.113149	0.11361	0.0625622	0.0499788	-0.115357	-0.00919317	-0.0515652	-0.0243864	0.064791	-0.113094	-0.0872752	-0.0838342	0.0681333	-0.0776857	0.0700656	-0.0470825	0.324853	0.0332751	-0.115538	-0.0705365	-0.0400402	-0.179141	0.0565424	-0.010728	0.115882	-0.169423	-0.114076	-0.160869	0.0643852	0.0506351	0.0931608	-0.0693906	-0.051118	-0.00918223	0.0181512	0.0877409	0.0272354	0.0227671	-0.172712	0.112039	-0.0725787	-0.0276955	0.0745597	0.041945	-0.101747
DW0197	0.0647157	-0.0245947	-0.00344741	-0.110149	0.0675817	0.00649699	-0.0711552	0.12681	-0.0291059	0.0669472	-0.0377941	0.0120933	-0.155792	0.0548667	-0.0122961	0.0121831	0.0397094	-0.00094	-0.0886175	-0.0254084	-0.11942	0.0226761	-0.0837393	-0.130107	-0.0989656	0.00483754	0.0869856	0.0566404	-0.0775958	-0.0309721	0.0871354	-0.0577763	-0.0646844	-0.0957634	-0.134731	0.0488156	0.0358133	-0.0137201	-0.0490565	-0.0798809	-0.10109	-0.113972	-0.0600731	-0.0762665	-0.0563674	0.00660233	-0.0602372	0.0118541	-0.0597697
DW0125	0.154956	0.095415	-0.0303722	-0.0119425	0.163893	-0.0649849	-0.0754132	0.0213654	0.123173	-0.00552079	0.0335331	0.05989	0.0278363	0.126424	0.0791632	0.0678285	0.0129099	0.0402632	-0.0117748	0.15771	-0.0599381	-0.0287389	0.339046	0.00467539	-0.0735932	0.127513	-0.0717122	0.0141522	-0.0339264	0.0354373	0.031775	0.0554841	0.106738	-0.103395	-0.022679	-0.0812072	0.036641	0.118716	0.0399008	-0.039853	-0.0498455	0.0747426	0.01012	0.0160331	-0.00813801	0.0561394	0.0321143	-0.00421583	-0.035224
DW0133	-0.0785504	0.15194	0.075357	0.0447501	-0.0236982	0.0572088	-0.121522	-0.0475491	-0.0131915	-0.0509473	0.0501018	0.0128583	0.102855	0.244258	0.29166	-0.0296341	0.0498575	0.0449183	0.108045	0.0122603	0.0288171	-0.0762697	0.0386408	0.329761	0.162043	0.121927	0.0853793	-0.0399011	0.0718603	0.0802624	0.0676207	0.0366449	-0.0446911	0.311617	0.121085	0.180794	0.0531851	0.020786	0.115478	0.00731341	0.0889208	0.167696	0.0153678	0.162323	0.103187	0.0676594	0.167227	0.0789849	0.092604
DW0141	-0.163583	-0.0732934	-0.0355244	-0.0634679	-0.101037	0.0322261	-0.0257691	-0.0949051	0.0229775	-0.0350704	0.0859102	-0.0101062	-0.0243327	0.0371817	0.0728209	-0.00852905	0.106428	0.164196	-0.012646	0.0908183	0.0936494	0.11626	-0.028328	-0.0439942	-0.00594738	-0.0440688	-0.00928897	0.126315	0.0495662	-0.0702489	-0.0400649	-0.0446395	0.0601662	-0.0751054	0.0285362	-0.0395106	0.0176797	-0.00250062	-0.0614985	0.150504	0.00323938	0.118489	-0.0761139	0.0829571	-0.0985011	0.0231665	-0.032018	0.0377712	-0.0845647
DW0149	0.0283199	-0.0510685	0.0751845	0.00184728	0.071329	0.0774419	0.0675613	0.045051	-0.015152	0.00123528	-0.00364966	0.0916751	0.147244	-0.0028037	-0.0107346	-0.0766868	-0.113491	0.0291743	0.0945873	0.021821	-0.0280126	0.0597456	-0.0442811	-0.090099	-0.0988949	-0.00426838	0.195444	-0.116754	-0.0561226	-0.0728173	0.0258555	-0.0451417	-0.0301187	-0.0191245	0.139147	-0.0295711	0.0194118	-0.0141284	0.122391	0.0993566	0.0344793	0.100436	-0.0101242	-0.00923614	-0.0628131	0.0115018	0.0475571	-0.00514444	-0.145629
DW0157	0.0471765	-0.137086	-0.0331149	0.026117	0.00766218	-0.0833914	0.058351	0.00110248	0.0165229	0.069974	-0.0537038	0.00936267	0.00841539	-0.0525712	-0.00287187	-0.00061	0.00608841	-0.0655333	-0.0397098	-0.0170114	0.0777016	0.0649157	-0.0489584	-0.0554749	-0.0183628	0.00451468	0.0508141	0.060341	-0.0526861	-0.120631	0.0416998	-0.0728003	0.123109	0.00500328	0.0619882	-0.0470264	-0.113172	0.0313345	-0.123672	0.00467573	0.0151316	-0.00979973	-0.00981255	0.0297023	-0.083747	0.0495841	-0.0339461	0.00166962	-0.0970345
DW0165	-0.0342613	-0.0214338	0.0131738	-0.112036	0.0307828	-0.0208336	0.0199108	0.0167484	0.0888328	-0.0184492	-0.0332147	0.0466132	-0.0207513	-0.0220579	0.0474431	0.0483494	0.0563936	-0.037317	-0.0990286	-0.0141771	-0.0780809	0.364377	0.132349	-0.0950934	-0.061159	0.301557	0.0179585	-0.102072	0.0653351	0.178431	0.0264082	0.171128	0.0154968	-0.133158	-0.0120266	0.22003	-0.0161982	0.28392	-0.0957821	-0.106668	-0.108308	-0.0188166	0.135599	-0.0948467	-0.0544847	0.204699	-0.0303299	0.00264312	-0.0535347
DW0173	-0.074888	0.0703863	0.0940217	-0.0881226	0.0246592	0.158524	0.00329448	-0.0416145	-0.0499215	-0.0141848	0.00694945	-0.0526235	0.118313	-0.0401392	-0.0574524	-0.00241154	-0.0598576	0.0193513	0.245819	0.0489701	0.0150416	-0.0619006	0.0261612	-0.0115474	0.0422747	-0.0887387	0.0385517	-0.0313935	-0.0300359	0.0228237	0.00504148	-0.0896545	-0.068381	0.0384803	-0.0568801	-0.00771497	0.00126418	-0.0874037	0.186983	-0.0325353	-0.0185305	0.0206533	-0.0369043	-0.0286093	0.046236	-0.0977317	-0.00692343	-0.0560118	0.0885123
DW0181	0.0729433	-0.0784416	-0.0808717	-0.09354	-0.0354317	-0.076859	0.201478	0.0293668	-0.0561526	0.0406145	0.0846483	0.0192305	0.0457978	0.136313	-0.00859459	0.0341386	-0.057735	0.113303	-0.091356	0.120597	0.00304101	0.219202	0.0600963	0.03339	-0.0740032	-0.0305892	0.013983	-0.00670862	-0.0851163	-0.0976506	0.0243254	-0.046397	-0.0336157	-0.104	0.0462921	-0.0106203	-0.0183187	-0.0655938	-0.00764063	0.0623097	0.087238	0.115027	0.00815325	0.101428	-0.0707345	0.0601586	-0.0737773	-0.049967	0.0166044
DW0204	0.122994	-0.142961	0.0292282	0.0790163	-0.00567448	0.0202864	0.00919999	0.346853	-0.0683473	0.134018	0.0204632	-0.00598025	-0.0178735	-0.0149526	-0.0221407	0.0649882	0.0419025	-0.0340289	-0.017317	-0.000326	0.0384173	0.0198836	-0.0964693	0.0334973	0.051757	-0.0622153	-0.0652598	-0.0526319	-0.0346073	-0.0958627	-0.0610056	-0.0858445	0.0221396	0.00181674	0.059165	-0.104227	-0.0703111	-0.0061982	-0.0566396	0.141973	0.0308658	0.0101253	-0.108041	0.0520261	-0.0485989	0.0190489	0.00256756	-0.0447388	-0.078566
DW0212	0.169207	-0.165708	0.016153	0.143664	-0.0524058	0.0499641	-0.0140204	0.380461	-0.140681	-0.0258585	-0.0360887	-0.0285205	-0.0397667	0.00115575	-0.1905	-0.0886027	-0.0381881	-0.0233031	-0.0532339	0.00124961	-0.0859276	-0.0110443	-0.116614	-0.0562426	-0.00596746	-0.0774874	-0.109699	-0.0778501	0.184952	-0.0611695	-0.0893062	-0.139042	-0.0570403	0.00647176	-0.0517841	-0.0373448	0.0651882	0.0600417	0.0787339	-0.0262889	-0.0222453	-0.0287997	-0.150396	-0.026809	-0.0632763	-0.0997003	-0.00347881	0.030518	-0.0537512
DW0220	-0.114505	0.102563	-0.0570001	-0.00784156	-0.00716063	-0.060943	0.0674058	-0.0325891	0.0666421	0.168622	0.0463873	0.0111897	-0.0400356	0.0555181	-0.0268643	0.209667	0.206829	-0.0345145	-0.0391986	0.0132491	-0.113112	0.151251	-0.0262008	-0.0889216	0.0139019	0.000762	0.0609662	0.0731394	0.0136673	-0.0561239	0.0663759	0.112753	-0.0591684	-0.0807535	-0.0377477	0.115412	-0.0619267	0.0502609	-0.100316	-0.00184518	0.0218615	-0.124544	0.0842235	0.00341599	0.0513718	0.0687242	-0.0661095	0.129569	0.0116208
DW0224	0.222246	-0.0412181	0.072722	0.00673643	0.122629	0.0262964	-0.0156776	0.126212	-0.101147	0.0856975	-0.0568088	0.092771	-0.0257797	0.0818828	0.152789	-0.13438	0.0323939	0.0103063	0.0353512	-0.0170622	0.0419848	-0.0616579	-0.0353471	-0.0301025	-0.0154223	0.0169915	0.0126576	-0.093444	0.0669921	-0.0409586	0.0826259	0.0026635	0.0280772	-0.0344204	0.0724339	-0.0507121	0.00223939	-0.019279	-0.010582	0.00841003	-0.0206566	0.0388755	-0.00181674	-0.0309852	-0.0862258	-0.0308807	0.192505	-0.0656311	-0.114812
DW0232	0.0525757	-0.070986	-0.140714	0.0577953	-0.0420713	-0.13096	-0.0422982	0.0669911	0.0937748	-0.0867929	-0.000707	-0.0535864	0.100666	-0.100079	0.0058233	0.0102765	-0.0251861	-0.0119618	0.0667286	0.0120475	0.290841	-0.0658835	-0.0956037	-0.0722493	-0.057981	-0.103717	-0.0498804	0.0384978	0.0863332	-0.079685	-0.0501498	-0.055859	0.0173094	0.0597283	-0.0152228	-0.00458985	-0.0315247	-0.0325945	-0.0532886	0.0588988	0.0248703	0.00711038	-0.0531474	0.0906358	0.0213117	-0.0579335	-0.0460858	0.0671677	-0.00928063
DW0240	0.0296155	0.088247	0.0296527	0.0474389	0.0414232	0.00860599	-0.00874641	0.128409	0.0924962	0.0586787	-0.0265768	0.0582449	0.0123735	0.0629105	0.0629055	0.00182458	0.0212194	0.0254375	0.0481065	0.0303212	-0.132197	-0.0451416	0.117869	-0.0358918	0.0734505	0.14488	0.0937057	-0.0421677	0.089024	0.127383	0.0942675	-0.0192487	0.0351286	-0.0642252	-0.0209834	0.0119082	-0.00857568	-0.00160638	-0.0101154	-0.00731827	-0.0711152	0.0919348	-0.019181	-0.0447342	-0.0229796	-0.0729239	0.0138659	-0.00838149	-0.0584499
DW0205	0.102663	-0.0852832	0.0894952	0.181469	-0.058529	0.0333085	0.0357045	0.370457	-0.0873085	0.0316982	0.00150383	0.024315	-0.0565665	0.0252478	-0.0981258	-0.0173908	0.0199091	-0.0671293	-0.0272275	-0.0126611	0.000574	-0.0916149	0.0025166	0.0204014	-0.0190705	-0.0795856	-0.034127	-0.103424	-0.0789195	-0.0749737	-0.105602	-0.0648301	0.02957	0.136442	0.0726984	-0.119957	-0.0489869	-0.0843012	-0.0226474	0.029563	0.0460197	0.0737128	-0.0155172	0.0349361	-0.0579203	-0.0555047	0.0114886	-0.0393034	-0.0978698
DW0213	0.0500922	-0.121864	-0.0578985	-0.0988468	-0.0139449	0.0566813	-0.0461866	-0.00105473	-0.0850033	-0.0207395	0.0183839	0.0229324	-0.124736	0.0349418	-0.0353879	-0.0355011	-0.00912946	-0.069088	-0.00970917	0.102346	0.0183941	0.0379287	-0.0441529	-0.122886	-0.0994377	0.00928854	-0.0841099	0.0221248	0.0283009	-0.0029773	-0.0920417	-0.0263133	-0.0182788	-0.0217132	-0.0867915	-0.0534986	0.0163299	0.0475085	0.0680521	-0.0145697	-0.0991863	-0.0402331	-0.0564622	0.0158636	-0.0917459	0.0688528	-0.0241048	0.0728938	-0.0738193
DW0225	0.0771266	-0.0200461	-0.0252395	-0.0784806	0.11358	-0.0405294	-0.0416186	0.00313897	0.0185692	0.101398	-0.0009	0.0935486	0.0124032	0.0267559	-0.0014953	0.0418866	-0.0278207	0.0833772	-0.00858042	0.141399	-0.00547701	0.00166269	0.147918	-0.119434	-0.0759072	0.194719	0.0110059	-0.0715569	0.000625	0.0846139	0.133033	-0.0416901	0.0695483	-0.127582	0.0479735	-0.111957	-0.0368075	0.0315464	0.0194297	-0.0400266	-0.000284	0.0575698	-0.0299166	-0.0439954	-0.00295235	0.023067	0.0266699	0.0244343	-0.142006
DW0233	0.0360074	-0.0709142	-0.118728	0.0389237	-0.0272347	-0.0984363	-0.0227006	0.0562411	0.0834482	-0.0775164	-0.00546284	-0.0293487	0.0755668	-0.0850147	0.0102555	-0.0082475	-0.0300895	0.0101784	0.0589646	0.01001	0.250483	-0.0503915	-0.0948076	-0.0709646	-0.0525206	-0.0980223	-0.0364244	0.0386889	0.0891213	-0.0659095	-0.0353019	-0.0562382	0.020396	0.0544376	-0.00962506	0.00160407	-0.00431917	-0.0204176	-0.0405814	0.0661632	0.0144986	0.00041	-0.0568573	0.0730692	0.0191631	-0.0390154	-0.0295478	0.0804149	-0.0109586
DW0206	0.105773	-0.0635441	0.00953488	-0.0226856	0.0369656	-0.0581143	-0.0452666	0.111832	-0.0873953	-0.0141634	0.0436652	0.0304835	-0.0148241	0.00525877	-0.0567215	-0.0634617	-0.0775797	0.156525	-0.0205676	0.0290925	0.0476125	-0.0776341	-0.0453946	-0.102014	-0.0886709	-0.0665072	0.0668055	0.0208398	0.0489446	-0.0505987	-0.0447444	0.140716	0.0215007	-0.0663452	-0.0606386	-0.155181	0.0651307	-0.0780491	-0.0225456	-0.0706164	-0.060341	-0.0214512	0.0944332	-0.0551587	-0.0395064	-0.0869634	-0.032421	0.00781904	-0.0149257
DW0214	0.113482	-0.0627417	-0.0357027	-0.0166009	0.0742291	-0.0908575	0.0464607	0.00427483	0.0254997	-0.0337074	-0.0367588	0.0492005	0.0144525	0.0222433	0.0827403	0.0481252	-0.0546443	-0.00328471	0.0931464	0.132033	0.207709	-0.0960567	-0.00366951	-0.104728	-0.10456	-0.0432785	0.0568144	0.0218885	-0.0154708	-0.0569022	-0.048986	0.0571975	0.0402638	-0.00928355	0.0128059	-0.0359516	-0.0505899	-0.0355809	0.00494381	-0.014324	-0.0611225	0.0447818	0.0461917	-0.0624781	-0.0422849	-0.0440874	0.0154823	0.0432936	-0.0481573
DW0226	-0.161502	0.0361112	-0.0566536	0.048098	0.0492481	-0.0168252	-0.0869961	-0.0725956	0.111773	0.0211304	0.12632	0.0506783	0.0148959	0.271696	0.135716	0.0095217	0.109106	0.0599997	-0.0685293	0.0746765	-0.0256034	0.0503112	0.0567343	-0.0354881	0.0456626	0.0846579	0.00406296	0.108162	-0.067878	0.0365892	-0.0328831	-0.0426128	-0.127374	-0.0388385	-0.0641272	0.046515	0.030379	0.0452912	0.0200175	3.29e-05	-0.0821222	0.0122684	-0.0512321	0.0272331	-0.0229137	0.105098	-0.0567539	0.0692587	-0.0576988
DW0234	0.0184583	-0.1165	0.0504601	-0.0636342	-0.0358191	0.104986	-0.105532	-0.0100094	-0.114382	0.0696268	0.0588779	0.00542546	-0.0864409	0.000899	0.0287991	-0.0418241	-0.114692	0.0528419	0.0881168	0.00516957	0.109318	0.0087343	-0.0241215	-0.0331403	-0.126604	-0.129562	0.0693149	-0.0093773	-0.0146092	-0.108198	-0.123621	-0.0828634	0.0241694	-0.0454728	-0.0275869	-0.099981	-0.0299781	-0.0690213	0.0137611	-0.0647512	-0.050758	0.00985021	-0.0895443	-0.0019673	-0.0375979	-0.0835005	-0.0200148	-0.159931	-0.0013632
DW0207	-0.00995601	-0.160778	-0.018183	-0.0108033	-0.0528215	0.00447537	0.280042	-0.062446	-0.0407073	-0.0048416	0.0227863	-0.0214516	0.0111512	-0.113669	-0.0236471	-0.0149775	0.00205923	-0.0303255	0.0184913	-0.0994222	0.246753	0.0363142	-0.0601794	0.0558454	0.0216735	-0.0295809	-0.111854	-0.0730265	0.016093	-0.0238677	0.0285306	0.0512207	0.0278443	-0.0645155	0.195776	0.00327084	0.0175303	-0.0271444	-0.0539067	0.124371	0.0932535	0.104457	0.0995345	0.111916	-0.0974496	0.16916	0.0929057	-0.0704897	0.0115189
DW0215	0.00426663	-0.0285623	-0.108598	0.0857533	0.0629063	-0.0619494	-0.0745884	0.139324	-0.0148387	0.0703963	0.0242529	0.0324292	-0.117151	-0.0638516	-0.154985	-0.0130395	0.0462415	-0.00938033	-0.125257	-0.111814	-0.213859	0.026945	-0.00362873	-0.124843	-0.115082	-0.0104231	-0.0249815	0.0309769	0.0346904	0.0386895	0.0664462	-0.114309	-0.092703	-0.115781	-0.154167	0.00941868	0.0631402	0.058286	-0.0291145	-0.147124	-0.132371	-0.142221	-0.12169	-0.166569	-0.0426145	0.0629175	-0.092055	0.0226341	-0.0996177
DW0227	0.117503	0.0989331	-0.0408575	0.0215175	-0.0331905	0.0365167	0.0433514	0.101191	0.0380065	0.0297983	0.0593171	0.0417811	-0.0591442	-0.0411895	-0.01396	0.0119683	-0.0216317	-0.113009	-0.0283863	0.075271	5.62e-05	0.0160676	0.0622431	-0.00227487	0.0501122	0.0187341	-0.0326751	-0.0244071	0.118487	0.00972874	0.0324108	-0.0335419	0.0428989	-0.0586635	-0.0256247	0.0941879	0.0323143	0.00638754	0.013686	0.00737929	-0.056576	0.0840987	-0.0277282	-0.0160661	-0.0493096	0.0835395	0.128038	0.0703003	-0.00364663
DW0235	0.0514204	-0.0597753	0.0471917	-0.143293	0.0189815	0.085866	-0.0594683	0.0578403	-0.103534	0.0310189	-0.0214841	0.023208	0.0617625	-0.0544915	-0.0209568	-0.0348378	-0.00100947	-0.0199538	-0.0432348	0.0847545	0.0304839	-0.0130344	0.0699272	-0.0522579	-0.0411624	0.107223	0.0271568	-0.0659166	0.0191001	0.0272912	0.123915	-0.138784	0.0931477	-0.0944359	0.0247751	-0.0317034	-0.0636282	0.00650267	0.0328342	0.00716629	-0.0459684	0.0523434	-0.125246	-0.0178073	-0.050571	0.00664758	0.0780005	0.0488927	-0.0810139
DW0216	0.028015	-0.0645939	-0.0576775	-0.0224572	-0.0253937	-0.00436263	-0.0508549	0.0314637	-0.0605874	0.0984304	0.0939056	0.0630726	-0.0514709	0.0169154	0.0195847	0.0953719	0.126503	0.0114455	0.0111078	0.0987558	0.0734209	0.0257116	0.012314	-0.055996	-0.0808501	0.0785085	-0.0651667	0.0821059	0.0402157	-0.017305	0.0608062	-0.0334654	-0.0846985	-0.088204	0.0337655	-0.109895	0.0228536	0.0378339	-0.0095549	0.0198339	0.0469003	-0.101228	-0.0208641	-0.0101174	0.0177775	0.0735047	0.0423724	0.0231773	-0.0925425
DW0228	-0.113715	0.0131651	0.04505	0.061746	0.0493072	0.00361576	-0.104144	0.0878514	0.0134308	0.1685	-0.0193511	-0.00880942	-0.0115249	0.0281446	-0.0288893	-0.0198591	0.0272748	0.0125903	0.000241	-0.0343137	-0.0788944	-0.011969	0.107557	-0.0900293	-0.068461	0.0453132	0.0692128	-0.061386	0.05222	0.0606667	-0.0191598	-0.125602	-0.123031	-0.00800436	0.054454	-0.0835084	-0.0012558	0.025828	-0.0661253	0.0133431	-0.0658433	0.0346715	-0.138782	-0.0517545	0.0226982	-0.0597072	-0.0150061	0.00508067	-0.000218
DW0236	0.202334	-0.107948	-0.0593392	0.0266619	0.0681964	-0.0765966	0.0456983	0.218179	-0.049977	-0.0251495	-0.0378279	0.0182646	-0.0920126	0.127048	-0.0197451	-0.0902364	-0.0310418	0.00542355	-0.0306431	0.0561029	0.0812997	-0.105077	0.0178188	-0.0312624	-0.0353511	-0.106526	-0.0663876	-0.0428778	0.122044	-0.0915754	-0.135876	-0.228578	0.0292299	0.0358832	-0.142309	0.0373675	-0.065899	0.0215437	0.026105	-0.0270026	-0.0969524	0.0989691	-0.223698	-0.0467393	-0.0606344	-0.107151	-0.0601657	0.0532884	-0.00623366
DW0241	0.185183	-0.0571038	-0.0653528	0.0515224	0.0903015	-0.0794909	-0.0315294	0.288222	-0.0183578	-0.00518631	-0.0388511	0.0386815	0.005828	0.090143	-0.0324308	-0.109689	-0.09225	0.0694487	0.0411549	0.065534	-0.049852	-0.0598105	0.0553888	-0.0400086	-0.0358151	0.0139833	0.0288505	-0.00386304	0.0312482	-0.0341245	0.0329965	-0.167316	0.0760527	-0.0425142	-0.0873526	-0.0253441	0.0312725	0.0498496	0.0649815	0.080015	-0.00617954	0.205845	-0.13446	-0.0371164	-0.123889	-0.0433344	-0.0746476	-0.0235928	-0.0509412
DW0209	0.175618	-0.120109	0.00214102	-0.0495577	0.0804756	0.000228	0.0140067	0.0918802	-0.162346	0.0547423	-0.0205625	0.0526802	0.0228519	0.037962	-0.0585858	-0.0710127	-0.121643	0.0640482	-0.00645433	0.0460843	0.0360747	-0.0926945	-0.006186	-0.0886882	-0.111262	-0.0538572	0.0492295	-0.0430195	0.0291883	-0.0891722	-0.0530525	-0.132669	0.0241093	-0.0669297	0.00295598	-0.173449	-0.00656307	-0.00899446	-0.0220044	-0.0153359	-0.00548225	0.0780977	-0.0914988	-0.114635	-0.10447	0.00456784	0.0828508	0.0372332	-0.102998
DW0217	0.176213	-0.0365355	-0.106938	0.0137168	-0.0485753	-0.010408	-0.0670975	0.198476	0.00797054	0.1272	0.0812361	0.0314367	-0.10267	0.0817808	0.058362	0.156812	0.136201	-0.0394575	-0.0371411	0.0248482	-0.0395914	0.155182	-0.0684452	-0.0561466	-0.07414	-0.00662717	0.0484483	0.116785	-0.0185258	-0.0218433	-0.0451676	-0.0439756	-0.0621288	-0.126692	-0.0589295	0.000926	0.0060177	-0.018348	0.0215743	-0.0427679	-0.0165694	-0.109156	-0.0551729	0.104835	0.00688499	0.0858917	-0.0973425	0.0677661	-0.107554
DW0221	0.0042801	-0.0963225	0.0147328	-0.05555	-0.121852	-0.0217021	-0.113643	0.0533842	-0.145355	-0.00387883	-0.00318232	0.000517	-0.0437896	0.0331447	-0.00142117	0.0496182	-0.0057979	-0.0219879	0.00832373	0.0135003	0.0643174	-0.129236	0.0356241	-0.0430072	-0.130853	-0.0516617	0.0276998	0.031742	-0.0409608	-0.0323172	-0.031855	-0.0839422	-0.0654985	-0.0255311	0.00148802	-0.137602	0.051357	-0.0831946	0.071292	0.0123759	-0.0237869	-0.016024	-0.08598	-0.00181986	-0.0731637	-0.0904151	-0.0270012	-0.0460999	-0.0907892
DW0229	0.127482	-0.0981192	0.0295024	-0.0203214	0.064845	0.142829	0.04084	0.0777455	-0.0207251	0.107573	-0.0205706	0.0821209	0.0492442	0.145592	-0.0430293	-0.0556258	-0.0967237	-0.0195113	-0.0274315	0.149137	0.00225954	-0.0431549	0.0694871	0.0419205	0.0111396	-0.00676156	0.00477016	-0.0973767	0.0930257	-0.0549979	0.0481329	-0.0890336	0.164757	-0.107375	-0.0130123	-0.0216217	-0.016819	-0.00438084	0.0134428	0.00980458	-0.0694109	0.16893	-0.0928795	-0.0220793	-0.104343	0.0183882	0.0456265	0.0958593	-0.12224
DW0237	-0.0432035	0.0873218	0.0212827	0.0848348	0.0319081	0.0354011	-0.0682692	0.0570268	-0.0205196	0.0477947	0.106625	0.0685374	0.106598	0.0237618	-0.0256468	0.00418162	0.048534	-0.0603776	-0.0466105	-0.00625397	-0.0493809	-0.014785	0.0586803	-0.0147531	-0.0117407	0.114423	0.0896081	0.0312698	-0.0201294	0.117498	0.10286	0.0240171	-0.0298593	0.00216148	-0.0622996	0.01441	0.135214	0.0026199	0.099136	0.10319	0.0295904	0.0364046	-0.0258144	0.038383	-0.0521575	-0.0148035	0.0474328	0.0661781	-0.00128504
DW0210	0.075597	-0.111901	-0.0443604	-0.047576	-0.00305768	0.0433825	0.0105058	0.162896	-0.112556	-0.023665	-0.0752301	0.00126236	-0.0753869	0.0559356	-0.00491304	-0.0889195	0.0176046	0.0343888	-0.0193242	0.0123414	0.0586944	-0.15358	-0.0221866	0.00195093	-0.0653861	-0.0611824	-0.0751777	0.0312959	0.0685786	0.00673239	0.00277962	-0.137597	-0.117078	-0.0157624	-0.0321749	-0.0431773	0.0296118	0.0912546	-0.0308447	-0.0870749	-0.0693597	0.0460002	-0.0676065	0.000156	-0.0557128	-0.0330707	-0.0179085	-0.00563967	0.0288982
DW0218	0.0595596	-0.217907	-0.0427109	-0.0048324	-0.0116206	-0.0252967	-0.0805283	0.0168665	-0.179398	-0.00163238	-0.0398901	-0.00104318	-0.00843765	-0.0102244	-0.108718	-0.0112729	-0.00607266	0.0990728	-0.0514874	-0.00230801	-0.0388527	-0.0456277	-0.0849432	-0.101434	-0.167763	-0.0824418	-0.00206354	-0.018754	0.0692734	-0.108148	0.0158824	0.0184539	-0.0375452	-0.138976	-0.0150223	-0.116414	0.029605	0.0402357	-0.0737242	-0.00267843	0.0502233	-0.00384352	0.0545502	-0.0632018	-0.0687794	-0.00284623	-0.0103132	-0.0140486	-0.115882
DW0222	-0.0887997	0.0476453	-0.214123	0.071391	-0.0638255	-0.176688	-0.0518864	-0.0135871	0.223054	-0.0756	0.0862806	-0.0306151	-0.024568	0.051251	0.0434657	0.184883	0.125335	0.045947	-0.0567105	0.0949535	0.10249	0.0553024	0.000438	-0.0300724	0.0148308	-0.0631022	0.0490793	0.317803	-0.0500573	-0.0377202	-0.0858071	-0.0504904	-0.0384419	-0.0784984	-0.109921	0.0200373	-0.0245043	0.0257213	-0.120407	0.0137593	-0.0141417	-0.118162	-0.0341903	0.112385	0.07001	-0.015931	-0.250613	0.177137	-0.0185584
DW0230	0.000192	-0.0945112	0.107947	-0.113985	-0.0653514	0.1142	-0.0443779	-0.0903297	-0.0961711	0.0138837	-0.0329354	-0.0381923	-0.177621	-0.0655013	-0.128606	-0.056886	0.0706443	0.0389808	-0.0302669	-0.0339563	-0.0604558	0.0452015	-0.0466069	-0.109185	-0.126898	-0.129348	-0.0927569	0.0562467	0.165496	-0.0451628	-0.113673	-0.0381722	-0.0126842	0.00714728	-0.0639735	-0.0751626	-0.00220398	0.0610416	0.0535139	-0.0692892	-0.133054	-0.171958	-0.0982151	-0.0810186	-0.024553	-0.0296257	-0.0517038	-0.030062	-0.0441017
DW0238	0.18577	-0.0751325	-0.0705562	-0.0674281	0.0960551	0.00660566	0.0228025	0.2362	-0.0672184	-0.0756257	-0.0435667	0.0428062	-0.00269639	0.0892825	-0.0536064	-0.0866423	-0.131616	0.0292204	-0.0572008	0.0669467	0.000338	-0.0794043	0.138958	-0.0495214	-0.084058	0.0372131	0.0235442	0.0016343	-0.0676561	-0.015751	-0.0341434	-0.127697	0.0362258	-0.063527	-0.0909397	-0.00150593	-0.0928583	0.00431201	-0.0183185	0.0139477	-0.0740895	0.103792	-0.0646085	-0.0031274	-0.0699824	-0.0145818	-0.0741022	0.0185903	-0.126778
DW0211	0.0565313	-0.0965245	-0.0551644	-0.0711976	0.0206407	0.0258254	-0.00587281	0.138345	-0.118993	-0.0100082	-0.0484981	0.000835	-0.105465	0.0450617	0.00329838	-0.0853432	0.0235004	0.0206269	-0.0189845	-0.01133	0.0453334	-0.152076	-0.0149864	0.0423287	-0.046531	-0.068744	-0.0669887	0.0492116	0.0439169	-0.0135382	0.0127512	-0.152591	-0.105582	-0.0123437	-0.0355814	-0.0333448	-0.00659264	0.0710982	-0.048908	-0.0898383	-0.0729784	0.0455082	-0.0771225	-0.0117975	-0.0472912	-0.0301568	-0.0144761	-0.0231317	0.0398432
DW0219	0.297449	-0.0893032	-0.00077	0.111171	-0.022055	0.0905729	-0.0270861	0.356695	-0.17057	-0.0311831	-0.061948	0.0254121	0.0079665	-0.140748	-0.195145	-0.104685	-0.108547	-0.00316625	-0.0780997	0.0074332	-0.0707911	0.0891169	0.0906347	-0.153388	-0.10738	0.0571228	-0.0346127	-0.0410231	0.141439	-0.0219436	-0.0826006	-0.151916	0.0933467	-0.136694	-0.011815	-0.0605575	-0.0241445	0.163918	-0.0554111	0.0537307	-0.00842038	0.0133721	-0.111116	-0.0170632	-0.0262798	0.0195128	0.0931021	-0.0476008	-0.177074
DW0223	-0.0415867	-0.168497	0.00805952	0.0576953	-0.0616802	-0.024337	-0.00315739	0.189919	0.115728	0.00929363	-0.0494158	0.0535667	-0.058049	-0.034916	-0.0174441	0.0828943	0.0477756	-0.103587	-0.0877962	-0.013278	-0.151675	0.0903563	0.0339578	-0.0320784	-0.0325256	0.130471	-0.0468189	-0.0261723	0.0575574	0.0671918	-0.012698	-0.00917433	0.122374	-0.0917192	-0.0290532	0.0284234	0.0344057	0.237667	-0.153199	-0.0660552	-0.096166	-0.199738	-0.0233194	-0.00109885	-0.0368287	0.0934639	-0.0782256	0.0624085	0.0248145
DW0231	0.186348	-0.114824	0.0169422	-0.0152593	-0.0294242	0.0564832	-0.00561604	0.0689397	-0.126273	0.0107169	-0.0315131	0.0159113	-0.0711751	-0.0780756	-0.0584236	-0.0437725	0.000581	-0.0721792	-0.00775126	0.042682	0.0430507	6.99e-05	-0.00057	-0.0595512	-0.0672622	-0.0901445	-0.0476225	-0.023453	0.0497947	-0.0686803	-0.016218	-0.143917	0.0662887	-0.00530713	0.0324206	-0.0627925	-0.0151646	0.0303426	0.0285889	0.0243951	-0.0407404	0.0343426	-0.118741	-0.0410193	-0.0648796	-0.0179208	0.00237665	0.0723218	-0.140491
DW0239	-0.0337075	-0.178774	-0.0335666	-0.032274	-0.0832648	-0.0460233	-0.00524982	0.0495656	0.0949774	0.0437534	0.019509	0.022412	-0.0487629	-0.114077	-0.0673384	0.0888457	0.11516	-0.116455	-0.143378	-0.0930353	-0.110053	0.226934	-0.0214254	-0.0929166	-0.0470095	0.136174	-0.0912339	-0.027241	0.0477592	0.0473337	-0.0319715	0.040611	0.0457966	-0.126125	-0.0232887	0.0715954	-0.0152853	0.402399	-0.201951	-0.0491934	-0.0580441	-0.199374	-0.0247649	-0.0271942	-0.0261988	0.194248	-0.129795	-0.0505518	-0.038599
DW0454	-0.0687901	-0.0657733	0.0427714	-0.0193416	-0.0250002	-0.0263517	0.0758822	-0.1523	-0.0509585	-0.0443587	0.0094654	-0.0555302	-0.021328	-0.0437682	-0.0309984	-0.012971	-0.0439664	-0.0512307	0.0176137	-0.0513061	0.140409	-0.0719891	-0.0260776	0.159511	0.00951798	-0.0270705	-0.15033	-0.057294	-0.0380037	0.00968786	-0.0178488	-0.00698189	-0.0940484	0.0503474	0.03011	-0.0404526	0.0183865	-0.0220215	-0.00522613	-0.0452784	0.0388816	-0.0552981	0.0309375	0.0517795	0.059683	0.0175112	0.0192932	-0.122481	0.0839351
DW0526	0.0987089	-0.0422388	-0.0654857	0.0469554	0.0209212	-0.0317944	-0.0422797	-0.00304656	0.0181803	0.00075	-0.0300116	0.0136855	-0.0540179	-0.0112774	-0.0474484	0.000939	-0.0293664	-0.0178837	-0.0345878	0.00849799	-0.154009	0.0109971	0.0108651	-0.0502481	-0.100106	0.0951255	-0.0722277	-0.0440445	0.0026804	0.027312	-0.0161472	0.0253428	-0.0271145	-0.043388	-0.0435936	-0.0603959	-0.0091061	0.0711336	-0.00968388	0.0191419	0.0142951	-0.0484467	0.0175964	-0.103604	-0.0653451	0.0168831	0.0405373	-0.0361315	-0.0974254
DW0534	0.0300868	-0.0583318	-0.0703211	0.0204218	0.0629264	-0.0535005	-0.0470597	0.0574972	-0.0375056	-0.0354763	-0.022293	0.0201105	-0.0544828	0.102811	0.0134508	0.0299744	-0.0649918	0.0081713	0.047046	0.0284943	-0.0917166	-0.0627633	0.0113779	-0.092483	-0.0590372	-0.0704046	0.0421905	0.00878658	0.0256431	-0.0472792	-0.112441	-0.080992	-0.0329716	-0.0725256	-0.0876479	-0.0346655	-0.0500904	0.0380595	0.0454078	0.0214416	-0.0380554	-0.0366796	-0.0704775	-0.109372	-0.0163172	-0.0601241	-0.0161038	-0.0104563	-0.0694012
DW0542	-0.0320532	-0.0690816	-0.0858213	-0.0351983	0.077603	-0.0925003	-0.100095	-0.0106153	0.0252761	0.00126361	0.00539359	0.0137142	-0.00947102	0.0812387	0.0663049	-0.00168052	0.00278585	-0.0197316	0.0248448	0.07183	0.0650139	-0.0434207	-0.0283325	-0.0806477	-0.0563531	-0.00343022	0.0313287	0.091914	0.0461137	-0.0269452	-0.0612896	-0.0171582	0.0168464	-0.0224755	-0.0470109	0.00358984	0.0186886	-0.00552048	0.063053	0.00933944	-0.0472488	-0.0463102	-0.0259533	0.0324452	0.0301508	-0.0225122	-0.0116898	0.127002	-0.0782912
DW0462	0.000648	-0.0669145	-0.00936835	-0.0289476	-0.0012583	-0.0416067	-0.0411865	0.0516509	0.0117631	0.0742904	-0.00329559	0.00378509	-0.161443	-0.0500324	-0.0363721	0.00243978	0.0215739	-0.0395666	-0.0623094	-0.0584554	-0.0178657	0.0103604	-0.107779	-0.0604549	0.0198584	-0.0186947	0.0236006	0.0740955	-0.059173	-0.0667012	0.0704381	-0.0127894	0.0218691	-0.0511373	-0.0962002	0.0832381	0.0135803	0.00230991	-0.0605525	-0.0980554	0.0307097	-0.141428	-0.00799213	-0.0726453	-0.0624773	0.0338308	-0.0643342	-0.0271574	-0.0528509
DW0470	0.0465927	-0.0621012	0.0341727	0.023752	0.026171	-0.0219247	-0.0701151	0.086097	-0.0110806	0.0335383	0.035874	0.0142443	-0.123512	0.0162736	-0.00832865	-0.0141643	0.0496417	-0.0748775	-0.0338878	-0.0324791	-0.0409862	-0.053116	-0.071734	-0.00166858	-0.0527817	-0.00908505	0.00187322	0.0584743	-0.0500851	0.0291748	0.0167263	-0.0737047	-0.0413064	-0.0312698	-0.0525775	-0.0503987	0.0689753	-0.0437193	-0.000954	-0.00254045	-0.0331336	-0.0867825	-0.0555804	-0.0823196	-0.0266221	0.0101107	-0.0648787	0.0227019	-0.0324279
DW0478	-0.0225136	-0.00416513	0.00990387	0.00242714	0.0261451	0.0102072	-0.0484453	-0.0404122	-0.017924	-0.0306119	0.00378655	0.00890475	-0.103389	0.0477041	0.000457	0.0191068	0.0190583	-0.00753261	0.0127567	0.0261312	-0.0939167	-0.133556	-0.0294903	0.0154514	0.0121845	0.00796954	-0.0319902	0.00022	0.0141537	-0.0228129	-0.0514649	0.00351193	-0.0353581	0.00587143	-0.0293974	-0.000961	0.0749455	0.0419143	-0.037668	0.0525073	-0.0264681	-0.0784832	0.0365361	-0.0955358	-0.00861704	-0.00313613	-0.0417031	0.0728233	-0.00497315
DW0486	-0.031935	0.0765304	-0.0346609	0.0480315	0.00835764	-0.0662109	-0.00032	-0.109611	0.0817929	0.0154443	0.0510753	0.0294252	-0.0950396	0.0341981	0.127102	0.0665364	0.00226238	-0.0491912	0.0444626	0.0290672	-0.0344589	-0.124159	0.074579	0.0011707	0.011416	0.0695635	-0.0734099	-0.0349313	-0.0522895	0.0807127	0.0123623	0.0560237	-0.0197044	-0.0159815	-0.0797885	0.0116051	-0.0436181	0.0139688	-0.0322487	-0.0588721	-0.0435678	0.00580734	0.0724338	-0.0284429	-0.00702515	0.0196432	-0.0171268	-0.017935	0.0625871
DW0494	-0.083725	0.0827802	0.0424568	-0.0477851	0.00207173	-0.0286958	0.00788101	-0.162603	0.16092	0.00406412	-0.0409144	0.0053785	-0.116859	-0.0577612	-0.0229336	0.0479515	0.0461203	-0.0733762	-0.0410551	-0.0250287	-0.0324496	-0.0417294	0.0641375	0.00616298	0.143048	0.0964265	-0.0158115	0.111879	0.0555893	0.117059	0.00664655	0.0236375	0.0436089	0.024906	0.0129788	0.131603	0.0319815	0.068288	0.035932	-0.0604123	-0.0102086	-0.0635665	-0.0135491	0.0278182	0.0962422	0.025176	-0.0118825	0.0061135	0.133829
DW0502	-0.17944	0.0255642	-0.0462176	0.0552791	-0.0247	-0.029617	0.014472	-0.115071	0.233778	0.0476972	-0.0142153	-0.0236097	-0.0555677	-0.0469822	0.0118045	0.110775	0.103805	-0.065585	-0.0730572	-0.0320739	-0.0137429	0.00761652	0.0480569	-0.0114523	0.181062	0.0714522	-0.0345142	0.124879	0.0524733	0.0809119	-0.00335739	-0.0482877	0.082336	-0.0384301	0.055854	0.157393	0.00428603	0.0736615	-0.0687224	0.00262867	-0.0138482	-0.0209808	-0.0418433	0.0857417	0.0446726	0.0809225	-0.0506345	0.0313215	0.0294011
DW0510	-0.0250411	-0.0339964	0.0152365	0.128469	-0.0484841	0.0104577	0.0605532	-0.042623	0.0159387	0.0736043	-0.00814306	0.00525844	-0.0613557	-0.0142183	0.0182956	0.0320643	0.0547135	0.00288595	-0.0468629	-0.0204384	-0.0665682	-0.0230626	0.102113	-0.0410925	-0.0594267	0.0419116	-0.0639951	-0.0402035	0.0103285	0.0798542	0.00095	0.0249713	-0.0518766	-0.0447863	-0.0327728	0.00434971	-0.0386633	0.106367	-0.0924353	-0.0282612	-0.0975728	-0.0012903	0.0432966	-0.0490607	-0.0858488	0.0677412	0.0270446	-0.0789921	-0.0355822
DW0518	0.0359431	-0.0732875	0.0312171	0.0605269	-0.0046355	0.0258391	-0.00678764	0.0331979	-0.0286244	0.0479605	-0.0412858	0.0301833	-0.0344523	0.0472241	0.00420904	-0.0502973	-0.0264233	0.00339423	-0.0100262	-0.0186989	-0.0959756	0.00807262	0.0522275	-0.0368094	-0.0980426	0.0898698	-0.0699803	-0.12426	-0.00552246	0.0604937	-0.00211387	0.0249643	-0.0230591	0.0100429	-0.0161063	-0.0101422	-0.064683	0.140294	-0.0465431	-0.0384772	-0.0716888	0.0261353	0.0476348	-0.112503	-0.0650978	0.0299659	0.0480703	-0.0316894	-0.110545
DW0455	0.0465861	-0.046121	0.030277	-0.0304119	-0.00865134	0.0076779	0.0431023	-0.0397076	-0.0101349	0.00455715	-0.0636916	-0.0343975	-0.0908599	-0.00440985	-0.0496894	0.0282384	-0.0099291	-0.0401007	-0.0382041	-0.0340511	0.0790874	-0.041129	0.0168528	0.113995	0.0372295	0.020176	-0.0945823	-0.0609623	-0.0268213	-0.00336085	-0.0229375	-0.0319239	-0.0126744	-0.00794291	-0.0283692	0.0116891	-0.0095323	-0.00540122	0.0506781	-0.0656512	-0.0460863	-0.0888917	-0.00463817	-0.0352267	0.0539205	-0.0115611	-0.0210342	-0.0707082	0.0320907
DW0535	0.0271924	-0.0505512	-0.0317276	0.0430658	0.0540891	-0.0430078	-0.0364266	-0.0487332	0.0555272	0.00212486	0.0296883	0.0359614	-0.0315146	0.0934935	0.0042054	0.0178696	-2.59e-05	0.0441313	-0.041459	0.0420203	-0.0809201	-0.0202413	-0.0222284	0.019651	0.00869544	0.0722348	-0.0846243	-0.0221273	-0.01266	0.0456329	0.0641946	0.0423359	0.00226509	-0.0588481	-0.0615784	0.0564419	0.00602814	0.00692537	0.0102288	-0.0464104	0.00851288	-0.0788908	0.0782501	0.0184286	0.0249227	0.0323484	0.00475244	0.0444646	-0.0626697
DW0543	0.00879649	-0.068581	-0.0609303	-0.00189082	0.0673422	-0.0552885	-0.106578	-0.0236525	-0.00875882	0.0349806	-0.0322931	-0.00121792	-0.0696091	0.0905292	-0.00676708	0.0118797	-0.114331	-0.0367049	0.0628991	0.027956	-0.0695413	-0.0948	-0.0575069	-0.0693319	0.0724407	-0.0468938	0.0651265	-0.00348876	-0.0748944	-0.135608	-0.0499995	-0.00252213	0.103877	-0.0200259	-0.0406559	0.00970141	-0.00698202	-0.0429148	0.0876882	-0.0380826	0.0107447	0.00327298	-0.000506	0.0180185	0.0221796	-0.094571	-0.106994	0.129181	-0.097916
DW0463	-0.133257	-0.135399	0.0908183	-0.0755684	-0.00172898	0.110366	-0.00308632	-0.117464	-0.0584166	0.034795	-0.0414337	0.0145103	-0.0367253	0.0103474	0.0420785	0.0151708	0.0852357	-0.014967	-0.0940674	-0.0318415	-0.099449	0.0915506	0.0745649	-0.152555	-0.078748	0.13071	-0.0184027	-0.0472737	0.0711261	0.156417	-0.00828421	0.0317662	-0.0964639	-0.17732	0.0387697	0.0433747	0.00501375	0.127536	-0.057106	-0.00058	-0.113137	-0.00447661	0.0296087	-0.0429196	-0.00210442	0.155126	-0.0505943	0.00120561	-0.0675327
DW0471	0.121291	0.00661758	0.00446637	0.19159	0.00324414	-0.0734302	-0.0604941	0.178312	0.0104908	0.0941987	0.0918697	0.00705834	-0.136218	0.0296875	-0.0254457	-0.045015	0.0488213	-0.0281919	-0.0340833	-0.00482744	-0.142863	-0.0332836	0.0101923	-0.0753472	-0.12221	0.0332982	-0.0378822	-0.0138331	-0.0910927	-0.025351	0.00948361	-0.0789345	-0.0411048	-0.0761369	-0.136354	-0.115415	0.0367987	-0.0254188	-0.0665216	-0.010969	-0.074802	-0.0569838	-0.0749905	-0.1575	-0.171589	-0.0305798	-0.0431796	0.0393461	-0.115325
DW0479	-0.114358	-0.0755803	0.0754076	0.0373379	0.0239356	0.0575279	-0.058926	-0.0525361	-0.144613	-0.00287524	-0.0456211	-0.0134301	-0.0402554	-0.0267965	-0.0395325	-0.0145376	0.016727	0.155262	-0.0736537	-0.0331739	-0.0561434	-0.15029	-0.0427802	-0.025732	-0.00398622	-0.0581027	-0.0146822	0.0745817	0.100139	-0.0556592	-0.0692499	-0.00650527	0.017568	-0.0790182	-0.0735717	-0.0811967	0.0177585	0.0580438	-0.0134181	0.0482514	-0.0562172	-0.160858	0.0109928	-0.107607	-0.0341921	-0.0343837	-0.0801075	0.0521971	0.01178
DW0487	-0.0531699	-0.0297352	-0.0114376	0.0110213	-0.00562607	-0.0272345	0.0361355	-0.0526888	-0.0691002	0.0354023	-0.0263173	-0.0247864	-0.0766128	0.0193637	-0.0442126	-0.0643982	-0.00133628	-0.0509349	-0.0971932	-0.125382	-0.0556108	-0.201191	0.0519881	0.102621	0.105655	-0.01706	-0.106882	-0.000668	-0.00632939	0.0554741	-0.004521	-0.00099	-0.0344579	0.11767	0.0732106	0.0886525	0.0199091	0.0857916	-0.0110943	-0.0161572	0.00993241	0.0235934	-0.0297984	-0.0356954	-0.122965	0.042167	0.0101909	-0.0654612	0.0686673
DW0495	-0.150879	0.109883	-0.157625	0.00155894	-0.0201324	-0.103388	0.00643499	-0.119665	0.298573	-0.0454502	-0.0218955	-0.00803325	0.0408425	0.057584	0.0650805	0.110252	0.0118684	-0.00280727	-0.0304796	-0.0348314	-0.0556647	0.0116198	0.01892	0.1374	0.225054	-0.00290751	0.103648	0.109239	-0.0213538	-0.0547497	0.00979398	0.0648703	0.0841256	0.0188667	-0.000593	0.156395	-0.00454847	-0.0887663	-0.0295737	-0.0180545	0.0855885	-0.0230823	0.0392275	0.128677	0.155975	-0.100239	-0.0668093	0.101596	0.163413
DW0503	-0.0739674	0.0990745	-0.0593972	-0.0017783	-0.072869	-0.164179	0.00572967	-0.0844434	0.133363	-0.0643675	0.0634123	0.027138	0.054079	-0.0106979	0.00747166	0.0313411	0.049333	-0.0958656	0.0769599	-0.00774046	0.050575	-0.0345491	-0.0387186	0.137428	0.0831927	0.0253544	-0.0201832	0.106409	-0.0918552	0.0218559	0.0786777	0.117232	-0.0204589	0.0701224	0.0371683	0.0800656	-0.0669911	-0.109308	0.000614	0.0283767	0.140579	0.0599952	0.0700984	0.057926	0.100311	-0.0382522	-0.022793	-0.0940394	0.0638601
DW0511	0.0185288	-0.0259825	0.0267198	-0.0125157	0.0177471	-0.0106103	0.0311748	-0.0133284	-0.0628067	0.0340837	-0.00771858	-0.00565431	-0.0378718	0.0191189	-0.0143554	-0.0398659	0.0128096	0.0146402	-0.0242501	0.0523388	0.0178788	0.00908479	0.0263896	0.0100671	-0.071086	0.0332832	-0.0997949	-0.0250312	-0.0280644	-0.014157	-0.00022	-0.0614809	0.0177021	-0.0126325	-0.0207071	-0.0243003	-0.0751919	0.0616085	0.0311215	-0.010979	-0.0899431	-0.0498894	-0.0271845	-0.00671757	-0.0498521	0.146446	-0.000581	-0.0395279	-0.025154
DW0519	0.0400101	-0.0108646	0.0159454	0.0706546	0.109699	-0.0889961	-0.0880369	-0.03747	0.0277521	-0.0197293	-0.0210437	-0.0555234	-0.0226372	0.0853228	0.0361947	0.0455165	-0.00407751	-0.0408929	0.0660373	-0.0495112	-0.000502	-0.0634417	-0.055561	0.089572	0.0692619	-0.0622885	0.00961733	0.0170108	-0.0382712	-0.00101928	-0.033682	0.0500893	0.0380676	0.110134	-0.034699	0.0991774	-0.0688416	-0.0763853	-0.0226072	-0.0623592	0.0512958	-0.00570648	0.0426846	0.0141714	0.134194	-0.131929	-0.0974385	0.0115206	0.116071
DW0456	-0.0824705	-0.108568	0.0361549	-0.123819	0.0913791	0.026531	0.0410903	-0.00699695	-0.0715245	0.00139442	-0.0649414	-0.0342721	-0.129021	0.0465871	0.0418862	-0.0333428	-0.0586229	0.00371226	-0.0391585	0.0085507	-0.0202496	-0.034175	-0.044474	0.0341157	0.0772388	0.11419	-0.0686273	0.00534224	-0.0386862	0.128546	-0.00935008	0.0280247	-0.0186527	-0.0266866	-0.0615407	-0.0411177	-0.00700781	-0.027266	0.0319292	-0.0875346	-0.0398259	-0.0963791	0.0571281	-0.0348989	-0.0181469	0.0271968	-0.050798	-0.0437278	0.0207404
DW0527	-0.0770831	-0.0283555	-0.0410363	0.0426689	0.0107774	0.0631178	-0.064855	0.0321771	-0.115692	-0.0111222	-0.0199315	0.0179384	0.00787548	0.0710116	0.0645117	-0.0567371	-0.0118057	0.0825101	0.0641906	0.0431837	-0.0662295	-0.0646008	0.034415	-0.0735901	-0.0704517	0.0317463	-0.0108316	-0.123589	0.0410323	0.0127048	-0.0417428	-0.0402546	-0.0670898	0.00804096	-0.0582666	-0.0493356	-0.0545848	0.088059	0.0190525	-0.0436404	-0.0756841	0.00653363	-0.0379748	-0.113769	-0.0242937	-0.0508519	0.0219088	-0.0359763	-0.0649066
DW0536	-0.00928681	-0.129234	-0.0583771	0.0260706	0.0380323	-0.00446772	-0.0678767	-0.0338943	-0.0847677	-0.0766474	-0.0314697	-0.00976502	-0.0881427	0.0541178	-0.0535958	-0.0647396	-0.0946351	-0.0172423	0.00946803	-0.0223549	0.0315033	-0.0738906	-0.0207667	-0.0595915	-0.0952472	-0.0491894	-0.0312174	-0.0452984	-0.0692838	-0.0968488	-0.0739884	-0.0655354	-0.062799	-0.0302002	-0.00636165	-0.0726767	-0.00526054	0.0198837	-0.0164727	-0.0235534	0.0131331	0.0428023	-0.0304937	0.0197526	-0.0366777	0.00360223	0.0317856	-0.0569921	-0.114785
DW0544	-0.0224635	-0.0107105	-0.0992319	0.00891812	0.075569	-0.151544	-0.023259	-0.053358	0.0298742	0.0658545	-0.0378461	0.0228014	-0.118526	0.0199482	0.0528297	0.0461358	-0.0429118	-0.0581712	0.00443817	0.0158293	-0.0395003	-0.0591265	-0.0391199	-0.10359	0.0763121	-0.0516098	-0.0592061	0.0540341	0.0632039	-0.0741437	-0.0646459	0.0343585	0.0262295	-0.00682083	-0.0407435	0.0388158	-0.105386	0.0403743	-0.0182671	0.0136501	0.00748943	-0.0369658	0.0301044	-0.0528002	0.0896948	-0.133507	-0.101568	0.0403615	-0.0328567
DW0464	0.286258	-0.0232485	-0.0497957	0.0306154	-0.000696	-0.0261223	0.0563478	0.121349	0.052449	0.0830659	-0.0411641	0.00732748	-0.103819	0.072345	0.0308405	0.0108126	-0.0341002	0.0933225	0.0341314	0.04978	0.0216404	-0.0846233	0.0177059	-0.067332	-0.00874244	-0.0829836	0.0441073	-0.046409	-0.00690752	-0.101652	-0.10293	-0.0651657	0.0661531	0.0137021	-0.0419075	-0.119215	-0.0870627	-0.0116174	-0.0373403	-0.0168272	-0.0267591	0.0360192	-0.056954	-0.0354828	-0.0440225	-0.04467	-0.071777	0.0841523	-0.106652
DW0472	0.0311297	-0.00331522	0.0361389	0.154318	-0.017762	-0.0330991	0.01359	0.127752	0.0363966	0.0981225	0.0618339	-0.0129902	-0.0659165	0.043459	-0.0567716	0.0123165	0.0823782	-0.105815	-0.122994	-0.0483814	-0.0839746	0.0718839	0.0516461	0.0900502	-0.100383	0.00353861	-0.0582648	0.0993256	-0.138297	0.00504761	-0.0119262	-0.0751011	-0.0563983	0.00925009	-0.0441021	-0.0550392	-0.0235802	-0.0753728	-0.0664879	-0.0120316	-0.0838214	0.040367	-0.0184043	0.0172295	-0.0426533	0.00635926	-0.0616072	-0.0530333	-0.0834798
DW0480	0.055227	-0.0113432	0.0932561	0.0308441	-0.0272226	-0.013531	-0.0478408	0.133197	0.0139973	0.0669259	0.0333181	0.0250317	-0.0557253	-0.0404899	0.0726506	0.110466	-0.0129806	-0.0845875	0.0274886	0.0122279	-0.114561	-0.031848	0.0373408	-0.0083889	0.0141616	-0.0308873	0.0649866	0.00773828	0.0337242	0.00306148	-0.00401924	0.0214634	0.0263093	-0.0180785	-0.00254605	0.00488898	0.0591981	-0.0585369	0.0454825	-0.0481863	0.0089455	-0.112629	0.0252176	-0.00654241	-0.0375557	-0.0309849	0.0109625	-0.052011	0.0155464
DW0488	0.0588542	-0.143647	0.035201	0.00293437	0.0639793	-0.0114601	0.0313261	-0.0340199	-0.0182315	0.0443788	-0.0146586	0.0180354	-0.0583711	0.00337538	-0.00443898	-0.0473921	-0.0695928	0.0183264	-0.0263125	-0.0352268	0.0695358	-0.0729574	-0.0312384	0.0507968	-0.00500452	-0.00701266	-0.051413	0.0557086	-0.00153393	-0.0229878	-0.0306464	0.0145761	0.0282352	0.0152088	0.00840197	-0.0257535	-0.00705972	0.0437671	-0.0500659	0.0103984	-0.0692698	0.0188673	0.00632153	-0.0192877	-0.132109	-0.0167054	0.00687107	0.00739872	-0.0298871
DW0496	-0.0109079	0.0841592	-0.147735	0.0849437	0.146229	-0.139347	-0.0775287	-0.0816628	0.10526	0.0546344	0.0633907	-0.000555	0.0219408	0.144224	0.0996624	0.194514	0.0299767	0.0376895	-0.00277412	-0.0173689	-0.0286452	0.0761551	-0.0456585	0.0160063	0.0733	-0.00425174	0.0875601	0.118918	-0.0690463	0.0405166	0.038884	0.231705	-0.0101403	-0.0645621	-0.058116	0.0268766	0.0764917	-0.0213012	-0.0834443	-0.126651	0.0238353	-0.0811711	0.20488	0.0761597	0.1304	-0.0501996	-0.187415	0.101392	0.0715956
DW0504	-0.102693	-0.0828307	-0.0464294	-0.0347947	-0.101871	0.0260325	-0.00773758	-0.135051	0.0179158	0.0135754	0.010427	0.014151	-0.133167	-0.0548741	-0.00809928	0.0236314	0.170036	-0.138062	-0.0783883	-0.0578444	-0.062136	0.0732806	-0.000258	0.040293	0.0687611	0.0498224	-0.120762	-0.000862	-0.00669792	-0.0381887	0.0758104	0.0604572	0.0118999	-0.0180198	0.0134754	-0.0306424	0.0271291	0.0888862	-0.106569	-0.0555421	-0.0829736	-0.0317292	0.0464949	0.0098339	-0.147318	0.178112	0.0235295	0.0382312	-0.0191609
DW0512	-0.0161798	-0.0780919	-0.0349845	-0.00528034	0.0666557	-0.043672	0.0663805	-0.0800869	-0.0551111	-0.015168	0.026234	-0.0301117	-0.0382058	-0.0190942	-0.0361428	-0.03057	-0.0110493	-0.069039	-0.0496423	0.0462125	0.0559014	0.083248	-0.079321	0.056892	-0.0529691	0.0279403	-0.040449	0.0248229	-0.0725123	-0.110804	-0.0230746	0.0623973	-0.0306515	-0.0315491	0.0217268	-0.00642085	-0.0820398	0.0445918	-0.0160616	-0.0286267	-0.0759604	-0.0173876	0.078494	-0.0174977	-0.0625245	0.0820458	-0.039132	-0.0346372	-0.0335378
DW0520	0.115477	-0.00953931	0.0611629	0.0918114	0.0666666	-0.045363	0.00962517	0.0625517	-0.0827814	0.0645352	-0.0279745	0.0130337	-0.0316876	0.0365411	0.0310545	-0.0106201	-0.0474566	0.124581	0.0330586	0.0181868	-0.0415481	-0.059885	-0.056548	-0.0628747	-0.100487	-0.0746097	-0.0716888	-0.042128	-0.0365039	-0.0445229	-0.0601128	-0.0654823	-0.0334143	0.0052263	0.0137292	-0.0986776	-0.119645	-0.0568279	0.00659642	0.0246093	-0.0721021	-0.0215183	-0.065354	-0.0125384	0.0624209	-0.0960355	-0.0986874	-0.0531644	-0.0286061
DW0457	-0.039827	0.0316667	-0.0167932	-0.0702659	-0.0213317	-0.0559385	0.0858738	-0.185169	-0.0496253	-0.0145345	0.0774777	0.0111215	-0.103426	0.0318417	0.0819033	-0.00602679	0.044758	0.0496216	0.0387594	-0.0135282	0.108103	0.00497977	-0.0189929	0.0487091	0.00910273	-0.100002	-0.0643094	-0.0116411	-0.0761349	-0.00405989	-0.0659603	-0.0626552	-0.188311	-0.0101991	-0.0144305	-0.039709	-0.0223068	-0.174826	-0.0854535	-0.00068	0.0578117	0.0614057	-0.029289	0.00104473	-0.138939	0.0576492	0.0233995	-0.0606833	0.0266818
DW0529	0.114774	-0.0116033	-0.026696	0.130308	0.00809156	-0.0457435	-0.0133004	0.108017	0.00709673	0.0808472	-0.0397118	0.0136739	-0.0235808	0.0476137	0.0105424	-0.0198876	-0.0346351	0.0374295	0.0186983	0.129365	-0.0752579	0.0149292	-0.00320403	-0.0404408	-0.0939509	0.0610933	-0.0560165	-0.0359134	-0.0119988	-0.0361132	0.0126195	-0.0150824	0.00169928	0.0496015	-0.00722051	-0.0893371	-0.0866534	0.110416	0.0664582	-0.044988	-0.0519327	-0.0422603	-0.0298723	-0.00183651	-0.037264	-0.00566196	0.0418951	0.0224782	-0.0527115
DW0537	0.00708304	-0.144366	-0.0345921	0.00964207	-0.0317034	0.0200331	-0.0442884	-0.0760983	-0.063087	-0.0176655	0.0100429	-0.0177518	-0.0591607	0.00984878	-0.0675882	-0.0462697	-0.0530268	0.0532838	0.00706501	0.0481673	0.00305609	-0.0380278	-0.0270952	-0.0699533	-0.0330542	-0.060312	-0.0093606	-0.06932	-0.000473	-0.137687	-0.0533505	-0.0990642	-0.0445428	-0.0545938	-0.0278499	-0.0762712	-0.0120548	-0.0198259	-0.0111688	-0.0459765	-0.0357143	0.0122424	-0.0654986	-0.0143166	-0.0248176	-0.0156186	-0.00109567	0.0273064	-0.11014
DW0545	-0.00924062	-0.0636156	-0.0867772	0.00861221	0.0904312	-0.0468597	-0.0376833	-0.023277	0.0335477	-0.0406322	-0.110508	-0.00448859	-0.0406605	0.027982	-0.0391061	0.00988944	-0.111528	-0.031111	-0.0049204	0.040743	0.00866409	-0.0900666	-0.0356742	-0.0550113	0.0352154	-0.0287477	0.0435962	0.0157204	0.00198006	-0.0732682	-0.0778974	0.030359	0.0762991	-0.00618491	-0.0269215	0.0763366	0.0137121	0.0134833	0.135721	0.00942758	-0.0532831	-0.0677085	0.0276713	-0.0097739	0.0591074	-0.0593745	-0.0638335	0.110542	-0.0945936
DW0465	0.361202	0.0306663	0.0307529	0.0223299	-0.00593131	-0.0326822	0.0583651	0.271599	-0.00274953	0.0248962	-0.053039	0.0397234	-0.151252	0.0910997	0.0237864	0.00367137	-0.022809	0.0508533	0.0301519	0.0272682	-0.0672444	-0.0411526	0.046004	-0.104013	-0.0117873	-0.0791949	0.0864122	-0.0612395	-0.00729992	-0.131144	-0.109055	-0.0198166	0.0516309	0.00104669	-0.0644779	-0.024123	-0.131872	-0.0298308	-0.00327769	-0.0397563	-0.0342834	-0.00677433	-0.0210982	-0.105701	-0.0480457	-0.0581952	-0.141036	0.1083	-0.1434
DW0473	-0.0136648	-0.0438302	-0.0254978	-0.0603015	-0.00409402	-0.101284	0.123432	-0.0159116	0.0805977	0.0360163	0.0174894	-0.0185899	0.0442455	0.0368786	0.0814245	0.0189161	-0.0515026	0.201755	0.0420582	0.0995313	0.0913773	-0.0244085	-0.0627554	-0.0532384	-0.00446615	-0.0989753	0.01523	0.0209996	0.00947732	-0.135624	-0.0406396	0.0948804	-0.037894	-0.0647684	-0.0235741	0.00417799	-0.00681922	-0.0273438	-0.0352643	0.0400093	0.0484175	0.0532632	0.121247	0.00544226	-0.0417777	-0.013402	-0.103312	0.0184314	-0.039557
DW0481	0.0218463	-0.0826	-0.00524226	-0.010954	-0.0112918	-0.00954588	-0.0159498	0.0843699	-0.0911236	0.032331	0.0350626	0.0165527	-0.0935232	-0.0615347	-0.0472013	0.0248694	0.0235603	0.0102609	-0.0464758	-0.0335725	-0.0342217	-0.0218402	-0.0322101	-0.062478	-0.0401514	-0.0449924	-0.0544556	-0.0167317	0.038181	0.0197125	-0.0821894	-0.0490955	0.000686	-0.065162	-0.081234	-0.0926208	0.0201177	0.0403128	-0.0173555	-0.0427783	-0.103586	-0.0977285	-0.0605172	-0.131862	-0.0628455	0.0688185	-0.0883262	0.0555377	-0.0827013
DW0489	0.0234616	-0.196056	0.0254221	0.0163748	0.0762263	0.0541364	0.0639333	-0.0481666	-0.0964947	0.0493241	-0.10528	-0.0151335	-0.0555406	0.0107169	0.0054617	-0.093908	-0.0342992	0.0158995	-0.0429249	-0.0291255	0.0143593	-0.00766489	-0.0589513	0.0560173	-0.0334081	0.0938505	-0.00473102	-0.117279	-0.0314408	-0.052614	0.14016	0.232385	0.0104079	0.00665882	0.103614	-0.0665252	0.0909589	0.0811071	-0.115275	-0.00357514	0.00873821	0.0183669	0.224738	-0.0305243	-0.0501595	0.0561785	0.133636	-0.0194812	-0.0394481
DW0497	-0.0747222	-0.0917728	-0.0466915	0.00478956	0.046202	-0.016374	0.0126041	-0.135103	0.0531807	0.0139288	0.014871	-0.0258656	0.0284822	0.0522513	0.0559018	0.0336186	0.0771021	0.0595678	-0.0751143	0.0718609	0.0116974	0.122631	-0.0188866	0.0700392	0.0156097	0.0613001	0.0127245	0.0608001	0.00623516	-0.0249585	-0.0466801	0.0376982	-0.0248578	0.0780331	0.046704	-0.0244286	0.0185848	0.0113846	-0.0616244	0.00870519	0.004932	-0.0451732	0.0101784	0.0311966	-0.0307337	0.0399228	-0.0451902	0.0936505	-0.0185333
DW0505	0.0980106	-0.0391335	0.0637388	0.0791618	0.0061922	0.0480246	-0.0188244	-0.0620695	-0.0224665	-0.0301678	-0.1069	0.016003	-0.0612721	-0.000878	-0.0442336	-0.0825509	-0.044333	-0.0514614	-0.0818959	0.0131066	-0.0561577	-0.128638	0.0581043	0.0566258	-0.0577899	0.100849	-0.0397392	-0.0687958	-0.0438253	0.0235004	0.0259868	0.0753204	0.0669175	0.0564826	0.0553769	-0.00697939	0.0219179	0.085383	-0.0496492	-0.031828	0.0154476	-0.0274631	0.0929464	-0.0214866	-0.0842675	-0.0261203	0.120143	-0.00426404	-0.0380771
DW0513	-0.0162635	0.0557869	0.0780228	0.0632008	0.0218947	0.135329	0.0842507	-0.0155119	0.0297896	-0.0294093	0.0351234	0.0377374	0.0183647	0.0262115	-0.0298129	-0.116775	0.0107226	-0.0598908	-0.0757658	-0.0273567	0.0103033	0.0649471	-0.0136669	0.0991832	0.0152628	0.0915074	-0.0810429	-0.00631503	0.00673172	0.0385302	0.0357403	0.0650599	0.121457	0.0412082	0.0573315	0.00221314	0.0098475	0.103735	0.0203383	-0.0227901	-0.0372299	-0.0192819	0.0372775	0.00296173	-0.0745718	0.196718	0.0686025	-0.0180022	-0.0482841
DW0521	-0.00895237	-0.0148586	-0.0264842	-0.0207845	-0.0257528	0.00599085	0.0246002	0.0377487	0.00955249	0.0446885	0.00087	0.00358203	-0.0602865	0.0752501	0.133716	0.0949511	0.0375078	-0.00237991	0.048047	0.0609376	0.0398133	-0.00271167	-0.0585283	0.0213071	0.0523514	0.0399983	-0.0395203	-0.0252229	-0.0213576	0.0869244	-0.0394684	-0.0149043	-0.0175	0.0235976	0.0252306	-0.0386582	-0.0494772	0.0221989	-0.0284056	0.0169389	0.033675	-0.00495312	-0.0452195	0.0387511	0.131683	-0.0334653	0.0273497	0.023581	0.0228518
DW0458	-0.214074	-0.110307	0.0739138	0.01236	0.00287617	0.0574239	0.00077	-0.14798	0.0398602	0.101716	-0.00692994	0.0318012	-0.105805	-0.0275488	-0.0011121	0.0406742	0.15365	-0.0359269	-0.127819	-0.0716034	-0.113634	0.215558	0.0526345	-0.0790438	-0.0586718	0.111707	-0.131131	0.0232656	0.0548148	0.18315	-0.00695097	0.0762579	-0.0674544	-0.152209	0.0374615	0.133814	-0.0250459	0.325733	-0.167117	-0.0818378	-0.147923	-0.0921864	0.0569968	-0.0711168	-0.0478495	0.32231	-0.040249	-0.0280106	-0.0843333
DW0530	0.0105679	-0.0989346	-0.0575116	0.060816	-0.0274409	0.0487779	-0.0495362	-0.00333304	-0.00361745	0.00878397	0.0114864	0.0126871	-0.0819095	0.016011	0.0912942	0.0394791	0.0385653	-3.67e-05	0.102669	0.0567584	-0.0463683	-0.109525	0.0197149	-0.0920726	-0.023103	0.0439199	0.00937016	-0.103459	0.041133	0.0382654	-0.0397397	-0.069404	-0.0377342	-0.0563175	-0.0211529	-0.132398	-0.0365726	-0.018108	-0.00907911	0.0199448	-0.0440572	0.0321942	-0.0522881	-0.0614899	-0.0824281	-0.104929	0.00386028	-0.0433923	-0.10479
DW0538	-0.00253221	-0.116084	-0.0112166	0.00773236	-0.0222661	0.0208349	-0.0271222	-0.0535602	-0.0575232	-0.0052174	0.0320309	-0.015257	-0.0503769	0.0138226	-0.0507699	-0.0635134	-0.054777	0.0731367	0.0310891	0.05492	0.0158823	-0.0445151	0.000619	-0.057111	-0.0373152	-0.0454682	-0.0172799	-0.0648821	0.0032389	-0.115272	-0.0699393	-0.118161	-0.0399802	-0.0382845	-0.0449769	-0.0871745	-0.0383585	-0.030274	0.00053	-0.036052	-0.0420737	0.00387059	-0.0847416	-0.0377047	-0.0361534	0.00749902	-0.00446365	0.0262943	-0.107714
DW0546	0.168892	-0.0966288	-0.0514553	-0.0517788	0.0790469	0.0119171	-0.0688276	0.120586	-0.103929	-0.0540775	-0.105171	-0.00886713	-0.055646	0.10678	0.00459993	-0.0818999	-0.120268	-0.00540739	0.0466796	0.0233441	-0.0335012	-0.0149729	-0.0623241	-0.0354406	-0.0228281	-0.136605	-0.014838	0.0269777	-0.0303331	-0.142833	-0.109052	-0.139497	-0.0245553	-0.0442804	0.0411885	0.0115276	-0.0459548	0.0338442	0.0891407	-0.0605708	0.0167557	0.00958247	-0.12655	-0.0405109	0.019174	-0.0603277	0.000457	-0.0714987	-0.0928345
DW0466	0.185602	-0.0128851	0.128058	0.00364554	-0.0557511	-0.00343628	-0.0817629	0.365341	0.0316351	0.0459816	0.0264797	0.0687938	-0.130463	-0.0306307	0.0501023	-0.0147043	0.0337058	-0.172612	0.0179753	-0.155179	-0.120087	0.0467904	0.0903968	-0.083689	-0.168188	0.0270681	-0.0431444	-0.0556213	-0.0386586	0.266937	-0.0350276	-0.0308035	-0.0357696	-0.132691	-0.0695388	0.00711307	0.036784	0.0297179	-0.0525459	-0.0656714	-0.121328	-0.0417625	-0.0421454	-0.0550648	-0.0407991	0.0595056	-0.0359754	-0.108255	-0.0682294
DW0474	-0.0486686	0.0576918	-0.00147979	-0.0122318	0.0233536	-0.100466	-0.014237	-0.0556973	0.103387	0.0199796	0.0563304	0.0169417	0.0247585	-0.0216124	-0.0154817	0.052476	0.041738	-0.00252427	-0.00721417	0.00878718	-0.0527385	-0.0100688	0.0129681	-0.0230715	0.00398683	0.0102354	0.107829	0.121731	-0.0405522	0.0260586	0.00965646	0.106023	-0.0301745	-0.0287205	-0.0119276	-0.0342487	0.0110012	-0.0555675	-0.0144142	-0.00423039	0.0252819	-0.00825884	0.0628175	0.00283259	-0.0404548	-0.0444757	-0.0752834	0.0168462	-0.00137136
DW0482	-0.0331951	-0.0356455	-0.00600716	-0.0450748	-0.0464124	0.0435613	0.0203118	-0.0319335	-0.0376447	-0.0114594	-0.0639433	0.0541618	-0.0115734	0.00919812	0.0315524	0.0883864	0.0165888	-0.00845781	0.0572173	0.014163	0.0300517	0.0420007	-0.000114	-0.0246363	0.042987	-0.0434267	0.0606999	0.0689312	0.0507343	0.0060361	-0.035671	-0.0043887	0.0209332	-0.0400866	0.00386114	0.00745915	-0.0204175	0.045376	-0.0589641	0.0909666	-0.0240077	0.0101691	0.0399699	0.00439309	0.00341417	0.0701154	-0.014997	0.109591	-0.093701
DW0490	-0.176762	-0.0411194	-0.0494346	-0.0484743	-0.0914585	-0.0341465	-0.0230901	-0.207238	-0.0349105	-0.098777	0.02401	-0.0245818	-0.119489	-0.0556124	-0.0149214	-0.0429923	0.0353019	-0.0501155	0.0318887	-0.118166	-0.0581987	0.035778	-0.0237129	0.0620131	0.127608	0.029171	-0.0884286	0.0118922	0.0746122	0.137636	-0.0492643	0.170043	-0.0950381	0.104471	0.015858	0.142841	0.0871362	0.146791	-0.0524774	-0.136315	-0.0521955	-0.0620382	0.119378	0.00519188	0.0636277	0.0538172	-0.0313664	-0.0115474	0.132854
DW0498	-0.0696403	0.0621002	0.0260542	-0.0686165	-0.107756	-0.0177589	-0.0283119	-0.0544904	0.0326536	0.0126351	0.0405519	0.0227392	-0.0811353	-0.0238219	0.052942	0.0205303	0.0621218	-0.0951938	0.0228781	-0.094712	-0.0535748	-0.0368765	0.00587803	0.0327591	0.0207728	0.0273661	-0.0902625	0.019953	0.00283	0.185351	-0.00791304	0.0774385	-0.0529885	0.0135688	-0.0638836	0.0262563	0.0354561	-0.0480593	0.0106471	-0.0186786	0.00709873	-0.0553884	0.0459645	-0.0146293	-0.0190175	0.011459	-0.0289499	-0.0254444	0.0284755
DW0506	-0.267258	0.125793	-0.0522399	0.0852002	0.0441695	-0.0748221	-0.0789247	-0.180957	0.100563	-0.00970865	0.0920307	-0.0114174	0.00974524	0.115756	0.122185	0.120814	0.136839	0.0316751	-0.00338725	0.0867281	-0.0743004	-0.00088	-0.0509582	0.0880399	0.0866979	0.0526788	0.0462454	0.0652572	-0.0630943	0.117208	0.0291037	0.183646	-0.102334	-0.0181935	-0.0181801	0.0185208	0.0921092	-0.0300089	-0.00561178	-0.0233493	0.0368094	-0.0404899	0.160332	0.04681	0.0979171	-0.0310487	-0.11929	0.119587	0.0873979
DW0514	0.125604	-0.184151	0.0359871	-0.0613481	-0.0721525	-0.0144981	0.142078	0.0372374	-0.0335305	0.191935	-0.0117524	0.0248302	0.00613275	0.00447905	0.0495832	0.0713743	0.0258631	-0.0589032	-0.0137397	0.0460604	0.10574	0.0738153	-0.0956401	-0.0655716	-0.0799657	0.0150733	-0.107976	-0.0851314	-0.0413708	-0.0385608	-0.0119195	0.0422368	0.102942	-0.128175	0.049941	-0.0303029	-0.162095	0.0363592	-0.0777787	-0.060336	-0.00437477	-0.0854398	0.0167802	0.00761473	-0.0158697	0.0322484	0.00761382	-0.0719366	-0.0691893
DW0522	-0.162676	-0.0096941	-0.0127761	-0.0392868	0.0365596	0.0117138	-0.0736044	-0.0602509	0.00815039	0.00242576	-0.0134576	-0.00643938	0.00240139	0.017599	0.050979	-0.013651	0.0139995	-0.020536	-0.0112236	-0.0579962	-0.0471804	0.00939057	-0.0517474	0.0250425	0.0994525	0.0217245	0.0247678	-0.0616874	0.0486325	0.139289	0.00027	0.0867963	-0.0101416	-0.0325627	0.00476736	0.0542901	0.0833915	0.0285798	0.00216376	-0.0280586	-0.0423564	-0.00657919	0.0736569	0.0384541	0.0460375	0.0583857	-0.0118784	0.0662829	0.0319034
DW0459	0.0346399	0.0534868	0.0273538	-0.0981671	0.0578605	-0.0145534	-0.0575303	0.0793586	0.0445221	0.0826953	-0.0157869	0.0157436	-0.128888	-0.00209575	-0.0145131	0.00861258	0.0228961	-0.0602219	-0.109257	-0.0505376	-0.0705075	-0.0215111	-0.0768709	-0.120042	-0.0714875	-0.0104418	0.0317506	0.113741	-0.0941736	-0.00290595	0.123241	-0.0292292	0.0527525	-0.0809919	-0.0804267	0.0785503	0.0688386	-0.0703817	-0.0810737	-0.0429986	0.0111871	-0.153801	-0.0356242	-0.0463193	-0.096089	-0.0408284	-0.11539	-0.0175512	-0.077488
DW0531	0.011475	0.0484643	-0.0218823	-0.026277	0.0573038	-0.0307103	0.091909	-0.0676346	0.0168515	-0.0567974	-0.102487	-0.00911314	-0.112769	0.0917554	-0.010078	0.0794885	0.0523089	-0.0387789	0.0147261	0.082153	-0.101016	-0.0079507	0.00628825	0.0555827	0.203516	-0.0268157	-0.0491852	0.0441864	0.00887372	-0.039757	-0.0703744	0.0344669	-0.106969	-0.002385	0.00750327	0.0729194	-0.00902925	-0.0104164	0.117123	-0.0120853	-0.00904412	-0.0555911	0.0209595	-0.0181809	0.132477	-0.0670335	-0.0102672	0.0169942	0.125295
DW0539	0.0256977	-0.0336803	-0.0331248	0.0539572	0.0935464	-0.0535868	-0.0233804	-0.00630143	-0.0734654	-0.0252016	-0.0438477	-0.00794425	-0.135418	0.0433998	0.0203568	0.000852	-0.077922	0.0465794	-0.037359	0.0240792	0.00501228	-0.163907	-0.00933916	-0.0573906	-0.0107762	-0.120788	0.0430139	0.0422766	-0.00332761	-0.0715751	-0.0814068	-0.0646735	-0.029739	-0.0495703	-0.0266776	-0.0145442	-0.0145596	0.0239947	-0.0241806	-0.0187652	-0.0691967	-0.0828173	-0.0370108	-0.008698	0.0438778	-0.0324336	-0.068302	0.117023	-0.118954
DW0547	0.0917222	-0.0057517	-0.102589	0.124606	0.109824	-0.0405468	-0.0873265	-0.00844503	0.14481	0.0969389	0.0063604	0.0143443	-0.0588344	-0.0046247	0.00913226	0.0606931	-0.0610523	0.0307289	0.0164192	0.0499713	-0.141031	-0.129427	0.205933	-0.071025	-0.11922	0.109805	-0.0447324	-0.00253433	-0.0453935	0.028104	0.0784462	0.07259	0.143877	-0.121505	-0.0335094	-0.12404	0.000899	0.0548573	-0.0417414	-0.0284319	-0.0204242	0.00949035	0.0622047	0.0466122	-0.0385849	0.012604	0.0941319	-0.0447563	-0.0636196
DW0467	0.23681	0.148437	0.0109006	0.12844	-0.0241572	-0.000286	0.00842542	0.346606	0.0128005	0.035989	-0.0168317	0.0280684	-0.0258564	-0.0566754	-0.0180932	-0.00195794	0.105164	-0.116507	-0.142725	-0.0962182	-0.0831437	0.100917	0.101936	0.0564208	-0.0513315	0.00480416	-0.00516422	0.0815318	-0.0557033	-0.0189259	-0.0540056	-0.119855	-0.00950131	-0.0139828	0.0537955	0.00622152	-0.0358375	0.0249448	-0.100083	0.086494	-0.0478298	0.0431433	-0.10894	0.0625641	-0.0549757	0.0359027	0.0530108	-0.00856015	-0.0440706
DW0475	0.121048	0.0114458	-0.0183716	0.0256594	-0.0206888	-0.0472395	0.0253032	0.235128	-0.00878537	-0.0549958	-0.0139423	0.013496	-0.0374082	-0.0495021	0.010158	0.0430287	-0.0595644	-0.098046	0.118221	-0.0293869	0.138071	-0.0120879	-0.0874998	-0.0571617	0.0465789	-0.0781808	0.150294	0.126592	-0.00159243	-0.0529648	-0.0906234	-0.159384	-0.00915327	0.0207996	-0.0475784	0.118079	-0.0799844	-0.0246359	0.0558711	0.0538788	0.0414503	0.0466166	-0.0996867	-0.00416966	0.109308	-0.046644	-0.0346674	0.00226161	-0.0437237
DW0483	-0.116124	0.040712	-0.0223985	0.0657806	-0.0175526	-0.0565119	0.0333584	-0.0704886	0.0755657	0.125847	0.183634	-0.00150607	-0.0512461	0.0513989	-0.00532577	0.0294456	0.0144929	0.0350426	-0.0364041	-0.050306	0.0345594	0.0101997	0.0540251	0.0344943	0.0144804	-0.0214605	-0.115901	-0.0148123	-0.0751398	-0.0206038	0.0665102	0.117933	0.0421478	-0.0044586	-0.0464088	0.0454651	-0.0302835	0.0885869	-0.0860951	-0.0638828	-0.0568019	-0.0205357	0.112669	0.0100463	-0.0474752	0.175582	-0.0489158	0.0283461	-0.0510889
DW0491	-0.144242	-0.0122903	-0.0274465	0.0343593	-0.0491693	-0.0942784	-0.0267865	-0.176851	0.026523	-0.00188014	0.0244983	-0.0384866	-0.093837	-0.0881516	-0.0414336	0.0785704	0.0568521	-0.0852706	-0.00895421	-0.122057	-0.0950586	-0.0331524	-0.0361795	0.0805062	0.129923	0.0153765	-0.0755716	0.0441625	0.015081	0.170873	-0.0215478	0.178256	-0.0773999	0.053235	0.00470873	0.099284	0.104885	0.0106873	-0.0357471	-0.0667302	0.0293518	-0.115525	0.128697	0.00455421	0.0590046	0.060119	-0.0273175	0.0188124	0.119896
DW0499	-0.0897724	0.0498242	0.12837	0.0117115	0.0237043	0.0900204	-0.0314081	-0.049593	0.0489219	0.022501	0.0567127	0.026792	0.0548135	0.0164055	0.0525303	0.00473996	0.0269115	-0.0671106	-0.0198432	-0.0590173	-0.00556919	-0.0374684	0.0203609	0.303553	0.0444212	0.0460684	-0.0697293	-0.036116	0.0142175	0.243605	0.0272062	0.102716	-0.0346004	0.0620868	0.048898	-0.0386172	0.0925481	-0.014645	-0.0564326	0.0611096	0.0420423	-0.0712533	0.0872875	-0.0477345	-0.000112	0.0507617	0.0597971	-0.0532831	0.021633
DW0507	-0.115095	0.0835713	-0.0189535	-0.0532781	-0.0269341	-0.0179275	-0.0546099	-0.111788	-0.0431613	0.102632	0.19343	-0.000366	-0.006501	0.0388996	0.0555462	0.0155461	0.00365247	0.0384187	0.0228988	0.0257279	-0.00531778	0.131398	0.116629	-0.0658517	-0.126132	-0.0208558	-0.0336907	0.0333132	-0.0893955	-0.0758232	-0.0399568	0.0650328	-0.117637	-0.10628	-0.0607964	0.00646984	-0.026406	0.0469098	0.010409	-0.0110263	-0.0438717	0.0212419	0.0547591	0.0323007	-0.0465222	0.125416	-0.0871029	-0.0113398	-0.0671215
DW0515	0.0215391	-0.0372681	-0.00856319	-0.0195022	0.0195679	-0.0788146	0.106111	0.00930582	0.00678885	-0.051449	-0.0803362	-0.0490338	-0.0199508	0.0477419	0.0252645	0.04766	-0.0249994	0.061167	0.0136507	0.0706618	0.138553	-0.0763588	-0.00854717	-0.0405302	-0.00294618	-0.0443772	-0.0640675	-0.0145869	0.0494234	-0.0274217	-0.0446841	0.00523059	-0.064134	-0.0547894	0.0150597	0.109619	-0.0534056	0.0100135	0.0252462	-0.0121598	0.021374	0.131435	0.00454831	0.0978283	0.0437453	-0.115223	-0.118338	-0.0235595	0.065046
DW0523	0.0650677	-0.0878948	-0.0036063	-0.0171606	0.0233546	-0.0869199	-0.0739605	-0.0109903	-0.0927354	0.0630352	-0.0068265	-0.0342074	0.0295393	-0.0510381	-0.0262463	-0.000346	0.0460657	-0.00183239	0.045594	0.0251531	0.146074	0.0836922	-0.0349406	-0.120942	-0.0813642	-0.0399429	-0.00575003	0.0488396	-0.0866716	-0.145117	-0.0775699	-0.00926243	0.107518	-0.0469185	-0.00917902	-0.085452	-0.0641648	-0.0291265	0.0339574	0.00885511	0.0206762	0.0071205	0.0147961	0.0494675	-0.0292259	-0.0132461	-0.0509889	-0.000395	-0.113954
DW0460	0.242563	0.0198778	0.0104475	-0.0766695	0.0204127	0.00165639	-0.0383065	0.111422	0.00472783	0.0417789	-0.0405676	0.0219141	-0.175997	0.0445727	0.0529298	-0.0242185	0.0455917	-0.0132472	-0.0845914	0.0403173	-0.0754976	-0.0826832	-0.0758436	-0.0800657	0.0336394	-0.0301048	0.0218675	0.0984075	0.00134728	0.013489	0.053846	-0.100416	-0.0491153	-0.109562	-0.110959	0.0282333	0.0662834	-0.1156	-0.0352015	-0.0485454	-0.0513385	-0.0476912	-0.0645097	-0.126618	-0.116378	-0.0910153	-0.0810083	0.051854	-0.0629225
DW0532	-0.0129183	0.00374107	-0.0271363	-0.0231564	-0.0111551	0.0146629	-0.0125063	-0.119898	-0.0361756	-0.0447133	-0.104513	-0.00584697	-0.167537	-0.00345121	-0.0823384	0.0101636	-0.0869332	-0.068951	-0.0216585	-0.0239451	-0.0812192	-0.0854887	-0.00747527	0.0932447	0.117614	0.0231945	-0.0561964	0.0327672	0.0738841	0.0389141	-0.0978389	0.0239962	-0.038812	0.0258599	-0.0291082	0.160239	0.00482462	0.0385841	0.10411	-0.0978423	-0.062103	-0.117753	0.0186269	-0.0475392	0.12681	-0.0584485	0.0295193	-0.00830198	0.0908947
DW0540	0.108249	0.0207423	-0.0769746	-0.0132216	0.061922	-0.0332028	-0.0857606	0.132768	-0.0585774	-0.0628209	-0.0397868	-0.0119811	-0.00106694	0.0666439	0.0191001	-0.032281	-0.0294131	0.0395658	0.00508545	0.0331479	0.0166833	-0.14551	-0.0244834	-0.0476269	-0.0937457	-0.0600008	0.0860076	0.0376141	-0.0407294	-0.016596	-0.102684	-0.109077	-0.119682	-0.00926253	-0.0778275	-0.00732161	-0.00756846	0.0285294	0.0382298	-0.028465	-0.0621912	-0.0269099	-0.105013	0.0057427	0.102311	-0.0631108	-0.060549	0.0448963	-0.029254
DW0468	0.200009	-0.06017	0.0563951	0.0181368	0.0154186	0.0404829	-0.0173302	0.176318	-0.0956498	0.0564731	-0.0263706	-0.00703352	-0.0958105	-0.0279801	0.00484834	-0.0267705	0.0371344	-0.0350247	-0.0413124	-0.0100207	-0.0182656	-0.0404134	-0.0127712	-0.00246831	-0.0560942	0.00988074	-0.0206433	0.0120126	-0.0533695	-0.0503961	-0.0297046	-0.0646135	-0.00522703	-0.0210208	0.0203068	-0.0768125	-0.0185097	0.000593	-0.0746429	-0.0236615	-0.0531382	-0.0864781	-0.0541467	-0.0107625	-0.026904	-0.0170334	0.0340444	-0.0403501	-0.0518402
DW0476	0.144895	-0.0632667	0.010046	-0.0236937	-0.0683299	0.0100895	0.0170472	-0.0160416	-0.106095	0.0626885	-0.00446758	0.000633	-0.0246717	-0.0832489	0.0178568	-0.023509	-0.0745983	0.00328269	0.0649102	-0.0462774	0.000526	-0.0659143	-0.0723121	-0.0859985	-0.0552139	-0.00399247	-0.0251317	0.0358338	-0.0401975	-0.0643188	0.0203547	-0.0180215	0.127055	-0.037346	-0.0269754	-0.038972	-0.0292434	-0.0353944	-0.0327593	-0.00749355	0.0821336	-0.0291646	0.00676504	-0.0885618	-0.0231326	-0.00460383	0.00203308	0.0209686	-0.100889
DW0484	-0.040329	0.0185586	-0.0373925	0.0432085	-0.0507879	-0.125063	0.0159528	-0.0426396	0.0935492	0.0764332	0.0180583	0.00671483	-0.0904889	-0.0543085	0.0481038	0.0946047	0.105163	-0.0351417	-0.0166689	-0.0722717	-0.0300224	0.026767	0.0945283	-0.0199162	0.0176889	0.00312745	-0.0280164	0.0266616	-0.0321002	-0.00934466	0.0176487	0.136458	0.0213575	-0.0448652	-0.00491567	0.113036	-0.0438177	0.205793	-0.125604	-0.0249896	0.00124671	-0.0234607	0.0981106	0.0922426	-0.0124839	0.0992857	-0.051199	0.0696657	-0.0518237
DW0492	-0.10963	-0.03909	-0.0306124	0.00250469	0.0258953	-0.0434025	0.0491286	-0.083572	-0.0705432	-0.0149246	-0.0558814	-0.0241874	-0.0572549	-0.0894976	-0.0772994	-0.0471961	0.0723525	-0.0797783	-0.0574951	-0.118356	0.00982402	-0.140688	-0.00975063	0.184577	0.109069	0.0524662	-0.0871121	0.0454845	0.0217517	0.0497718	7.13e-05	0.0138806	-0.0431731	0.144327	0.0551523	-0.00778907	0.0116398	0.0529767	-0.0658254	0.00291717	0.0479648	-0.00512316	-0.038011	0.0323705	-0.0370237	0.00156823	0.0923178	-0.0179651	0.102564
DW0500	-0.13955	0.0894778	0.00500274	-0.0311342	-0.0251342	-0.0282401	-0.00256106	-0.121542	0.113483	-0.0177464	0.0759089	-0.00490642	-0.00475261	-0.00379391	0.0254207	0.0493011	0.0741923	-0.0717859	0.02078	-0.0206575	0.0160767	-0.0707745	0.0148597	0.168566	0.17297	0.0408533	-0.0220128	0.0744944	0.00285682	0.0893928	0.0328411	0.004929	0.0280441	0.0260792	0.00800667	0.00253586	0.0216644	-0.104898	-0.0713472	0.0712049	0.085943	0.00468808	-0.00631123	0.0384326	0.00949636	0.030695	-0.0277668	0.0790325	-0.0183147
DW0508	0.0155883	-0.0172359	-0.0689067	0.118208	-0.0467121	0.065826	-0.0510289	-0.0566618	-0.0363977	0.0562058	-0.0257697	0.0158642	-0.131538	0.0139869	-0.00346316	0.025333	0.038461	-0.0259535	0.0119339	0.0524787	-0.110294	-0.106253	0.0502739	-0.053553	-0.04604	-0.00280989	-0.06837	-0.00878828	-0.0375775	0.0523192	0.0223644	-0.0453846	0.0077382	-0.0434007	-0.0398515	-0.00806782	-0.0210542	0.0495957	0.0138325	-0.0592966	-0.051569	-0.0783605	-0.0718885	-0.107534	-0.018078	0.0513359	-0.00181169	0.035275	-0.0657612
DW0516	-0.0596616	0.0537143	0.02193	0.200914	0.059081	-0.0145587	0.0426912	0.0367936	0.0527237	-0.0268702	-0.0483563	-0.0673605	0.0952477	-0.0686783	-0.0179832	-0.046063	0.0210452	-0.0157828	0.00378485	0.0299707	-0.0304319	-0.0138074	0.0535955	-0.0206236	-0.0582913	-0.0720269	-0.0757567	0.0250883	0.0178848	-0.0123417	-0.0737461	-0.184093	-0.0195334	0.0368163	0.113022	-0.0442362	-0.156934	0.0605799	0.0306787	-0.0664733	-0.0712215	0.06442	-0.146792	0.0246404	0.0654504	-0.0161494	0.0139345	-0.0375524	0.0275725
DW0524	0.0944988	-0.0627048	-0.0620871	0.0161559	0.00413671	-0.0589831	-0.0212792	-0.0534962	0.0488914	0.0422947	-0.00766208	0.0158508	-0.0693813	-0.0542003	-0.0341073	-0.0144228	0.000497	-0.00968947	-0.0590131	0.00360132	-0.0950908	0.0686984	-0.047186	-0.0631391	-0.102385	0.155837	-0.111284	-0.0727564	-0.0112438	0.0551803	0.00639899	0.117019	-0.0473036	-0.0653673	-0.0270453	-0.0739474	0.056507	0.00727304	-0.0310443	-0.0154379	0.0508275	-0.076701	0.1132	-0.0835323	-0.0750486	0.0429355	0.0223638	-0.0189363	-0.100482
DW0461	-0.0546246	-0.136332	-0.0177719	-0.0828645	0.0173374	0.0031114	-0.071922	-0.0531716	-0.0353062	0.0463345	-0.0642417	-0.000561	-0.177603	0.00683854	-0.0831413	0.0360905	0.075315	0.0417377	-0.134515	0.00732435	-0.125566	0.0928559	-0.029872	-0.123374	-0.0614708	0.0771484	-0.0706903	0.0115887	-0.00840427	-0.00560985	0.0262582	0.0460249	-0.0776633	-0.137154	-0.0440764	0.0444363	0.0304325	0.121846	-0.127343	-0.0704455	-0.0508303	-0.088745	0.065631	-0.0430013	-0.0530558	0.108466	-0.0977044	0.0178452	-0.139116
DW0533	-0.0131988	0.042138	-0.000783	-0.015937	-0.0136595	0.0139052	-0.032699	-0.0975398	-0.0422542	-0.0862593	-0.0875951	-0.0111221	-0.129914	0.0398808	-0.0594615	-0.0191236	-0.0888816	-0.0546167	0.0130304	-0.0187179	-0.0884817	-0.0546061	-0.00443577	0.113314	0.118446	-0.0221614	-0.0616604	-0.00930956	0.0521265	0.015658	-0.0982837	0.0493366	-0.0757201	0.0437463	-0.0137957	0.165512	0.0183637	0.0557772	0.0886069	-0.0801269	-0.0160793	-0.0838941	0.0368622	-0.0298281	0.142811	-0.0807458	0.0304344	-0.0427776	0.119911
DW0541	-0.0141049	0.0716643	-0.0429336	0.00876842	0.0706327	-0.0231857	-0.0453649	-0.00742562	-0.0164923	-0.0243085	-0.00530904	0.00172697	-0.0277574	0.0582111	-0.00967744	0.00876138	-0.00918066	-0.0093419	0.0124965	0.0649269	-0.0160141	-0.0461832	0.0109334	-0.0172107	-0.0235331	-0.0688446	0.0384911	0.0491807	0.0255971	-0.00224197	-0.099245	-0.110528	-0.123871	-0.004142	-0.026812	0.0143582	-0.0374936	-0.0339984	0.0345392	-0.0216932	-0.0444818	0.00747327	-0.112327	0.0122551	0.0951638	0.000298	-0.0396124	0.0421753	-0.0368995
DW0469	0.354991	0.0651376	0.0529368	0.0686106	0.0291394	-0.00712731	0.0156892	0.362946	-0.039873	-0.0839897	-0.0492796	0.00448925	-0.0774455	0.0122937	0.0538515	-0.0860278	0.0371774	-0.0832439	-0.0116582	-0.0562463	-0.0203973	-0.0464558	-0.0538216	0.111011	0.0382875	-0.0711104	0.00754934	-0.0209726	-0.0980934	-0.0146426	-0.0303755	-0.074859	-0.143455	0.0937703	0.0733216	0.11181	-0.0431755	-0.0917988	-0.0378584	-0.0737622	-0.0338706	0.0371823	-0.0528796	0.0241546	0.0660306	-0.0735115	-0.0174116	-0.0633896	0.0744182
DW0477	-0.020869	0.00593245	-0.0299021	-0.0202956	-0.0696455	-0.0521477	-0.0383277	-0.00101646	-0.00293331	0.0483264	0.0275161	-0.00252627	-0.0555505	0.0394603	-0.0171273	0.0835132	0.0750878	0.000811	0.0291009	0.0564629	-0.00344276	-0.0968301	-0.0909901	-0.019133	0.0274895	-0.0736696	-0.0840325	0.0442014	0.0231292	-0.0476742	-0.103215	-0.0489499	-0.00702553	0.0428832	-0.00375397	-0.0311247	-0.0375989	0.0247018	-0.0376188	0.081485	0.00955326	-0.071636	-0.0630446	-0.00208753	0.081037	-0.0327575	-0.124105	0.112075	-0.0454556
DW0485	-0.0891906	-0.0722268	-0.0852335	0.211457	-0.0187106	-0.107457	-0.0382457	-0.00353192	0.037733	0.0737144	0.0188302	0.00521813	-0.152105	0.00941276	-0.0459402	0.0367261	-0.0127805	-0.0988756	-0.0043023	-0.0312923	-0.0965433	-0.0583803	0.0592828	-0.0144917	-0.06994	0.0507449	-0.0515888	-0.0731405	-0.0275503	0.023001	0.144778	0.103792	-0.025202	-0.0366568	-0.0640042	-0.0182337	-0.0529803	0.13335	-0.0714829	-0.0834107	-0.0609846	-0.0779345	0.0593303	-0.161355	-0.049959	0.0967228	-0.00649053	0.0602082	-0.106177
DW0493	-0.0817323	0.0550894	-0.0692098	0.0169931	-0.0140448	-0.0760019	-0.0435906	-0.0535597	0.196262	0.00957643	0.0130017	0.041912	0.00510109	-0.00688314	0.0316645	0.0630541	0.129303	-0.0913899	0.0142652	-0.031927	-0.0754146	0.142868	0.128856	-0.0572438	-0.0373081	0.143341	0.0547748	0.0592313	0.0329038	0.134943	-0.0199149	0.0918622	-0.0706323	-0.0608237	0.0142527	0.0155834	0.0936199	0.0603644	-0.062542	0.0269292	0.0306961	-0.0255469	0.0873497	0.0569371	0.0693147	0.0243466	-0.0313563	0.0805451	-0.0337677
DW0501	-0.164289	0.141496	-0.124341	0.0106645	-0.0810479	-0.0727357	0.0385409	-0.150836	0.185708	-0.0720784	0.0446062	-0.0313576	-0.0488873	-0.0442665	-0.0315839	0.0794917	0.0173371	-0.0160228	0.0293733	-0.00216795	-0.00456967	-0.0580748	-0.0622061	0.105654	0.151318	-0.0261667	-0.0252564	0.0645312	-0.0176194	0.037441	-0.0405418	0.0550745	-0.0455864	0.00373541	-0.0199519	0.0820791	-0.0349638	-0.15221	-0.0434005	-0.00626973	0.0634058	-0.0498975	0.0410835	0.0337248	0.136731	-0.0566699	-0.0861275	0.078814	0.110734
DW0509	-0.183603	-0.0460507	-0.0419817	0.0865876	-0.062123	-0.0497173	-0.0220946	-0.200779	0.0361964	-0.0300175	0.0392566	-0.0250782	0.00636844	-0.0543029	0.0336829	-0.0387288	0.126217	-0.0272781	-0.0401616	-0.105925	0.0189772	0.0848776	-0.0126049	0.133615	-0.0161966	0.0723	-0.02241	-0.0517281	-0.00531056	0.0816489	0.164008	0.288892	-0.0315877	0.0980142	0.108078	0.0329692	0.0699328	0.0482623	-0.0737136	-0.0759535	-0.0329692	-0.037362	0.200409	0.0708575	-0.00641277	0.101408	0.071854	0.0207765	0.0177935
DW0517	-0.021086	-0.0784047	-0.0850855	-0.00230422	-0.0142775	-0.130424	-0.0524359	-0.122107	0.0139132	0.0743087	0.0036028	-0.0250251	-0.0648411	-0.0750949	-0.047284	0.0843727	0.0412709	-0.0952029	0.0445269	-0.0469258	-0.0143914	-0.0496484	-0.024429	-0.0260765	0.0285266	-0.0550109	-0.0429565	0.0273891	-0.0439371	-0.0771173	0.0100968	0.108527	0.0866172	0.0251388	0.0468045	0.00181945	-0.0644095	0.045526	-0.101594	-0.053919	0.0874642	-0.0725391	0.0575362	0.0354876	0.0314077	-0.000127	-0.0517297	0.0619007	-0.0212372
DW0525	0.0366719	-0.0606094	-0.0458975	0.0262239	0.026934	0.0294176	-0.0591798	-0.167204	0.030933	0.0057597	-0.0521808	0.053231	-0.100783	-0.0382552	-0.0276572	-0.00208958	0.0527809	0.0463424	-0.0521971	0.0363482	-0.151356	-0.0147934	0.00118158	-0.00624764	-0.0918868	0.168912	-0.108095	-0.0062274	0.0420331	0.1781	0.10802	0.157065	0.0675254	-0.00519098	0.0169604	-0.0962269	0.0307159	0.104056	-0.025653	-0.0254201	0.0441493	-0.0809237	0.128425	-0.100582	-0.0510781	0.0713729	0.0605028	-0.00856305	-0.0581908
DW0548	0.0624182	0.0112647	-0.0678485	0.0472842	0.044934	-0.0463727	-0.0512343	-0.026929	0.0943197	0.0602774	0.00944538	0.0167579	-0.056301	-0.0316498	-0.031153	0.0526226	-0.057953	0.0482994	0.0313526	0.0301178	-0.13213	-0.0829567	0.135961	-0.0742896	-0.135477	0.050797	-0.00188747	0.00704942	0.00668263	0.0573007	0.0276592	0.00779861	0.0605591	-0.110279	-0.0452075	-0.0500541	0.0152303	0.0254399	-0.0103325	-0.0443119	-0.0403178	-0.00547069	-0.00883747	0.0370118	-0.00475832	-0.0203021	0.0461071	0.00385305	-0.0645672
DW0549	0.189758	-0.0681017	-0.0483723	0.0135865	0.0560229	0.0600584	-0.0643201	0.0346818	-0.0625372	0.0416012	-0.0199179	-0.00692988	-0.071637	-0.0643509	-0.148909	-0.00162318	-0.0910315	0.0708046	0.0455569	-0.0143551	-0.144087	-0.0480744	-0.0110304	-0.0991488	-0.100497	-0.061905	-0.0303352	-0.0559996	-0.0136216	-0.0274588	-0.0485865	-0.140951	-0.0795923	-0.144572	-0.0580306	-0.0877328	-0.0535336	0.0251384	-0.0563063	-0.0138536	-0.0272345	-0.0464612	-0.163623	-0.105493	0.00989496	-0.120693	-0.0281877	-0.0730583	-0.132736
DW0550	-0.0274443	-0.173508	-0.0105192	0.0401414	-0.0304693	0.03504	-0.0431725	-0.0825449	-0.0971842	-0.0166185	-0.03448	-0.0167862	-0.0891057	0.00526283	-0.0812687	0.00683895	0.0532041	0.110122	-0.050417	0.0956255	-0.116385	-0.0644995	-0.00142757	-0.0559522	-0.0441271	0.00927263	-0.0180853	-0.0526207	0.0398134	-0.0685051	-0.0476477	-0.0279643	-0.0663094	-0.11366	0.00797032	-0.147467	0.0295751	0.0360745	-0.0934253	-0.0157522	-0.0794018	-0.104535	0.0087348	-0.0648363	-0.0551497	0.0157342	-0.0147638	0.0315085	-0.118051
DW0551	0.139999	-0.144586	-0.0228741	0.0743043	0.0669869	0.0269869	-0.0275813	0.0319952	-0.108081	0.0619327	-0.0599042	0.000432	-0.125522	0.00395473	-0.0894247	0.00814703	0.040045	0.0995857	-0.0609667	0.118282	-0.0742364	-0.0699563	-0.000904	-0.0943114	-0.112739	0.021639	-0.0125876	0.0106538	-0.011258	-0.0701295	-0.0483908	-0.12098	-0.04863	-0.137571	-0.0461787	-0.152308	-0.0498783	-0.0140534	-0.083021	0.00606068	-0.0620832	-0.124612	-0.0758846	-0.0971688	-0.0486475	-0.0521038	-0.0519254	-1.68e-05	-0.159162
DW0552	0.0661124	-0.160608	0.00218286	0.00234783	0.011071	0.0388805	-0.0868643	-0.0670318	-0.120132	-0.0203829	-0.017857	-0.0274182	-0.11346	-0.013061	-0.068857	0.00219606	-0.00157258	0.0993303	-0.018015	0.0534722	-0.137066	-0.0708502	-0.0187493	-0.065286	-0.0551754	-0.0362775	-0.0366893	-0.0488324	0.000294	-0.086839	-0.0405958	-0.0336277	-0.0657617	-0.110582	-0.0372033	-0.12069	0.0245047	0.0184608	-0.102089	-0.0209106	-0.0654425	-0.169397	0.00710588	-0.107996	-0.0771404	0.00306148	-0.0257926	0.0350372	-0.132107
DW0553	0.0119427	-0.090261	-0.0146773	0.0283916	-0.0528367	0.0999524	-0.067161	0.0268217	-0.0462283	0.109607	-0.0304616	-0.007519	-0.147291	-0.0872345	-0.0841363	0.00946288	0.00635894	-0.0258203	-0.0231219	0.0262021	-0.0630413	-0.0374299	-0.0161394	-0.141378	-0.0589376	-0.153985	-0.0335789	0.0533354	0.0624203	-0.102278	-0.117454	-0.15451	-0.0125065	-0.0759058	-0.0717752	-0.0848929	-0.0364551	0.0436734	0.0393286	0.192995	-0.069336	-0.046512	-0.202477	-0.125025	-0.0788007	-0.0724619	-0.0709692	0.0431736	-0.158115
DW0246	0.0831815	-0.164574	0.376676	-0.184901	0.0136846	0.40792	-0.0135717	-0.144613	-0.224084	-0.0440151	-0.0724193	0.0369765	-0.0479532	-0.0494201	-0.0156441	-0.168707	-0.142667	0.0640545	0.0599255	0.00334158	0.265407	-0.0420025	-0.0873752	-0.0859721	-0.0601986	-0.0523772	0.0574239	-0.1728	0.0848383	-0.101016	-0.0783187	0.143937	0.12524	-0.0340392	0.0976725	-0.0870657	0.0404175	-0.0864895	0.0802049	0.0667942	-0.00563635	0.0313979	0.222242	-0.0609289	-0.096884	-0.0279258	0.176845	-0.155836	-0.0992262
DW0255	0.0651721	-0.0422517	-0.0687685	0.103718	-0.00839397	-0.0711902	-0.104529	0.0393604	-0.0436591	0.024135	-0.107327	-0.0414911	-0.0500442	0.00280745	0.0387686	-0.0227094	-0.0602084	0.0863908	-0.0970325	-0.0712148	-0.136932	-0.0729502	-0.0232321	0.0291506	0.0166809	0.0683757	-0.0363051	-0.141462	-0.084514	-0.0631383	0.0557551	0.292489	-0.0877143	0.0034537	-0.0677255	0.0152846	0.105864	0.0745017	-0.0939604	-0.0963197	0.0196073	-0.0664126	0.308457	-0.0370797	-0.0506933	-0.0437696	-0.0122857	-0.0774928	0.0852022
DW0256	-0.0241501	-0.0246278	-0.00138618	0.113673	-0.0207019	0.0133015	0.0595293	0.0655491	-0.0230437	-0.00794832	0.0224436	0.0360195	-0.174129	-0.0409189	0.0151835	-0.00641472	-0.0583818	-0.0124965	0.0368335	-0.0378314	-0.00200269	0.00381354	0.0524459	-0.123031	-0.0417703	-0.146858	-0.00848348	-0.101919	0.0763712	-0.0352183	-0.160506	-0.0541405	-0.0236384	-0.116726	-0.162866	-0.07847	-0.0710468	0.0858004	-0.012226	0.0755957	-0.136995	0.0162191	-0.0348834	-0.268008	-0.171376	-0.0371323	-0.0605716	0.0132117	-0.169998
DW0269	-0.0735436	-0.129391	-0.064546	0.0948595	-0.0385499	0.00847098	-0.0409969	0.00416372	-0.0351861	0.0022029	-0.0846	-0.0510689	-0.00610542	-0.0356358	-0.0866307	0.00632019	-0.022976	-0.0523576	-0.0294422	-0.110882	-0.0998047	0.034954	-0.043759	-0.131894	-0.165481	-0.0437183	0.0652111	-0.0135669	-0.0359001	-0.073824	-0.0646558	-0.165012	-0.0948894	-0.0619543	0.074568	-0.0474937	-0.0465371	-0.00490463	-0.0672498	0.00736445	-0.0197049	0.0830828	-0.177903	-0.0655225	-0.077247	-0.0774867	-0.0596574	-0.109947	0.0299766
DW0247	0.15257	-0.143332	0.208369	-0.0165065	0.049698	0.328374	-0.0121914	-0.0699453	-0.116192	-0.0749152	-0.0892494	-0.000672	0.0914832	-0.0549594	-0.0582147	-0.172815	-0.0769277	-0.0237984	-0.0297467	-0.0263319	0.255805	0.0407077	-0.111086	0.0540149	-0.10951	0.0696212	-0.0125696	-0.13234	-0.00205426	0.0026473	0.0394594	0.007943	0.0830818	0.0118677	0.0796582	-0.16384	0.0837098	-0.0893649	0.07565	-0.0309719	-0.0731583	-0.0999505	0.0669736	0.0430636	-0.110669	0.0729989	0.322461	-0.0990856	-0.0930584
DW0248	0.249709	-0.100361	0.00532396	-0.0340113	0.0520464	-0.074873	0.107807	0.0838281	-0.0100483	0.0584012	-0.0609839	0.0509097	0.0520155	0.0630481	-0.0192661	-0.0181528	-0.059615	-0.0322608	-0.0167225	0.0453935	0.12277	-0.00594443	0.0132588	-0.0114765	-0.0454141	-0.00841911	0.0454417	-0.0809823	-0.0600882	-0.157182	0.0371081	0.0160313	0.0637816	-0.074117	0.106419	-0.0951778	-0.0144695	-0.0666194	0.0191516	0.0026342	0.0516863	0.0731558	-0.0173634	0.00205342	-0.00438925	-0.0664586	0.0609183	-0.0652898	-0.0790259
DW0249	-0.204885	-0.0729758	0.145742	0.00476604	0.0487186	0.231473	0.0386535	-0.110304	-0.0476763	0.0196676	-0.014316	-0.0213716	0.0987773	-0.205606	-0.146739	-0.0699158	0.0312694	-0.102163	-0.0364832	-0.172648	0.108611	-0.00146554	-0.00193896	0.119497	-0.126377	0.0519029	-0.102421	-0.0702295	0.00739078	0.232082	0.0192025	-0.0628292	0.0325378	0.17838	0.173869	-0.203993	-0.0157012	0.0544483	-0.116726	0.139329	0.0797175	-0.00449093	-0.0844415	0.0453114	-0.098672	0.142657	0.173638	-0.109456	-0.0893587
DW0250	-0.0714266	0.0350622	-0.0600249	-0.115422	-0.0523527	-0.171393	0.0611502	-0.196009	0.0467259	-0.0307641	0.0102843	0.0185248	0.164483	-0.0399648	-0.0131839	0.0597593	0.0311137	-0.108847	0.0211801	0.0252035	0.105834	0.163723	-0.0447821	-0.0237546	-0.0201573	0.0857417	0.0198615	0.0645556	-0.0565525	0.00695103	0.0434483	0.275386	-0.172444	-0.0190606	0.0676045	0.0455848	0.0279801	-0.0701396	-0.0661517	0.0637485	0.0904527	0.036872	0.238392	0.0561329	0.0690993	-0.00741565	-0.0661692	-0.0888631	0.0377174
DW0251	0.121042	-0.152614	0.393352	-0.0519136	-0.0234616	0.467322	-0.0926414	-0.142255	-0.207118	-0.0640971	-0.0916605	0.00109702	-0.113614	-0.173991	0.0125615	-0.176788	-0.0385511	-0.0429001	0.0666094	-0.0251592	-0.00833606	-0.105498	-0.0879179	-0.103453	-0.162189	-0.0208508	-0.159972	-0.128652	0.0128676	0.0502005	0.0312147	0.0718681	0.231974	-0.0151687	0.0497657	-0.189697	0.0114711	-0.0635061	0.101445	-0.0501039	-0.0960198	-0.13	0.174131	-0.12274	-0.0743304	0.0380218	0.199438	-0.155615	-0.0703404
DW0252	-0.0989709	0.0461525	-0.101129	0.0632021	-0.045206	-0.124375	0.0715975	-0.157548	0.0237772	0.041347	0.185428	0.0109635	0.00932426	0.0264008	-0.0295787	-0.055842	-0.049966	-0.0147781	-0.0313709	-0.11454	0.192755	-0.0867492	0.0478753	0.00245178	0.00205405	-0.0587041	-0.103083	-0.110242	-0.0782713	-0.121428	0.0100885	0.106118	0.04652	0.0212943	-0.00517888	0.0446869	-0.129038	0.0937229	-0.145655	-0.103515	-0.0038618	0.0684617	0.0797467	-0.0355321	-0.0506686	0.0646297	-0.0382146	-0.00856615	-0.0403149
DW0253	0.110813	-0.0524894	0.208278	0.115246	-0.00168109	0.355901	-0.0613556	0.0276887	-0.0225226	0.0216463	-0.0666628	0.0106914	0.0192886	-0.125276	-0.0277251	-0.0642462	-0.00835071	0.0424637	0.0279327	0.0774648	-0.157257	-0.0477879	0.156788	-0.174851	-0.129255	0.140011	0.0269794	-0.0900179	0.0354602	0.0702507	0.10099	0.00695676	0.256762	-0.0789671	0.0335991	-0.217369	0.0350317	-0.000155	0.0737556	0.00897457	-0.0277733	-0.0749035	0.0752379	-0.109626	-0.110846	-0.0447558	0.164013	-0.00117587	-0.147713
DW0254	0.0031948	-0.119724	-0.00282507	-0.0720441	0.00922026	0.00493571	-0.0423285	-0.0266948	-0.104119	-0.0281016	-0.0386264	0.011772	-0.159067	0.0916436	-0.0496611	-0.0548311	-0.0357731	0.0472486	-0.0374042	0.0538625	-0.150004	-0.0498137	0.00426418	-0.0555323	-0.0285163	-0.0486826	0.00536775	-0.140215	0.00586442	-0.0946253	-0.0736089	-0.0964826	-0.104918	-0.0411573	-0.0859463	0.0377674	-0.0187529	-0.0226226	0.0129869	-0.156664	-0.169056	-0.0551914	-0.0622756	-0.121724	-0.0619154	-0.0329924	-0.0122507	-0.0301317	-0.0671808
DW0258	-0.00281208	-0.00780588	0.00790569	-0.122879	-0.0232784	-0.0499004	0.0162746	-0.0507852	-0.0765554	0.0879262	0.0879887	6.86e-05	0.107413	0.0861203	0.0679733	-0.0520462	0.0122889	-0.0558852	0.0363891	0.0544649	0.085486	0.022038	-0.0527276	0.019687	-0.107592	-0.0153122	-0.0515933	0.0251908	-0.0507468	-0.0964394	0.0472111	-0.0252628	0.067207	-0.00957376	-0.00788296	-0.123753	-0.00668848	-0.17168	0.0727438	0.0872964	0.0251291	0.138973	-0.0761982	-0.0106755	-0.0397891	-0.00476176	0.0349935	-0.0913998	-0.0356188
DW0267	0.035851	-0.0798818	-0.00984143	-0.030345	-0.0464104	-0.0536178	-0.0255831	-0.0112607	-0.0198388	-0.0246062	0.0697726	-0.0274649	-0.0704859	-0.0846273	-0.109626	-0.0347993	-0.0990629	-0.0167201	-0.00879455	0.0091739	-0.0335103	0.0307357	-0.0241482	-0.128433	-0.15957	-0.0255944	-0.0434655	-0.0258177	-0.0612645	-0.0928521	-0.0979746	-0.111621	0.118104	-0.0851788	-0.1965	-0.0484394	-0.066003	-0.00715379	0.0208757	0.0075928	-0.0690511	-0.0834123	-0.125572	-0.127856	-0.0609054	-0.0530879	-0.09599	-0.118151	-0.105395
DW0268	-0.0832754	-0.232614	-0.0353826	0.00562421	-0.11961	-0.0171118	0.0613315	-0.134407	-0.077209	0.0632234	-0.0954161	-0.004801	-0.0488423	-0.0719822	-0.0254875	0.0237175	-0.0467756	-0.0415763	-0.0945321	-0.0813851	-0.0523147	0.00436801	-0.0713764	-0.166236	-0.120293	-0.00737791	-0.0146355	-0.0623224	-0.0420172	-0.0964353	-0.0885781	-0.159815	-0.0193675	-0.0730883	0.0985907	-0.0553845	0.00164186	0.0116126	-0.0437619	0.00604577	-0.022307	-0.0417452	-0.180912	-0.117934	-0.103367	-0.0538742	-0.178622	-0.0619199	-0.080513
DW0283	-0.00593392	0.211388	-0.0235615	-0.010911	-0.0102976	-0.0388755	-0.0655244	-0.00881033	0.0240063	-0.115002	-0.0250459	-0.0340171	0.0465982	0.00614665	0.0409835	0.0320022	-0.11271	-0.0769319	0.117197	0.0170195	0.0444461	-0.137879	-0.0616863	0.172848	0.252137	-0.143471	-0.0539946	0.0153346	-0.0635007	0.0475637	-0.0667153	0.0666427	0.0152787	0.216299	-0.0335682	0.192806	0.0288633	-0.0632815	0.190579	-0.15975	0.0404579	0.0045399	0.0586596	0.130853	0.239881	-0.162325	-0.0755079	-0.0458752	0.247276
DW0259	0.114774	-0.0807055	-0.0974928	-0.044355	-0.0173289	-0.0912596	-0.137137	0.0303013	-0.160933	0.0373523	-0.0637607	-0.0158046	0.0806599	-0.156064	-0.0595553	0.0191807	-0.159142	0.0767535	-0.00892872	0.00886007	0.205722	0.0182059	-0.201837	-0.11961	-0.13535	-0.109887	0.101886	0.119042	-0.0714797	-0.111094	-0.0328718	0.0882727	0.029273	-0.117183	-0.00689128	-0.0773338	-0.136412	-0.141612	-0.0294309	3.16e-05	0.00678427	0.00195925	0.0807893	-0.106112	0.0853313	-0.203387	-0.0984608	-0.0517766	0.00419197
DW0260	0.108913	-0.234841	-0.0177797	-0.16766	-0.0984016	-0.0348027	0.0983123	0.0677646	-0.097154	-0.053283	-0.0954255	0.0249718	-0.0785736	-0.0326824	-0.00788268	0.01272	-0.0273736	0.00051	-0.0457417	-0.0323644	0.075119	0.0588538	-0.0296734	-0.0946622	-0.139274	-0.0188299	-0.0354873	-0.109545	0.0976601	-0.0478242	-0.00146791	0.0652949	0.125093	-0.0465737	0.0671814	-0.0974641	-0.0732339	0.0562014	-0.0611646	-0.0425642	-0.0162909	-0.012831	0.0580212	-0.0921354	-0.107652	0.0867661	0.0706893	-0.0674274	-0.0983152
DW0261	-0.0835169	-0.213192	-0.0609249	-0.1413	-0.152145	-0.0134812	0.00902785	-0.0791019	-0.108627	0.0130844	-0.0331783	-0.0234958	-0.11689	0.0336473	-0.0359413	0.0169681	-0.0294915	-0.0257299	-0.0829582	-0.0484532	0.0266669	0.0477382	-0.077585	-0.181336	-0.133771	-0.00449562	-0.0156619	0.00661197	0.0625321	-0.142904	-0.0359617	-0.0790625	-0.0576476	-0.150983	-0.024127	0.000656	0.125368	-0.00123393	-0.0332103	0.00914119	0.0039297	0.00418211	-0.0591108	-0.0985087	-0.113693	-0.0133728	-0.0499185	-0.0457456	-0.0825433
DW0262	0.00453817	-0.263185	-0.0865947	-0.0312786	-0.16922	0.0432682	0.131004	-0.0385068	-0.110236	0.0567303	-0.0713664	-0.0903063	-0.143815	0.00834663	-0.0613359	-0.020373	-0.146277	0.00650808	-0.0596127	-0.0596674	0.0947285	-0.0727182	-0.0795136	-0.188084	-0.117617	-0.0873956	-0.0700524	-0.135457	0.0922271	-0.109826	-0.115583	-0.121533	-0.00274187	-0.133915	-0.032028	-0.0344093	0.0554574	0.0230441	-0.0788714	0.0294747	-0.0122945	0.0596636	-0.0574004	-0.147995	-0.145148	-0.0508892	-0.0223536	-0.0758898	-0.108164
DW0263	0.0765309	-0.155185	-0.0735604	-0.0687051	-0.0907072	-0.00509569	0.0984401	0.0248902	-0.128528	-0.0524184	-0.188567	-0.0182159	-0.123582	-0.0374193	-0.0358712	-0.133469	-0.0632554	0.00907094	-0.018012	-0.0895267	0.0417766	0.000722	-0.10344	-0.132267	-0.0943043	-0.0942894	-0.0301705	-0.0492273	0.136338	-0.0358702	-0.091983	-0.136572	-0.0976192	-0.0347887	-0.0364629	0.00305922	0.0224028	-0.00745826	0.010263	-0.0694832	-0.0496503	0.0763118	-0.10671	-0.158352	-0.0405601	-0.094193	0.0729837	-0.161532	-0.0242382
DW0264	0.0310465	-0.186196	0.00557414	-0.000767	-0.0347555	0.0633831	0.0129528	-0.156853	-0.155082	0.0307081	-0.0761117	-0.0380217	-0.174462	-0.0850108	-0.092134	0.0248827	-0.0242158	0.00129468	-0.0562817	0.0358966	-0.116544	-0.0406103	-0.131609	-0.126555	-0.0419678	-0.0707056	-0.0200392	-0.11213	0.0443887	-0.197868	-0.0456124	-0.0549854	-0.00529916	-0.133174	-0.0484138	-0.114194	-0.0116329	-0.00506324	0.0226013	-0.0514343	-0.0714816	-0.11342	0.0290867	-0.200134	-0.12586	0.00812944	-0.0347574	-9.57e-05	-0.128289
DW0265	0.0435304	-0.22582	0.0023201	0.0049921	-0.042243	0.0575855	-0.0774279	-0.073243	-0.260531	-0.0215885	-0.0333761	-0.0556715	-0.10117	-0.0621051	-0.0261609	-0.108977	-0.0873204	0.00610182	0.0192033	0.0410374	0.0292034	-0.118684	-0.140392	-0.201568	-0.201266	-0.109355	-0.0402878	-0.129669	-0.0875497	-0.165776	-0.117889	-0.116482	-0.103511	-0.0743452	-0.124187	-0.12625	0.0486673	-0.0887981	0.108425	-0.0915988	-0.148806	-0.0204014	-0.0182105	-0.14418	-0.151732	-0.0556595	-0.104013	-0.144534	-0.155808
DW0266	0.0969282	-0.167461	0.0906642	-0.115365	-0.110411	0.0692019	-0.0255547	0.0494543	-0.20436	0.00594715	-0.0795883	-0.0010535	-0.0914192	-0.100593	-0.0328256	-0.0931807	-0.000658	0.0443782	-0.00403189	0.00715143	0.123182	0.0172863	-0.104031	-0.112304	-0.161886	-0.0424766	0.0977951	-0.140276	-0.029006	-0.133415	-0.0797573	0.0286155	0.0178874	-0.0439152	-0.00689793	-0.147926	-0.033305	-0.0654073	0.081765	-0.0840499	-0.0582886	-0.0937459	-0.00383315	-0.100447	-0.137155	-0.10026	0.0395536	-0.0863393	-0.156917
DW0270	-0.0870609	0.0115407	-0.0764158	0.102891	-0.0994727	-0.151173	0.0369403	-0.0425339	-0.0281733	-0.0312639	-0.0267132	-0.0358342	-0.0844772	-0.0574555	-0.107968	0.0289164	0.0205715	-0.130492	0.0099927	-0.0898518	-0.119519	-0.123677	0.0423955	0.165961	0.114331	-0.0509824	-0.0836616	-0.0418137	-0.0736465	0.0214049	-0.0418384	0.127899	-0.03883	0.0479517	0.0124132	0.0564744	-0.0553559	0.0168246	0.00676267	-0.0819076	-0.0716835	-0.121238	0.11687	0.0257462	0.094808	0.0163706	-0.0531993	-0.0900496	0.187957
DW0280	0.276338	0.0326052	0.40422	0.0143429	0.0338865	0.410747	-0.119271	0.0320509	-0.101345	-0.0559835	-0.161645	0.013227	-0.0391301	-0.0336642	0.0547707	-0.176745	0.00761385	-0.00556077	-0.0243606	-0.0529031	-0.139439	-0.0785606	-0.0370581	0.0515711	-0.0127002	0.124067	-0.0193526	-0.169902	0.00696917	0.110214	0.0352943	0.0912991	0.272254	0.0228349	0.0619046	-0.028973	0.0192615	-0.0460437	0.070948	-0.109029	-0.0798947	-0.125867	0.122109	-0.0471582	-0.0996212	-0.0680715	0.244062	-0.0808096	0.0348331
DW0295	0.00613719	0.118162	0.0720694	-0.0119951	-0.0222604	-0.00570404	-0.0137954	-0.0597274	-0.0545354	-0.0945955	-0.136752	-0.0197566	-0.00899364	-0.128209	-0.0382463	-0.0503602	0.196079	-0.185817	-0.0190149	-0.0940424	-0.0689789	-0.180848	0.0261279	0.240885	0.239567	0.00384368	-0.0340333	-0.0176329	0.0330265	0.00847673	0.0504899	-0.104914	0.0410929	0.133794	0.0379234	0.0477473	-0.0131826	-0.0242486	0.030915	-0.0106655	-0.0797214	-0.044508	-0.0799004	-0.0102633	0.0460918	-0.0388095	0.0913255	-0.0137331	0.172396
DW0271	-0.0261188	0.00958938	-0.139285	0.0234841	-0.100732	-0.122231	-0.0169717	0.0354544	0.126393	-0.0225704	-0.024794	-0.0759732	-0.0326813	-0.107239	-0.0250109	0.155899	-0.0198392	-0.140509	0.013607	-0.0258951	-0.022419	-0.0263925	-0.104941	0.0225888	0.155715	0.0169894	-0.0309761	0.00746882	-0.0727485	0.0791288	-0.0778667	0.0775401	-0.100485	-0.013213	-0.0688835	0.150682	-0.00273464	0.0430513	-0.0226013	-0.0980062	0.00874439	-0.112347	0.0997339	0.0745192	0.105772	-0.044506	-0.194392	-0.0514362	0.149587
DW0272	-0.0767301	-0.0162305	-0.131145	0.0858851	-0.0528192	-0.108631	0.0312125	-0.0127939	0.601043	0.0236859	0.0254328	0.0201279	-0.10223	-0.0324494	0.0326013	0.192502	-0.0103961	-0.0233434	-0.113047	0.00344795	-0.0735376	-0.07437	0.0685963	0.0608901	0.103968	0.0788507	-0.0112848	0.122028	0.104989	-0.0750127	-0.00596013	-0.0578505	0.440822	-0.0649936	-0.0326607	-0.000951	-0.118084	-0.0444633	-0.181756	-0.0372614	-0.0301725	-0.115588	-0.000749	0.172842	0.0237166	-0.0228562	-0.0917136	0.264259	-0.0524095
DW0273	-0.11612	-0.0643363	-0.0789049	0.0365059	-0.0670899	-0.0956707	0.0166677	-0.0800645	0.538715	0.0571903	-0.00146997	0.00747064	-0.0643293	-0.0163972	0.104589	0.187053	0.00965668	0.0349319	-0.0782289	0.0215238	-0.0645444	-0.11024	0.0741176	0.0749855	0.0812902	0.0557144	-0.028262	0.0949344	0.0560259	-0.00741315	0.0194863	-0.0162542	0.43877	-0.0407749	-0.0228985	-0.0642346	-0.072515	-0.063893	-0.148884	-0.0334244	-0.0302188	-0.0936267	0.029252	0.209528	-0.0211931	-0.0370363	-0.0947321	0.194246	-0.0418228
DW0274	0.153271	-0.0886695	0.0785475	-0.0816348	0.0458651	-0.0334786	0.0305451	-0.00477226	-0.0507469	0.056488	-0.00646587	-0.0180132	-0.0949463	0.0245234	0.0487419	-0.0299226	-0.0794756	-0.161506	0.0362501	0.042235	0.0773945	-0.138611	0.0133571	-0.0117432	-0.0650799	0.0266307	-0.0347536	-0.0446126	-0.000138	-0.0509398	-0.0467134	-0.0176302	0.106339	-0.0475366	0.0681184	-0.12796	-0.102113	-0.0650693	0.0087097	-0.0402911	0.0706534	0.0342641	-0.0292844	-0.0191187	0.00346918	-0.090639	0.0406101	-0.054233	-0.0575635
DW0275	0.158474	0.0164546	-0.014597	-0.104561	-0.0782302	-0.0227517	0.0640673	0.0656856	-0.0732401	0.0324659	0.0193252	0.0428524	-0.03102	0.0386131	0.142135	0.051097	-0.025257	-0.0558212	-0.0113114	0.0614224	0.0650269	-0.0438809	-0.0422845	-0.071578	-0.112538	0.140612	-0.0703412	-0.0389111	-0.00290924	0.100337	-0.00974386	0.0247266	-0.0663984	-0.0339195	-0.0322725	-0.115525	-0.0246011	-0.0602357	0.0320241	-0.060109	-0.0276097	0.0696583	0.0436413	0.0447756	-0.0178734	0.0274763	0.0265073	-0.020024	-0.0205755
DW0277	0.00295114	0.151436	-0.0011126	-0.0145249	-0.0592974	-0.073304	-0.123753	-0.104229	0.0446257	-0.143265	0.0261701	-0.00215865	0.0286818	-0.104863	-0.00107324	-0.0694275	-0.00127826	-0.148633	0.12381	-0.105828	-0.0899687	-0.104635	-0.108552	0.229363	0.19264	0.0747778	-0.0784448	-0.00234762	-0.0523742	0.194432	0.0763856	0.209132	-0.000562	0.226758	-0.0594932	0.271405	0.0690819	-0.10566	0.0567709	-0.148498	0.0787265	-0.0686517	0.186981	0.0569817	0.167661	-0.0697063	-0.0249655	-0.0344204	0.174002
DW0278	-0.0100037	0.20716	0.0253303	0.00267698	-0.0396438	-0.00655179	-0.0743056	-0.0823776	0.0409669	-0.109398	-0.0569721	-0.0256449	-0.0665968	0.0219282	-0.00730602	-0.112357	0.0310271	-0.128061	0.0161025	-0.100666	-0.182663	-0.10212	-0.0308992	0.257055	0.241401	-0.00397737	-0.0385428	-0.0931264	-0.00358436	0.10916	0.0458072	0.0608923	-0.000476	0.198939	-0.0283373	0.207172	0.09771	-0.0242874	0.18653	-0.0820999	0.0303169	-0.0780317	0.0687964	-0.0403192	0.0445191	-0.096164	0.0468507	-0.0488537	0.217673
DW0279	0.0123863	0.0878417	0.167809	0.0791754	-0.021246	0.119926	-0.0932856	-0.0280813	-0.0182644	-0.0866611	-0.0607369	-0.0691783	0.1616	-0.0171586	0.00812985	-0.114917	0.102507	-0.0589664	-0.0311876	-0.0155089	-0.066263	-0.130389	0.0883138	0.097572	-0.0543184	0.0844366	-0.151789	-0.0664215	-0.01645	0.121353	0.0935547	-0.0420898	0.0545728	0.0619194	0.0657809	-0.0406204	0.0300316	-0.0404423	-0.0199963	-0.00181391	0.0401448	0.0525086	-0.0109411	0.114133	-0.0983319	0.0130452	0.142511	-0.132206	0.065416
DW0284	0.00166293	0.232153	0.0283298	0.0757708	0.0547354	-0.0533839	-0.12765	0.0432652	0.0561201	-0.148337	-0.0590256	0.0499069	0.00443043	-0.036804	-0.0990409	-0.0851448	-0.128966	-0.0429406	-0.0466096	-0.0303633	-0.0921635	-0.116275	0.148958	0.0489966	-0.0303331	-0.0304925	-0.0213815	-0.0827365	0.00749341	-0.0104558	-0.0754014	-0.11653	0.0403699	0.0204018	-0.0274573	-0.00977187	-0.200817	-0.00539082	-0.0250556	-0.0500708	-0.169666	-0.00974501	-0.187711	-0.0784939	0.0494414	-0.18608	-0.0287941	-0.0257492	0.143084
DW0294	0.541459	0.0359839	0.13843	0.0742718	0.0725881	0.0771611	0.0168032	0.483925	-0.0817801	0.0239648	0.0284984	0.05223	-0.0197225	0.109735	0.0140192	-0.0040582	-0.162526	0.0559535	-0.00506541	0.103447	-0.055796	-0.0575374	0.0839027	0.00560306	-0.0921208	-0.0707569	-0.152745	-0.0575396	-0.0637145	-0.0493276	-0.142328	-0.195274	-0.0292082	0.00271544	-0.083402	-0.0459149	-0.103516	-0.0421807	0.0539954	-0.0678084	-0.123783	0.0036061	-0.132987	-0.145221	-0.0448711	-0.0760625	-0.0224871	-0.126812	-0.0248708
DW0308	0.081573	-0.0653629	0.0779489	-0.0899399	-0.00549291	0.0941317	0.0188729	-0.038215	-0.138698	0.005351	-0.0654391	-0.0583904	-0.154283	-0.053625	-0.101284	-0.196781	-0.0983933	-0.030432	0.00450163	-0.0788575	0.158193	-0.0548355	-0.0609711	0.0253098	-0.0855336	-0.0915212	-0.0743277	-0.0980061	-0.0760003	-0.0866835	-0.043364	-0.178543	-0.0698906	0.0740099	-0.00606872	-0.07693	-0.0213158	-0.132649	-0.0424033	-0.0420733	-0.0661656	-0.0141162	-0.1369	-0.0448066	-0.0858961	0.0284725	0.0624326	-0.173711	-0.11549
DW0285	-0.197176	0.180191	-0.0529415	-0.0698234	-0.0409445	-0.097208	-0.142655	-0.23223	0.0182853	-0.109214	0.00408326	-0.0619955	-0.149527	-0.0672453	0.001918	-0.00466376	-0.00406003	-0.0986198	0.0524072	-0.0833104	-0.122824	-0.0362169	-0.106018	0.192396	0.270206	-0.107144	-0.168438	0.00330188	-0.0381311	0.0963789	-0.0404928	0.008082	-0.127426	0.108069	-0.0907513	0.171867	0.014337	-0.0245484	0.0714988	-0.221249	-0.10194	-0.0807259	-0.054238	-0.00900296	0.24805	-0.0196395	-0.0432277	-0.199524	0.385646
DW0286	-0.13191	0.256322	-0.0549126	-0.083952	-0.0138994	-0.141751	-0.0834696	-0.211102	0.043227	-0.204224	0.00384683	-0.0606423	0.165205	-0.0623332	0.00717164	-0.0386866	-0.0395903	-0.135881	0.140005	-0.0729097	0.00637744	-0.0824859	-0.0683112	0.26309	0.312146	-0.0652819	-0.0559956	0.0620754	-0.107725	0.0522008	0.00547882	0.121779	-0.156597	0.218599	-0.0162955	0.287758	0.0601819	-0.113684	0.0596442	-0.0845159	0.0425339	-0.0032624	0.100887	0.087394	0.314709	-0.111641	-0.0922613	-0.1073	0.396795
DW0287	-0.142367	0.183503	0.0309703	-0.161871	0.0131674	-0.0381806	-0.180871	-0.18267	0.0263347	-0.135141	-0.0157119	0.00217218	0.0200783	0.0175042	0.0131942	-0.0980368	0.0323699	-0.128372	-0.0353233	-0.0466637	-0.0616476	-0.107262	0.054817	0.129235	-0.0120734	0.154664	-0.0208299	0.0295856	-0.096557	0.0761654	0.0748894	0.029939	-0.155312	0.0816171	-0.0679183	0.0751972	0.149584	0.0336403	0.0305727	0.0174199	-0.0564617	-0.0446528	0.0179623	0.00254921	0.0090859	0.0784331	0.0397362	-0.104106	0.165569
DW0288	-0.0954624	-0.0544064	0.100292	0.0143031	-0.0332193	0.0579626	0.0497739	-0.121635	-0.0426608	-0.0613861	-0.190124	-0.0534492	-0.0402661	-0.0323381	-0.051229	-0.14644	-0.0137921	-0.0617614	-0.0426472	-0.116427	-0.0154251	-0.14927	-0.0145839	0.0434197	-0.0313348	-0.0966433	-0.0557479	-0.0903729	0.000544	-0.0971941	-0.105459	-0.0940383	0.0337533	0.109841	0.158594	-0.0607114	0.016709	-0.0380865	-0.00116144	0.0370768	-0.0638187	0.105876	-0.0562637	0.0520926	-0.0856975	0.0299248	0.104281	-0.147041	0.0724422
DW0289	-0.0686863	-0.0776357	0.0241082	-0.0906157	0.0590504	0.01433	-0.0492825	-0.158276	-0.0859216	-0.0996439	-0.105717	-0.0138192	-0.111071	-0.000611	-0.0838242	-0.12437	0.00802424	-0.0328982	-0.0175285	-0.0422156	-0.0923762	-0.0432964	-0.0581347	-0.007274	-0.00595839	0.102918	0.0204034	-0.000763	-0.122845	0.0110714	-0.0662837	0.197824	-0.0703229	0.0709374	0.0303093	-0.0320891	0.142233	-0.0561078	0.101376	-0.0902964	-0.0336201	-0.0989253	0.154184	-0.0909514	-0.00337713	-0.0838564	-0.10691	-0.0729983	0.0419271
DW0290	-0.0478169	-0.207732	-0.0675339	0.121581	-0.140291	-0.0469998	-0.0911275	-0.0800944	-0.054832	0.0335279	-0.0581911	-0.0271883	-0.0846999	-0.17473	-0.0786813	0.0397248	-0.0491262	0.0115562	-0.0593067	-0.0938084	-0.132952	-0.0304727	-0.0877102	-0.158556	-0.0866569	-0.096632	-0.0745742	0.0201856	-0.0185967	-0.127743	-0.0564793	-0.139057	0.0688569	-0.0877603	0.00863455	-0.118303	-0.078973	-0.0661096	-0.0553594	-0.0522743	-0.0656605	-0.087032	-0.193954	-0.0753246	-0.176716	-0.143539	-0.119893	-0.0394042	-0.120864
DW0291	-0.0524803	-0.157869	-0.125705	0.039039	-0.110619	-0.0587824	-0.00991462	-0.0473452	-0.0415162	0.0015417	-0.0725022	1.36e-05	-0.0573656	-0.108701	-0.12709	-0.0292658	-0.0787538	-0.0284202	-0.0455675	-0.100669	-0.0682862	-0.00174011	0.0156101	-0.171493	-0.0961629	0.0265682	0.0294978	-0.0475735	0.0277215	0.0469493	-0.0386994	-0.0143246	-0.0490782	-0.118477	0.0477821	-0.104304	-0.0456807	-0.0432999	-0.105548	-0.00324545	-0.0452071	0.0227977	-0.112785	-0.132495	-0.118981	-0.115987	-0.177537	-0.000295	-0.100785
DW0292	-0.0788499	-0.194383	-0.0813367	0.086502	-0.134413	-0.0415851	-0.102458	-0.061656	-0.0735935	0.043647	-0.0513489	-0.0393819	-0.1045	-0.150117	-0.105365	0.0161271	-0.0631681	-0.00581961	-0.0454441	-0.105798	-0.126411	-0.0400108	-0.0792356	-0.166644	-0.105045	-0.0920132	-0.0750671	-0.00775493	-0.034885	-0.136164	-0.05969	-0.128333	0.0525119	-0.0911226	-0.0208986	-0.12047	-0.0569803	-0.0747078	-0.0644705	-0.0582683	-0.066415	-0.115294	-0.186956	-0.0829542	-0.180154	-0.125335	-0.116223	-0.0675945	-0.140904
DW0296	0.00320549	0.0846181	0.0193976	0.0229115	0.0084789	-0.0160149	0.0352044	-0.0797288	0.0105067	-0.0455852	-0.106926	-0.0134021	-0.000587	0.0067808	-0.0110661	-0.0550775	0.238885	-0.126393	-0.0157602	-0.0894615	-0.146131	-0.130281	0.0566124	0.153136	0.158435	0.0623097	-0.155128	-0.0673367	0.0401494	0.0172982	-0.00657627	-0.0324429	0.057296	0.119275	0.0458343	0.0101559	0.00628567	-0.0608502	0.0290467	0.0189558	-0.00927224	-0.0256796	0.0121445	-0.0255777	0.00728632	-0.0647222	0.119063	0.00152007	0.0789103
DW0305	0.12256	-0.101619	0.0832047	-0.0597283	-0.00131159	0.145235	0.0142305	0.0248038	-0.0978434	-0.0567233	-0.117267	-0.071958	0.0204873	-0.0586901	-0.0882085	-0.152558	-0.0806352	-0.0368472	-0.00677124	-0.0656723	0.0634193	-0.0956912	-0.0970712	0.0161947	-0.0835139	-0.0818372	-0.0560329	-0.093293	-0.059971	-0.0849938	-0.0362914	-0.190062	-0.0097724	0.120512	0.106957	-0.108672	-0.0322054	-0.141539	0.0116877	-0.0187798	-0.0272351	0.045154	-0.126677	0.0248043	-0.058926	-0.0672286	0.102495	-0.222903	-0.0794208
DW0306	0.113109	-0.119038	0.0817768	0.0297169	-0.0641876	0.167206	-0.0132861	0.0694363	-0.135197	0.00155898	-0.0719488	-0.0652847	-0.14445	-0.0727966	-0.155899	-0.124566	0.0244796	-0.028151	-0.00673479	-0.027189	0.0653778	-0.117957	-0.0691934	-0.0707935	-0.094701	-0.105818	-0.0732169	-0.070134	-0.114039	-0.124942	-0.120918	-0.207921	0.0245892	0.0388224	-0.0214765	-0.0917382	-0.0536621	-0.110556	0.0118054	-0.0324942	-0.122279	-0.00660937	-0.181166	-0.0317818	-0.103022	-0.0512654	0.0211543	-0.146998	-0.0804664
DW0320	-0.159336	0.0907251	-0.0447528	0.0849368	-0.150409	-0.0343164	-0.0791737	-0.177285	-0.0146479	-0.120016	0.19254	-0.0169826	-0.0125525	-0.0821049	0.0338572	-0.109832	-0.0250931	-0.0171026	0.0241398	-0.0631286	0.00631531	-0.0285046	-0.0962771	-0.00432641	-0.0521061	-0.050514	-0.135056	-0.0118498	-0.0604588	0.0381055	0.00447586	0.140352	-0.154944	-0.0421491	-0.0969586	-0.000249	0.0860702	-0.11991	-0.0147587	-0.0202058	-0.0186097	-0.0145011	0.148821	-0.00379948	-0.0234637	-0.0230776	-0.0516419	-0.0741789	0.100509
DW0298	-0.0394956	0.0614531	-0.0162566	-0.0161105	0.000462	-0.0888104	-0.0887268	-0.1261	-0.0467296	-0.00371545	0.00527145	0.0905381	-0.0490125	0.0251884	-0.00159668	0.0323782	-0.0607739	-0.122702	-0.0942336	-0.108825	-0.165278	0.00247844	0.0977592	0.0754213	0.00422091	0.117512	0.0455877	-0.0519984	-0.138366	0.0984018	0.0450425	0.24855	-0.152661	-0.0191094	0.0414895	0.092463	0.180423	0.0137351	0.0101238	-0.065484	-0.0276729	-0.0973616	0.189387	-0.0402844	0.0309002	0.0373058	-0.0658159	0.000564	0.0448263
DW0297	0.019552	0.174924	0.0434126	-0.00773175	0.016169	-0.0229999	-0.055161	-0.0350919	0.0209715	-0.0651108	-0.00276088	-0.0116426	0.0486309	-0.118588	-0.0369707	-0.0953406	0.0724265	-0.131849	0.0680989	-0.119613	-0.0337357	-0.188815	-0.0797782	0.0818267	0.168911	-0.0365669	-0.0353701	0.0238007	-0.00930536	0.0262581	0.0305394	0.0146237	0.0769697	0.191203	-0.0258697	0.125177	0.0253526	-0.108169	0.0833262	-0.0202657	0.000451	-0.0124249	0.0399383	0.00181215	0.0742169	-0.0711719	0.0416934	0.0119469	0.125623
DW0299	0.0424245	-0.0450286	0.0918383	0.00882477	-0.0164933	0.124213	-0.130189	-0.0892917	-0.0884422	-0.0550066	-0.156138	0.0462281	-0.158721	0.0394489	0.0698711	-0.0396098	-0.0206158	-0.0970064	-0.0751825	0.00958342	-0.135218	-0.0921348	-0.0215085	0.0102096	-0.101657	0.188785	-0.0999496	-0.0830645	-0.0878647	0.0968048	0.0635814	0.168873	0.0350594	-0.0363768	0.0540319	-0.0561689	0.0833142	0.0198193	-0.0114303	-0.0675179	-0.0692064	-0.100957	0.136644	-0.0712779	-0.0743398	0.0586306	0.140428	-0.0634263	-0.139768
DW0300	-0.0186813	-0.10711	0.200754	-0.146398	0.120697	0.298932	-0.120103	0.00227719	-0.121443	-0.0938395	-0.103273	-0.0155834	0.023944	0.00638468	-0.00478437	-0.0915109	-0.0535207	0.0599355	-0.00225084	0.0263378	-0.0732072	0.0823981	-0.0276828	-0.0249321	-0.0425287	0.136665	-0.00710353	-0.138185	-0.0746185	0.0706752	0.130562	0.34357	0.0526812	-0.0925231	-0.0665591	-0.101448	0.208825	0.0146694	-0.0413132	-0.0207157	0.046612	-0.11258	0.417392	-0.130918	-0.066848	0.0218771	0.0636244	-0.10823	-0.0672557
DW0301	-0.201213	0.165615	-0.0641557	-0.142426	0.0246528	-0.109716	-0.131355	-0.212686	0.00534358	-0.0779933	-0.0349556	-0.0383741	-0.0300928	-0.0644783	-0.00585452	0.0404963	0.0150785	-0.0680039	0.116087	-0.0239741	-0.0189556	-0.101247	-0.0929551	0.193616	0.235144	-0.0791487	0.0637919	0.282407	-0.146872	-0.0217484	-0.0194946	0.0578416	-0.0428521	0.132525	-0.0507445	0.164565	-0.0379035	-0.114919	0.00967901	-0.0981817	-0.0426087	-0.105567	-0.00642669	0.0128741	0.258356	-0.125873	-0.117028	0.0275084	0.229576
DW0302	-0.181377	0.16924	-0.0890097	-0.176421	-0.0246777	-0.132213	-0.134663	-0.186921	-0.00195745	-0.154334	-0.000711	-0.074532	-0.00161117	-0.0671988	-0.0352065	0.0463112	0.00941036	-0.133722	0.0484912	-0.00792359	-0.0454526	-0.0610222	-0.145961	0.200752	0.276765	-0.0690547	0.079504	0.267282	-0.0933656	0.0187061	0.0335584	0.146834	-0.0835069	0.141845	-0.0406188	0.253176	0.0207084	-0.0647157	0.0883118	-0.110792	0.0102428	-0.0974746	0.0852725	0.0211901	0.27657	-0.104017	-0.120583	-0.0158812	0.246035
DW0304	-0.0740759	0.117238	0.0092256	-0.106964	-0.17889	-0.10561	-0.0411534	-0.134371	-0.0900287	-0.060016	0.0104724	-0.0941305	-0.0839955	-0.0687641	-0.0509323	-0.0339158	-0.0366737	-0.129021	0.136238	-0.0997414	0.0459567	-0.0719506	-0.133744	0.0709643	0.123253	-0.143957	-0.0653953	0.0351099	-0.0248399	0.0699766	-0.0818395	0.119997	-0.0982653	0.153902	-0.140286	0.157666	0.00194472	-0.0612579	0.0113223	-0.127225	-0.00676124	-0.128194	0.0442239	-0.0304501	0.179312	-0.0694831	-0.113467	-0.0743486	0.137112
DW0309	0.0344824	-0.111166	0.0234257	-0.0923166	-0.0970413	0.0702752	-0.0570202	-0.0146889	-0.216494	-0.0198142	-0.0204001	-0.0388661	-0.113725	-0.212729	-0.256737	-0.128902	-0.0585943	-0.143441	-0.109601	-0.126373	-0.00285396	0.0292895	-0.0751807	-0.0484698	-0.0460944	-0.0880092	-0.0129639	-0.0131722	-0.00057	-0.0614505	-0.16884	-0.145374	-0.00366421	-0.0154263	-0.0746689	-0.0883868	-0.0461975	-0.0789752	-0.0461111	-0.0614235	-0.138888	-0.169203	-0.181533	-0.100693	-0.110307	0.014994	-0.0258457	0.0357557	-0.14027
DW0318	-0.127468	0.161698	-0.0671435	-0.0458067	-0.0187041	-0.144072	-0.0354214	-0.112591	0.0393122	-0.0749458	-0.00180747	-0.0334298	0.0720892	-0.0194507	0.0489878	-0.0133601	-0.02369	-0.0775992	0.0606139	-0.0216575	0.00507408	-0.18878	-0.0467465	0.167226	0.213491	-0.126058	-0.0277883	-0.00665028	-0.0865158	0.00334482	-0.00244112	-0.0208511	-0.106278	0.108919	0.0515527	0.148625	0.00133861	-0.201476	0.0904618	0.0643798	0.204027	0.146375	-0.0353986	0.146404	0.17138	-0.156721	0.0910619	-0.0979912	0.228511
DW0319	-0.0298388	0.0221812	0.055601	-0.121184	3.62e-05	0.0667503	0.0023625	-0.100811	-0.0996285	-0.0988953	0.0249972	-0.0396647	0.0717952	-0.136901	-0.104797	-0.0751716	-0.11454	-0.0352225	0.186965	0.0444209	0.131084	-0.043156	-0.0443117	-0.116313	-0.0959586	-0.0654745	-0.109449	0.0139601	-0.0765183	-0.0303555	0.0142976	-0.0648004	0.0434708	0.014183	0.00337702	-0.104951	-0.088751	-0.153671	0.248275	0.0658887	0.0584736	0.0636979	-0.0712085	-0.0277158	-0.0482285	-0.0541083	0.0520017	-0.10337	-0.0583766
DW0332	0.0223995	-0.0340947	0.0228489	-0.05708	-0.0994662	0.00580716	-0.080889	-0.00964053	-0.00895007	-0.0251735	0.0249239	0.0249555	-0.0412258	-0.0190577	0.0177463	0.0776132	0.0273575	-0.136495	0.0619073	0.0521817	0.0523772	0.0369516	0.105854	-0.100414	-0.155733	0.0737248	0.00148838	-0.0241049	0.0401527	0.0980295	0.0737312	-0.0778897	-0.0317531	-0.146088	-0.0295616	-0.167002	0.0164512	-0.0586089	-0.027965	0.00334995	-0.0297782	-0.00570608	-0.0219608	-0.0259321	-0.0960006	-0.0292389	-0.00465475	0.00143461	-0.0458076
DW0310	0.256923	-0.0859145	0.232255	0.00071	-0.0534309	0.324576	-0.0280126	0.0660818	-0.163784	0.0219007	-0.0810961	-0.0376064	-0.157952	-0.119497	-0.200636	-0.14117	-0.111209	0.00773072	-0.0851859	-0.0567794	-0.0445192	-0.0456905	-0.112066	-0.0629181	-0.0560373	-0.0965648	-0.0510006	-0.0816359	-0.0165225	-0.0947911	-0.124063	-0.146614	0.129526	-0.0693191	-0.0596221	-0.0917334	0.0182088	-0.0835892	0.0377378	-0.0807851	-0.110949	-0.223827	-0.125638	-0.158728	-0.146349	-0.024422	0.0464125	-0.04502	-0.17413
DW0311	0.237456	-0.0544194	0.184381	-0.0148561	-0.0439077	0.311691	0.00676445	0.0374645	-0.138691	0.0413124	-0.0628549	-0.0450401	-0.163335	-0.0907059	-0.215616	-0.122446	-0.109365	0.0377884	-0.0721826	-0.0501235	-0.0814259	-0.0588539	-0.103699	-0.0377197	-0.028935	-0.101109	-0.0540643	-0.0854168	-0.0263722	-0.0980043	-0.0995589	-0.204332	0.11095	-0.047424	-0.0641305	-0.074858	0.0262337	-0.110594	0.0345946	-0.0630335	-0.107872	-0.201469	-0.177104	-0.129527	-0.114132	-0.0277839	0.0664421	-0.0546707	-0.134692
DW0312	0.0632702	-0.112766	0.309347	-0.0654658	-0.0913985	0.316926	-0.0464614	-0.109042	-0.170095	0.031965	-0.0544479	-0.0564181	-0.121449	-0.114705	-0.124514	-0.101806	0.0441697	0.00179871	-0.0318615	-0.0640216	-0.0809419	-0.00106174	-0.0661377	0.0170846	-0.0310332	-0.0228016	-0.0522526	-0.111013	0.0430591	-0.0272053	-0.0630661	0.0186744	0.132831	-0.0228169	-0.00045	-0.182648	0.0142557	-0.0628138	-0.03791	-0.0968294	-0.0378399	-0.180798	-0.0206256	-0.0766301	-0.12951	-0.00502355	0.136263	-0.0370177	-0.101682
DW0313	0.0308969	-0.0132547	0.00615064	-0.13548	-0.031575	0.00893186	0.0366194	-0.013985	-0.0344773	0.11188	-0.050111	-0.0243676	-0.0424553	0.0150042	-0.0680285	-0.0863264	0.290087	-0.133731	-0.0982437	0.00550522	-0.0126034	-0.00341265	-0.047015	0.0660339	0.0484772	0.00511073	-0.120676	-0.0422926	-0.0343456	-0.101747	0.0205992	-0.11636	0.0392383	-0.0281243	0.0142774	-0.125624	-0.0656299	-0.104464	-0.107117	0.0426378	-0.0114067	0.0112193	-0.151743	-0.0995528	-0.176658	0.0885577	0.0572291	0.0531918	-0.107477
DW0314	0.0228039	-0.035498	0.000553	-0.131592	-0.0220561	0.00305153	0.022786	-0.000769	-0.0159891	0.111629	-0.032032	-0.018117	-0.0855456	0.0193285	-0.0571201	-0.0816314	0.274972	-0.113622	-0.0808153	-0.00636955	-0.0114409	-0.0221478	-0.0614667	0.0436625	0.043201	-0.027027	-0.137681	-0.0560301	-0.0155771	-0.150955	0.0257169	-0.100556	0.06278	-0.0523109	-0.00875005	-0.0977394	-0.0666787	-0.0974799	-0.120388	0.0135195	-0.0294821	0.0353899	-0.138825	-0.11472	-0.183391	0.0598315	0.0594836	0.0788316	-0.11458
DW0315	-0.0800701	-0.0510111	0.0300921	-0.0313464	-0.0550685	0.0469948	-0.0438934	-0.0837514	-0.0604501	-0.0805584	-0.0272217	-0.0249133	0.0260886	-0.032532	-0.0416913	-0.179305	0.0382672	0.100701	0.01133	-0.0504192	-0.0919546	-0.0359196	-0.0674518	-0.017827	-0.0166957	-0.0714394	0.0215045	-0.0254997	-0.017876	-0.060051	-0.0559307	-0.08477	-0.0864291	0.0317618	0.0697923	-0.120928	-0.00887521	-0.0867365	-0.0301302	-0.0709092	-0.0162413	0.0110244	-0.0800768	-0.12206	-0.000352	-0.0831741	-0.0597827	-0.11922	-0.0547872
DW0316	0.285934	-0.156637	0.0779413	-0.0286997	0.0521549	0.110839	0.00912456	0.0803481	-0.0773556	0.0276576	-0.0909216	-0.010158	-0.000981	-0.0562722	0.02788	-0.0461167	-0.116259	0.00829374	-0.00715794	0.0356283	-0.101231	-0.125691	-0.0195127	-0.109912	-0.146194	-0.0365137	0.0166137	-0.185107	-0.0258646	-0.0445787	0.0458639	-0.0235608	0.0624947	-0.0776463	-0.0792422	-0.135936	0.0702677	-0.039173	-0.0251408	-0.0280485	-0.0218443	-0.0404228	0.0856977	-0.0891552	-0.078139	-0.147991	0.0299134	-0.170768	-0.00927721
DW0317	-0.144361	0.0789805	-0.0602011	-0.0953074	-0.0543535	-0.0693817	0.0146991	-0.1254	-0.011444	-0.0907598	-0.0917269	-0.0805887	0.293682	-0.150585	-0.0915826	-0.00457809	0.0280522	-0.171486	-0.00475027	-0.0888715	0.113106	-0.118212	-0.0927178	0.11462	0.22585	-0.186075	0.0122036	0.0642572	-0.0314198	-0.111389	-0.0483305	-0.162728	-0.0314369	0.134563	0.241854	0.0872446	-0.0631132	-0.0742396	-0.0184193	0.0708685	0.0963868	0.099232	-0.181737	0.219276	0.0800066	-0.0535906	0.0298476	0.0230073	0.107034
DW0321	-0.126249	0.0529422	-0.00508042	-0.0549336	-0.165281	-0.0280077	-0.129507	-0.143455	-0.0802912	-0.0517526	0.0620969	-0.0240186	-0.0819963	-0.155861	-0.00708145	-0.101813	-0.0595895	-0.107459	0.0473738	-0.114056	-0.1317	-0.0264438	-0.030368	0.0368325	-0.0459005	-0.0317892	-0.122737	-0.0584534	-0.0318744	0.027574	-0.0191107	0.150972	-0.176942	-0.00903984	-0.0258108	0.0190249	0.138395	-0.112851	-0.0529607	-0.0147257	0.00646226	0.0539673	0.150714	-0.0215248	-0.0592182	-0.0255822	-0.0079201	-0.103063	0.121673
DW0330	0.00197972	0.0494063	0.00126717	0.00875833	0.0324004	0.00046	-0.010356	-0.0550101	0.0590152	-0.0906122	-0.0754355	-0.0240824	-0.12102	-0.0719175	0.00867627	0.0113476	-0.00887518	-0.0679214	-0.0399758	-0.0287104	0.00829904	-0.0299014	-0.0486586	-0.0148134	-0.0385477	-0.0831681	-0.141762	-0.0244223	-0.00028	0.0464957	-0.0668504	-0.0420909	-0.0259188	-0.0498028	-0.0791015	-0.0936466	-0.078347	0.0154446	-0.134326	-0.107759	-0.113579	-0.0722463	0.019451	-0.117583	-0.0679656	0.0946543	-0.0243215	-0.121739	0.119517
DW0331	-0.0524517	-0.090063	-0.06677	0.0278664	-0.0258035	-0.107496	-0.150835	-0.131441	-0.104596	-0.136525	0.0283732	-0.0316821	0.00336818	0.0371873	-0.016376	-0.0944557	-0.0405359	0.127547	0.0260108	0.000851	-0.0961191	-0.0292809	-0.0629048	-0.0549297	-0.164038	0.0179593	0.135264	-0.0541066	-0.070203	-0.0611109	0.0313752	0.152702	-0.139315	0.00942714	-0.0628971	-0.134912	0.103387	-0.0635654	0.13254	-0.115725	-0.101613	-0.102351	0.109865	-0.0811034	-0.0403249	-0.104705	-0.150042	0.102385	-0.0392411
DW0322	-0.0805242	-0.0817767	-0.0928218	0.057738	-0.0563143	-0.0852762	0.0152964	-0.11291	-0.0353832	-0.111175	0.0303018	-0.0492203	-0.0515896	-0.22871	-0.159567	-0.0429861	-0.0230019	-0.125609	-0.00866671	-0.0889203	0.13354	0.0636671	-0.147402	-0.140053	0.0465058	-0.0675114	0.0953243	0.286034	-0.107861	-0.174668	-0.0732368	-0.0471039	-0.0891925	-0.00428438	-0.0118416	0.080885	-0.0961362	-0.00233372	-0.103467	-0.0057515	0.0477429	-0.0516943	-0.0967675	-0.0312858	0.00826007	-0.0321161	-0.126973	-0.0315571	-0.0428982
DW0323	0.079709	-0.143519	0.125911	-0.0632376	-0.110352	0.175776	0.00412349	-0.0826358	-0.132509	-0.0646778	-0.0739522	-0.0721313	0.22985	-0.168799	-0.0837145	-0.191636	-0.0274642	-0.091141	-0.0120863	-0.127976	0.168264	-0.0234871	-0.0634553	0.0431053	-0.0386766	-0.0823496	0.00736186	-0.121192	-0.00692649	-0.0583957	-0.0625344	-0.145394	0.0403554	0.109923	0.34633	-0.0480711	0.0669926	-0.102425	-0.00184472	0.155127	0.169566	0.298912	-0.115705	0.314037	-0.0627186	-0.0501492	0.260711	-0.10629	-0.0172477
DW0324	-0.0792176	-0.0513018	0.0105812	-0.0659	-0.00215622	-0.0675155	-0.127117	-0.0722185	-0.0712974	-0.0598197	0.00597281	0.00567773	-0.151874	-0.0349902	-0.0189449	-0.0643378	-0.00797474	-0.107584	0.0173862	-0.0577772	-0.0918993	0.0292147	-0.0677885	0.024175	0.0805627	0.0753083	-0.00846376	-0.0483	-0.0203966	0.046644	0.0082556	0.0582455	-0.161204	-0.00597783	-0.086719	0.178088	0.0370943	0.0841688	0.0345306	-0.082697	-0.0788312	-0.0873218	0.0173133	-0.146746	0.0985857	0.100517	-0.0887407	-0.118496	0.138583
DW0325	-0.00641094	-0.101978	-0.0478372	-0.122199	-0.0569007	-0.00534943	-0.0718176	-0.0621337	-0.0483248	0.0728417	0.0533987	0.00906499	0.0877602	0.0413862	0.10131	0.0949879	-0.0554726	0.032831	-0.0027728	0.106688	0.00275874	0.00313381	0.0311203	-0.0989615	-0.148054	0.148219	-0.00160849	-0.154874	-0.00861957	0.0502739	0.0934154	-0.093716	-0.000668	-0.129029	-0.00174313	-0.0425828	-0.0351784	-0.0380606	0.0523912	-0.0276259	-0.0461182	0.0767713	-0.0777189	-0.0801448	0.026614	-0.0557882	-0.0326155	0.0764726	-0.116053
DW0326	0.0527469	0.152716	0.0281999	0.196575	0.133793	-0.0584555	-0.0839547	0.0646912	0.0478284	-0.0787704	0.0781466	0.0763276	0.107874	0.048269	-0.01851	-0.136149	-0.117611	-0.0169801	-0.038521	-0.0741746	-0.0900679	0.0218932	0.0174651	-0.0256568	-0.0246775	0.0937339	0.086873	-0.114695	-0.11471	-0.00311155	0.0182428	-0.0797652	-0.171691	-0.00119417	-0.0185411	0.044647	-0.129029	-0.0602104	0.0311214	-0.049408	-0.0648963	0.0557377	-0.0623028	-0.0766778	-0.000449	-0.119322	-0.0799914	-0.0759153	0.053124
DW0327	-0.108496	0.251398	-0.0330479	-0.14537	0.0429991	-0.147363	-0.00923749	-0.100177	0.0757337	-0.112464	0.0219064	-0.0104301	0.0157912	0.0142023	-0.0063401	-0.0826101	-0.045258	-0.0208519	0.00813688	0.00248028	-0.0324639	-0.0150484	0.0496165	0.0106939	0.0629636	-0.0338898	0.062276	0.109712	-0.0946763	-0.148394	-0.104005	-0.0432533	-0.0667608	0.140639	-0.0481202	0.168034	-0.0146986	-0.143559	0.0452096	0.00712901	0.058442	-0.0780909	-0.0613194	-0.0146631	0.122282	-0.169227	-0.118999	-0.00471085	0.186104
DW0328	-0.178742	0.0100635	0.0266829	-0.110487	0.0144263	-0.0936635	-0.131071	-0.156884	0.0465029	-0.0901863	-0.0360054	-0.0193374	-0.0832594	-0.0864599	-0.0682781	-0.0758153	0.000534	-0.0733127	-0.108524	-0.0986439	-0.198917	-0.0216109	-0.0954568	0.0189619	-0.0250074	-0.0355828	-0.158959	0.0459834	0.011907	0.0869866	-0.0197414	0.0632919	0.00360324	0.00191518	-0.057961	-0.0339643	-0.00579752	0.10305	-0.0299301	-0.129717	-0.161013	-0.159951	-0.038706	-0.0572788	-0.0237899	0.119574	-0.0953294	-0.0671054	0.173526
DW0329	-0.204108	0.0112105	0.0069138	-0.0543204	0.0102399	-0.0906178	-0.145488	-0.21663	0.0189661	-0.0717743	-0.0297825	-0.0299709	-0.0623187	-0.112873	-0.0751266	-0.0531771	0.0382417	-0.0776354	-0.109604	-0.10182	-0.159505	-0.0347018	-0.152808	0.0141397	-0.0211951	-0.0746806	-0.183504	0.0718679	-0.0296247	0.0450954	-0.00717194	0.0856012	-0.0266772	-0.00978222	-0.0572741	-0.0403345	-0.0331935	0.0795203	-0.0245363	-0.10477	-0.145668	-0.155743	-0.0140425	-0.0419526	-0.0183394	0.115224	-0.0950397	-0.0723993	0.154611
DW0333	-0.132182	-0.137673	-0.0339864	-0.0761704	-0.122562	-0.0734172	-0.00501516	-0.191084	-0.0493264	-0.115012	-0.0899354	-0.0439632	-0.0937646	-0.13849	-0.104566	-0.0685519	0.0701072	-0.0414618	-0.164164	-0.118453	-0.125239	-0.0261247	-0.125268	-0.0509589	-0.0653724	-0.0487778	-0.0191588	0.00304457	-0.0184987	-0.0542268	-0.0223595	0.0767211	-0.170037	-0.0377811	0.0369306	0.0132794	0.0590798	-0.044604	-0.0877155	-0.0966786	0.0024634	-0.167394	0.0613679	-0.124141	-0.114537	-0.0289944	-0.149362	-0.0361723	-0.0350482
DW0342	-0.0428183	-0.135221	0.0879868	0.0336077	-0.142066	0.081048	-0.0404513	-0.0923641	-0.143239	-0.072669	-0.00802211	-0.0841004	-0.201127	-0.165464	-0.181366	-0.135964	-0.07255	-0.0601493	-0.0921245	-0.101102	0.0149077	-0.0597924	-0.0742126	-0.170399	-0.232612	-0.110712	-0.0825373	-0.098904	-0.0116188	-0.0632346	-0.112398	-0.168932	-0.143482	-0.108811	-0.103348	-0.0626906	-0.0767379	0.0190708	-0.0323855	-0.0802989	-0.110203	-0.123249	-0.0858173	-0.116617	-0.135832	-0.0214092	-0.0514715	-0.160411	-0.114336
DW0257	0.0100907	-0.0631324	0.0316522	0.181918	-0.0570941	0.0246894	-0.00403772	0.0728297	-0.0408495	0.0201039	0.00413677	0.0163626	-0.229115	-0.0450347	-0.0196708	0.00420219	-0.0296061	0.00602831	0.0261944	-0.0552845	0.0220738	-0.0692331	0.0374371	-0.117741	-0.0927881	-0.121399	0.0324226	-0.131602	0.0833162	-0.0222896	-0.149168	-0.0766985	-0.0314083	-0.09093	-0.164801	-0.0938694	-0.0427944	0.0508045	0.00331497	0.0442697	-0.142151	-0.0237815	-0.0452438	-0.226445	-0.120754	-0.0927312	-0.0492175	0.0527192	-0.149401
DW0334	-0.112426	-0.132944	-0.0379074	-0.0558881	-0.125662	-0.02681	-0.00014	-0.103241	-0.106053	-0.0586874	-0.043151	-0.0105185	-0.0526353	-0.0834362	-0.0519001	-0.0964974	-0.0419998	-0.00277233	-0.119589	-0.150549	-0.105455	0.0276522	-0.170414	-0.0601418	-0.0501722	-0.0828917	0.00823344	-0.0521757	-0.0516691	-0.121104	-0.0389676	0.0148619	-0.115224	-0.02616	0.0168191	0.0341979	0.000633	-0.0517347	-0.168508	-0.0628355	-0.0722523	-0.146299	-0.00456933	-0.0899351	-0.0875404	-0.0261111	-0.109309	-0.0160114	-0.0496552
DW0335	-0.0411363	-0.126792	-0.117172	-0.170786	-0.0597435	-0.0579533	-0.0376165	-0.11705	-0.137264	-0.00116976	0.0252789	0.0106352	0.142585	-0.121545	-0.0551205	-0.0857804	-0.105314	-0.129913	-0.0326643	-0.0744816	-0.0134994	0.178757	-0.125832	-0.109918	-0.105985	0.0880549	0.0141866	-0.0484337	-0.162769	-0.0512513	0.0545515	-0.0129011	-0.153376	-0.0458579	0.0666208	-0.0981964	-0.0744694	-0.0820602	-0.139074	0.0235018	0.0165613	-0.0351521	-0.0730969	-0.142333	-0.107736	0.0454499	-0.114195	-0.0578715	-0.13423
DW0336	-0.0919607	-0.0594164	0.0384774	-0.0971148	-0.107663	-0.0977643	0.00290038	-0.183593	-0.0242346	-0.0798788	-0.060681	-0.0191824	-0.0510534	-0.113104	-0.0322319	-0.0566302	0.0384536	-0.0494576	-0.131245	-0.109429	-0.0424823	-0.0891163	-0.157907	-0.0657197	-0.0601319	-0.0764441	0.0056131	0.0352639	-0.0887025	-0.0505566	0.0193502	0.130361	-0.105171	0.000961	0.0531082	0.0630458	0.0168305	-0.0601907	-0.113	-0.134347	0.0249331	-0.190106	0.1058	-0.087879	-0.063418	-0.0679204	-0.182225	-0.012534	-0.100192
DW0337	-0.080801	-0.0824997	0.0763151	-0.0265526	-0.0410697	0.0756129	-0.0463583	0.0172521	-0.150344	-0.0975758	0.054921	-0.0363471	-0.0669439	-0.134642	-0.100577	-0.176273	-0.0836817	0.00983848	0.0232949	-0.05914	-0.0955066	-0.0209811	-0.0329994	-0.121608	-0.113054	-0.113581	0.00942366	-0.108295	-0.00634725	-0.0812764	-0.155295	-0.12546	-0.16438	-0.0500454	-0.111746	-0.0844185	-0.019649	-0.00897724	-0.0179489	-0.0248058	-0.182742	-0.0968448	-0.0297566	-0.135703	-0.118269	-0.0442978	-0.0333267	-0.0985343	-0.115387
DW0338	-0.0817725	-0.149197	0.0552078	0.0589339	-0.093944	0.0459572	-0.106644	-0.132341	-0.149116	-0.0380708	0.0374367	-0.0711044	-0.180889	-0.199827	-0.142637	-0.127126	-0.0489576	-0.0120928	-0.091327	-0.0469838	0.0715206	-0.147468	-0.0992499	-0.149243	-0.195055	-0.114037	-0.104956	0.00932172	-0.0693572	-0.113794	-0.137039	-0.177261	-0.104771	-0.117062	-0.108869	-0.0938127	-0.0309073	-0.072645	0.00680178	0.0182701	-0.117769	-0.142769	-0.105674	-0.119194	-0.130073	0.000149	-0.0708278	-0.119673	-0.0830071
DW0339	-0.0825277	-0.126457	0.048651	0.0610079	-0.0971461	0.0715353	-0.0888428	-0.140119	-0.148733	-0.0585491	0.0505158	-0.068101	-0.134605	-0.172189	-0.136872	-0.164857	-0.0231856	-0.0025433	-0.0761861	-0.0548579	0.0939804	-0.155183	-0.101936	-0.136932	-0.208232	-0.116056	-0.0650237	-0.0354747	-0.0913393	-0.104455	-0.101629	-0.133675	-0.141343	-0.0789389	-0.121287	-0.0882736	-0.0250762	-0.0930526	0.0108677	-0.0177722	-0.142745	-0.122841	-0.0678691	-0.137187	-0.13945	-0.000547	-0.0621547	-0.146468	-0.0692209
DW0340	0.0566988	-0.163	0.0391824	-0.00771151	-0.158928	0.0183965	-0.0386903	0.041183	-0.168954	-0.000296	-0.0277647	-0.0283315	-0.231877	-0.1335	-0.212904	-0.0491848	-0.0275683	-0.0376769	-0.101541	-0.0596186	-0.0481328	-0.100396	-0.107697	-0.0428927	-0.0984097	-0.155329	-0.139231	-0.102918	-0.0676088	-0.11209	-0.152258	-0.180292	-0.0257044	-0.0762791	-0.0583633	-0.179453	-0.117066	-0.0276608	-0.152832	0.0209884	-0.0955122	-0.155736	-0.181599	-0.12595	-0.172479	0.0159164	-0.0522693	0.0104755	-0.243193
DW0341	-0.101253	-0.166894	0.023256	0.0403933	-0.087985	0.00226501	-0.100168	-0.122208	-0.0996219	-0.0328857	0.0450754	-0.0547866	-0.209191	-0.192631	-0.164603	-0.132407	0.0152957	-0.0153407	-0.0955699	-0.0516237	0.0822428	-0.0825336	-0.116743	-0.199798	-0.214717	-0.127049	-0.0811487	-0.00383731	-0.0454855	-0.0693671	-0.13813	-0.0850369	-0.0999902	-0.129903	-0.155426	-0.126596	-0.0232202	-0.0516418	-0.0130201	-0.0118637	-0.160952	-0.202644	-0.0731579	-0.181095	-0.172875	0.0351031	-0.0900645	-0.0919777	-0.115812
DW0343	-0.0223638	-0.0436845	0.025925	-0.0249299	-0.130347	0.0148338	-0.00115913	-0.0125415	-0.0923897	0.012662	0.0698405	-0.0374151	-0.131087	-0.005191	-0.0953829	0.0145361	0.00941927	-0.0136014	-0.0941075	0.00404213	-0.0896017	-0.0200133	-0.128253	0.0348027	0.00112929	-0.0623246	-0.0647003	-0.0459851	-0.0383862	-0.10966	-0.0520979	-0.0308827	-0.0730419	0.0144163	-0.063119	-0.0157675	0.0183341	0.0362841	-0.0938796	-0.0732834	-0.0530211	-0.181885	-0.074619	-0.106241	-0.0374139	0.0374415	-0.139908	0.043634	-0.0948027
DW0352	-0.0680139	-0.176671	-0.0174694	-0.0834138	-0.160662	-0.0672964	0.13426	-0.120469	-0.125972	-0.00437395	-0.0564704	-0.00587043	0.113338	-0.103704	-0.082498	-0.0621904	-0.076416	0.0306952	-0.0975787	-0.0385449	0.043093	0.0906684	-0.0826302	-0.0579392	-0.137171	-0.0871498	-0.0654177	-0.0778169	-0.0452569	-0.126053	0.0339484	0.00474572	-0.0433969	-0.0298849	0.0988819	-0.103925	-0.0569179	-0.116029	-0.129965	0.00547739	0.0819946	-0.0243788	-0.0442976	-0.066833	-0.096981	-0.0268892	-0.0277943	-0.0773946	-0.0129827
DW0353	0.0134519	-0.105202	0.0604106	-0.067353	-0.0428715	-0.00886354	0.0746861	-0.0182175	-0.0616229	-0.0763831	-0.0235751	0.0305514	0.038808	-0.110803	-0.14607	-0.0927488	-0.0495384	-0.0197049	-0.112467	-0.0474639	0.0205067	0.0811517	-0.120724	-0.0889187	-0.142339	-0.00947308	-0.0106843	-0.058093	-0.0373117	-0.0871822	-0.00608136	0.0273041	-0.0529587	-0.0846171	0.0559042	-0.0410709	0.0113559	0.00279776	-0.111685	0.0496559	0.0152718	-0.137105	-0.0126114	-0.156217	-0.118979	-0.00900898	0.00180378	-0.0790909	-0.0933894
DW0366	-0.0419784	0.0826944	0.0350503	-0.00399157	0.0791375	0.0320563	-0.092838	0.094886	-0.0916062	0.0993236	0.0028035	-0.0107901	0.0622889	-0.033857	-0.0306714	-0.0533419	-0.0718282	0.0182111	-0.0104997	-0.055121	-0.061435	-0.0673282	-0.0462016	-0.0558162	-0.0609917	-0.107366	0.00159405	0.0332358	-0.104261	-0.0184937	-0.0562924	-0.222081	-0.101474	-0.0155567	0.0027278	-0.123746	-0.0884904	-0.0345689	0.019264	0.0239202	-0.0933072	0.13452	-0.259903	-0.0866832	0.0437354	-0.0701969	-0.0726007	-0.0821714	0.051112
DW0344	-0.0292674	-0.0389894	0.0271786	-0.0292087	-0.138276	0.0119515	-0.00884352	-0.0195019	-0.106038	0.0280482	0.0783297	-0.0330605	-0.132135	-0.0096071	-0.104019	0.00891101	-0.0108567	-0.00475838	-0.0965477	0.0016178	-0.0723306	-0.0150434	-0.119008	0.0338488	-0.00301817	-0.0605533	-0.0481629	-0.0495113	-0.0443099	-0.0978841	-0.0411768	-0.0370788	-0.0931529	0.0217154	-0.0558577	-0.0077582	0.0205147	0.0230895	-0.0925121	-0.0837143	-0.0597332	-0.187749	-0.0724926	-0.114747	-0.0440651	0.0302004	-0.141861	0.0428478	-0.101602
DW0345	-0.0649873	0.069841	-0.00959553	-0.0602111	-0.112256	-0.0125783	-0.0863269	-0.0840694	-0.0681353	-0.0949315	0.0258836	-0.0245795	-0.0104134	-0.111706	-0.085174	-0.0537626	0.0203047	-0.0675832	-0.0921809	-0.0637554	-0.0284847	0.102862	-0.127738	-0.00392129	0.0246013	-0.0394508	0.0449985	0.120012	-0.0622505	-0.0770482	0.0051285	0.0655547	-0.0450962	0.0784785	-0.075895	0.0729773	-0.0333611	-0.035837	-0.0751469	-0.100908	0.025875	-0.14297	-0.0089201	-0.0133644	0.00687767	-0.0278016	-0.13182	0.0216996	-0.146812
DW0346	-0.0165489	-0.0586252	-0.0653685	-0.149914	-0.0483131	-0.0835501	-0.128668	-0.061906	-0.101986	0.00517563	-0.0286162	0.0118288	-0.111038	-0.170669	-0.114767	-0.0102319	0.0040886	-0.0850381	0.0260981	-0.019485	0.0398532	-0.063425	-0.12849	-0.0338298	0.0606539	-0.119506	0.0400707	0.235426	0.0251926	-0.0514409	-0.0951661	-0.101295	-0.027631	0.0314273	-0.0687047	0.0419659	0.0420945	0.036349	-0.0013405	-0.0453896	-0.034121	-0.135423	-0.104413	-0.0755388	0.00270675	-0.0228756	-0.210012	0.106008	-0.075488
DW0347	-0.136047	0.0011784	-0.035412	-0.0292666	-0.087627	-0.0805895	-0.0757507	-0.0169863	-0.0642954	-0.00478683	0.0866941	-0.0124652	-0.164482	0.0102799	-0.0151787	-0.0804765	0.0192959	-0.0379981	-0.08143	-0.116336	-0.106194	0.0568183	-0.200116	0.0133336	-0.0543702	-0.110281	-0.0845425	0.00497219	-0.0743923	-0.0839503	-0.0852728	0.0305604	-0.117088	0.0205107	-0.117792	-0.0712552	0.0335376	-0.0493236	-0.107977	-0.0999174	-0.0629859	-0.171655	-0.0521829	-0.0941007	-0.0642899	0.018492	-0.0752839	-0.0509443	0.0225345
DW0348	-0.103844	-0.000302	-0.0872809	0.129397	-0.0350085	-0.0232539	-0.0523868	0.138489	0.0184732	0.0695042	0.0682563	-0.0443966	0.166841	-0.0919529	-0.136316	0.0707152	0.0273794	-0.115538	0.00825547	-0.0543052	0.0334146	0.0689362	-0.0809527	-0.0691837	0.0981429	-0.0213624	0.145763	0.0294734	0.0803816	-0.000526	-0.0107494	0.0206145	-0.0406629	-0.0304696	0.00569051	0.0457151	-0.0198238	0.00921329	-0.0393631	0.0344413	-0.0247678	-0.00825957	-0.0243807	0.0268239	0.0854098	-0.0411744	-0.0814573	0.0715186	-0.0636416
DW0349	0.0682655	-0.113246	0.098799	-0.0799253	0.0263711	-0.00324937	-0.0580243	0.0969895	-0.0832122	0.0601132	0.121372	0.0042446	-0.011512	0.0210278	0.0307916	-0.0604159	-0.0247209	0.0172964	0.113613	-0.000427	0.0235989	-0.0151469	0.0214521	-0.102033	-0.195851	-0.0111026	-0.000923	-0.107434	-0.0309333	-0.0426442	-0.07189	-0.0758609	0.0400941	0.0304441	-0.0930532	-0.153807	-0.0145463	0.0166761	0.10716	-0.0986587	-0.10099	-0.0230548	-0.0763647	-0.100627	-0.0290034	-0.0835705	-0.041787	-0.0877404	-0.116255
DW0350	-0.038106	0.000674	-0.034377	0.0404361	0.00434793	-0.0352365	-0.00437721	0.00496231	-0.0122566	0.0112766	0.173502	-0.0342643	-0.0552863	-0.0347872	-0.0643265	0.0283294	-0.0962085	-0.0537815	0.0477334	0.0892901	0.0704334	0.0295669	-0.0236793	-0.0476992	-0.0598118	-0.0860717	0.0589328	0.0268853	-0.0554222	-0.0918908	-0.0905234	-0.15055	0.0402222	-0.0342275	-0.10783	-0.101598	-0.107134	-0.00708673	0.0366758	0.0541256	-0.0422438	-0.0296551	-0.165677	-0.1395	0.0271469	-0.0251298	-0.200677	0.00507491	-0.135015
DW0351	0.0709751	0.0432588	0.0258219	-0.0629965	-0.0523857	-0.0122936	0.166572	0.0518829	-0.0474409	-0.0219484	-0.0141315	0.0490613	0.134789	0.0515558	0.0971767	0.0745503	0.0216161	-0.00699734	0.0717051	0.00958841	0.0951966	0.0575817	0.0829611	0.0163696	0.00781689	0.0143002	0.0217654	-0.0930723	0.0461621	0.0406303	0.0517064	0.00289675	-0.0671895	0.0256146	0.117096	-0.0758466	-0.0359226	-0.0295273	-0.0316974	0.053198	0.0936732	0.135841	0.0484172	0.087974	-0.0747212	-0.0313336	0.110695	0.00145491	-0.0994627
DW0355	0.076898	-0.0363391	0.0385655	0.0882842	0.0316681	-0.0120546	-0.0405148	0.118106	-0.109619	0.0272953	0.0360286	-0.00906511	0.0473805	0.0131207	-0.0438517	-0.0557736	-0.0824341	-0.0386752	0.0419549	0.0209351	-0.0367294	0.0264299	0.0402984	0.00758667	-0.0794589	0.031984	0.0215947	-0.166306	-0.102351	-0.104101	0.0166504	-0.100812	-0.0166873	0.0590331	-0.0916522	-0.111666	-0.0174513	-0.0408236	0.0691047	-0.0488795	-0.0257585	0.0651597	-0.0231045	-0.122711	-0.0791582	-0.0260877	0.0296494	-0.0994483	-0.01909
DW0364	-0.093846	0.0107724	0.0490996	-0.0586263	-0.0142887	0.0445313	0.0175424	-0.0432993	0.00318124	-0.0328273	-0.0803906	0.0409403	0.140168	-0.131851	-0.0643367	0.029839	-0.00649503	-0.0983048	0.0474908	-0.111759	0.00519959	0.00942893	-0.101544	-0.0757828	-0.0105195	-0.114531	0.0709365	0.0561311	-0.119765	-0.00480236	-0.00567565	-0.0528902	-0.0398958	0.0598892	0.0559856	-0.0055942	-0.107684	0.0596726	0.022937	-0.00288438	0.0125397	-0.0198217	-0.0980973	-0.0640513	0.0249619	-0.00703609	-0.102762	-0.0499553	0.0637885
DW0365	0.109285	0.0357233	0.0537244	0.0152898	0.250417	-0.017945	-0.0811882	0.109613	-0.0194675	0.0858454	4.92e-07	0.030153	-0.00755777	0.00169446	0.00635219	-0.143892	0.0244728	-0.0420608	-0.047007	0.00568312	-0.0712479	0.00977549	0.050039	-0.114278	-0.12057	-0.0255829	-0.135628	-0.0593399	-0.0592213	-0.0521841	0.0454418	-0.161942	0.0189587	-0.0637661	-0.0731847	-0.0278204	-0.0695324	0.0627963	0.00538054	-0.0230654	-0.0688162	0.0765795	-0.156178	-0.136348	0.00658514	-0.0158278	0.0632166	-0.149427	0.00707658
DW0379	-0.136661	-0.0103487	0.00620851	-0.0297026	0.016872	-0.00953521	0.00664462	-0.061801	-0.030813	-0.0397321	-0.0823566	-0.0116551	0.036514	-0.127673	-0.124932	0.00772286	-0.042603	-0.0507988	-0.089556	-0.057554	-0.134974	0.131312	-0.0234991	-0.0435712	-0.0417809	0.0429056	0.0892277	0.0656498	-0.00591353	-0.011044	0.0476261	-0.0346286	-0.0633847	-0.0359509	0.030778	0.00483633	0.00619573	0.000108	-0.0687687	0.00739215	0.0113035	-0.0178854	-0.0806697	-0.139381	-0.0809692	0.0219097	-0.0574575	-0.11108	-0.0147589
DW0356	0.0264682	-0.128475	-0.0174773	-0.0500545	-0.0838444	-0.0290985	-0.0694454	0.103968	-0.0809418	0.198843	0.0339616	0.00792469	-0.176442	-0.0533204	-0.0198868	0.0591542	0.0422446	-0.0812414	-0.00539434	-0.0073217	-0.0920972	0.019287	-0.0287404	-0.110912	-0.102936	-0.102063	0.00233736	0.0169356	0.0575824	-0.1417	-0.101067	-0.116595	0.0186205	-0.0817927	-0.118041	-0.152147	-0.0279195	0.0530559	0.0731283	0.117846	-0.0641587	-0.0678998	-0.185158	-0.117539	-0.0489118	-0.0702309	-0.108639	-0.0418401	-0.155906
DW0357	0.0921908	-0.058164	0.0911665	-0.0370673	-0.00959463	-0.014237	0.00918483	0.0442132	-0.0232775	0.116156	0.0485551	0.0089616	-0.0781022	-0.0475272	0.0324123	0.0152863	0.0110914	-0.0155817	-0.0390373	-0.0344355	0.0658941	0.0399027	0.192048	-0.153407	-0.136765	0.0266205	-0.0191516	0.0645624	0.0227033	-0.000412	0.0134596	-0.1715	0.075601	-0.128123	-0.0513318	-0.0861166	-0.1209	0.0177424	-0.0406588	-0.0732693	-0.0681366	0.00866013	-0.207384	-0.0413961	-0.0296818	-0.0879604	-0.00551667	-0.0344783	-0.175898
DW0358	0.050695	-0.120425	0.0727566	-0.0675971	-0.0171668	-0.00858669	-0.0519303	-0.0300946	-0.0884926	0.164366	-0.0479157	-0.0109495	-0.285777	-0.031112	-0.118402	0.13649	-0.0805046	-0.00460384	-0.100306	-0.0129081	-0.126204	0.0320661	0.0464069	-0.0942399	-0.0761829	-0.101172	-0.0373763	-0.00115184	0.0746727	-0.203823	-0.188106	-0.0545736	0.048427	-0.123571	-0.108717	-0.0245762	-0.186003	0.0671403	-0.106232	-0.0645035	-0.119363	-0.11158	-0.0509072	-0.128608	-0.0144417	-0.0500706	-0.0880046	-0.0660981	-0.118299
DW0359	-0.149674	-0.08033	-0.0679641	0.0702466	-0.102887	0.00959124	0.0111203	-0.0514541	0.0204528	-0.0545514	-0.0133122	0.0118031	0.180427	-0.117643	-0.103796	0.0103026	0.0478782	-0.144288	-0.0053517	-0.117185	0.0731078	0.173512	-0.0518745	-0.117123	-0.0469887	0.00289155	0.121925	-0.0155171	-0.114215	-0.0264349	0.0236854	-0.00283626	-0.0693985	-0.020883	0.0993967	0.0259712	-0.0841432	0.107536	-0.0561072	-0.00792567	0.0340864	0.0381973	-0.0518174	-0.0174773	-0.0104524	0.105805	-0.0614613	0.0197611	-0.0452259
DW0360	-0.176483	-0.0396529	-0.0937344	0.0678321	-0.0682158	-0.0595857	-0.01332	-0.0524469	-0.0135064	-0.0722759	0.00293764	-0.0226432	0.0272096	-0.0687762	-0.044178	-0.0233699	0.0278605	-0.0745969	0.0298589	-0.110189	0.0310369	0.0220618	-0.0676511	-0.109706	-0.131675	-0.0920818	-0.00953376	0.000205	-0.132415	-0.0536884	-0.0356713	-0.0944236	-0.10491	0.0216741	0.0340372	-0.0404784	-0.121082	0.042953	-0.0599295	0.00055	-0.0884899	-0.0182771	-0.115686	-0.0532298	0.0630682	-0.00796751	-0.0830865	-0.07112	0.0794509
DW0361	-0.0866603	0.0195624	-0.0234844	0.020918	-0.0412791	0.0328729	-0.0264634	-0.0750719	0.0439468	-0.0115639	-0.0523607	-0.0065849	0.0491315	-0.158619	-0.108856	0.101096	0.0175552	-0.0745087	-0.036126	-0.0925056	-0.05008	0.0833586	-0.00196038	-0.126859	-0.0564117	-0.0214702	0.118207	0.0578678	-0.101751	-0.0411464	0.0495906	-0.0411694	-0.0369885	-0.000369	0.0910963	0.0182737	-0.109729	0.114712	-0.115194	0.00704744	-0.00424771	-0.0724202	-0.0893338	-0.0225212	0.0388289	0.037498	-0.0912066	0.0216152	-0.029371
DW0362	-0.140671	-0.0380912	-0.0870905	0.0318414	-0.110543	-0.0225137	-0.0492154	-0.0791592	0.052989	-0.067637	0.034888	-0.0201263	0.136137	-0.0548352	-0.0798502	-0.0222396	0.0573095	-0.115592	-0.00246388	-0.0531677	-0.0533239	0.0397649	-0.000786	-0.114187	-0.0332733	-0.0189272	0.129472	0.00445026	-0.109979	-0.0633308	-0.00211651	-0.0269533	-0.0327948	-0.012117	0.0546531	-0.0264324	-0.00734871	-0.0397414	-0.0383237	0.0773352	0.0934786	0.0196563	-0.0849162	0.0306499	-0.0260697	-0.0989872	-0.147472	-0.00730706	-0.0545955
DW0363	-0.0643737	-0.00716398	-0.0121954	-0.0972388	0.0266428	0.000116	-0.0392944	-0.0800979	0.00780066	-0.0744578	0.0129944	-0.0100833	0.0165973	-0.098509	-0.0603396	-0.00985475	-0.0166242	-0.127242	0.00824913	-0.0852449	0.0328945	0.171024	-0.0194668	-0.145844	-0.0280155	-0.057395	0.185947	0.0940046	-0.0818394	-0.081721	0.0343695	-0.00667734	-0.0626389	-0.0156144	-0.028408	0.0791471	0.00669395	0.0169383	-0.0250706	0.00387398	0.0504669	-0.0484332	-0.0192181	-0.0464104	-0.0132223	0.00284734	-0.104681	-0.00380533	-0.0544935
DW0368	-0.00328339	0.371072	-0.0648978	0.0724215	-0.113855	-0.107311	-0.012854	-0.134878	0.092021	0.00423442	0.142302	-0.0491214	0.130785	0.000551	0.0935937	0.0950121	-0.0582054	-0.0200236	0.00530967	-0.00492714	0.0117426	-0.03057	0.0438861	0.0884723	-0.00977464	-0.0614374	0.0606291	0.078901	-0.0659603	0.0249077	0.0968879	0.12117	-0.1336	0.0159052	-0.0824835	0.145052	0.0377132	-0.116567	0.0292462	-0.0651549	0.0861251	0.0165083	0.11579	0.121993	0.156462	-0.124565	-0.0478036	0.016004	0.213064
DW0377	-0.162292	-0.13771	-0.0123219	-0.0485051	0.00590629	-0.0321965	-0.075559	-0.100534	-0.0999775	0.0587993	-0.0516347	-0.0231831	0.0113236	-0.0678993	-0.0283426	0.0145345	-0.0394634	0.0397897	-0.0599917	-0.0115913	-0.0891813	0.141702	0.0231359	-0.158429	-0.140702	-0.0238616	0.0512748	-0.0419153	-0.0488923	-0.0443252	-0.0724307	-0.072349	-0.164976	-0.0904177	0.0567589	-0.0950443	-0.0856065	0.0526942	-0.157092	-0.0237388	-0.0934963	-0.0256418	-0.0602985	-0.103368	-0.0334748	0.0119197	-0.132146	-0.00502519	-0.0895626
DW0391	0.0913119	-0.0179344	0.00310252	0.0196143	0.0540302	-0.0187044	-0.147396	0.109449	-0.15639	-0.0115886	0.0283917	0.066652	-0.0577357	0.0118193	0.0131063	-0.0526738	-0.103896	0.0378136	0.0980457	-0.0140075	-0.0594866	-0.0223608	-0.0296335	-0.111073	-0.0776821	-0.0667253	0.00912855	-0.0971909	0.0541078	0.0138693	-0.121707	-0.133735	-0.0430382	-0.0675772	-0.144853	-0.142012	-0.104744	0.0169918	0.0781517	-0.106684	-0.182818	-0.0373353	-0.165249	-0.244834	-0.00840906	-0.0898612	-0.041611	-0.00508189	-0.0807393
DW0369	0.134801	-0.080401	0.0173719	0.0312971	0.00547355	0.0653165	-0.107862	0.0562063	-0.0826387	0.0228813	0.0232501	-0.0409809	-0.0635236	-0.0665698	0.010079	-0.00889834	-0.150741	0.0228347	-0.0675693	0.0125286	-0.0065175	-0.16353	-0.0857857	-0.0950794	-0.102603	-0.0571349	0.0122766	0.0466133	-0.0127917	-0.0357781	-0.0472834	-0.18298	0.00291267	-0.128844	-0.139781	-0.123719	0.0118577	-0.0629363	-0.0487951	-0.0519101	-0.0759453	-0.133263	-0.0764999	-0.0486727	-0.0557181	-0.0861504	-0.087755	-0.0499178	-0.0108638
DW0370	0.051683	0.147394	-0.036723	0.205516	-0.000732	-0.00981884	0.0224993	0.114663	-0.0276983	0.0303305	0.0600782	-0.0495715	0.0709285	-0.108411	-0.0643727	-0.047186	-0.162156	-0.0777346	0.0491304	-0.0796829	0.165753	-0.157061	-0.0148249	0.0130746	-0.0760051	-0.0826815	0.00408443	-0.0262499	-0.0814609	-0.0165539	0.00385204	-0.0926114	-0.0349842	0.0351083	-0.172345	-0.0321138	-0.12874	0.0142774	-0.10868	0.0629475	-0.0367846	-0.048903	0.0201528	-0.0691768	0.042311	-0.107607	-0.0557111	-0.0744105	-0.0143085
DW0371	-0.0103484	-0.140028	-0.098386	-0.0216217	-0.102398	-0.0539131	-0.00153743	0.0682381	-0.0660606	-0.145863	-0.0177916	0.0295373	0.0219357	-0.159207	-0.183256	-0.0954258	-0.0531203	-0.153543	-0.0635041	-0.0671721	-0.00737443	0.0677889	-0.0851918	-0.143363	-0.157361	-0.0501068	-0.0250036	0.0816731	-0.0380909	-0.0797132	-0.0232427	-0.138436	-0.0237292	-0.126085	-0.0743637	-0.050719	-0.0500945	0.033808	-0.149743	0.0385091	-0.029984	-0.0963314	-0.178041	-0.175608	-0.116052	0.0532675	-0.0543028	-0.126829	-0.0890892
DW0372	-0.0663906	-0.146834	-0.0749013	0.0176564	-0.0921209	-0.0847549	-0.0626836	0.0123565	-0.0341941	-0.0537889	-0.0348394	0.0274137	0.0724019	-0.092381	0.0202811	0.0310474	-0.0373144	-0.0604999	-0.00630515	-0.0227643	-0.0180607	0.0915894	-0.0635731	-0.180649	-0.0953626	-0.0274779	0.0497139	-0.016509	0.000798	-0.069709	-0.0093429	-0.133148	-0.0249938	-0.151718	-0.05465	-0.0713334	-0.0909125	-0.0135079	-0.129958	0.0496655	-0.0185645	-0.0670314	-0.121102	-0.0895185	-0.0142089	-0.0353809	-0.114359	-0.025944	-0.0168613
DW0373	-0.00815982	-0.150099	0.0726955	-0.0212772	-0.081533	0.0357709	0.104167	-0.0525342	-0.185654	-0.0878581	-0.102514	0.00650202	0.0767385	-0.212016	-0.136346	-0.0587773	-0.0667119	-0.0294191	-0.120961	-0.0295517	0.118696	-0.0506679	-0.121073	-0.0350036	-0.0792482	-0.069857	-0.111299	0.0516337	-0.0629485	-0.0186685	0.0671879	-0.0546537	0.00918414	-0.0462759	0.0834552	-0.131856	-0.0764483	-0.0533042	-0.0861904	0.0544064	-0.0200512	-0.0536396	0.0277696	-0.110871	-0.137408	0.0574568	0.0163531	-0.0995802	-0.000868
DW0374	-0.0292016	-0.137991	0.0695841	-0.0238345	-0.124709	-0.013884	0.150581	-0.0257422	-0.08637	-0.0354525	-0.0668867	0.0102654	-0.00506823	-0.15631	-0.0854862	-0.00277108	-0.00469455	0.0285698	-0.117957	-0.042688	-0.0333611	0.0607887	-0.0367459	-0.0772747	-0.114072	0.0102057	-0.0498105	-0.0133596	0.000356	-0.00887333	0.0430427	-0.00888508	0.0492049	-0.118985	0.0548269	-0.122714	-0.100707	0.0217259	-0.111689	-0.0225606	-0.00378136	-0.105773	0.0667139	-0.13869	-0.0224786	0.056739	-0.0784274	-0.0844384	-0.0523401
DW0375	-0.0785812	-0.00782267	-0.0173069	0.0236668	0.0334426	-0.0944065	-0.0862289	0.0833695	-0.0813208	0.0649523	0.00470036	0.0114213	-0.0470898	-0.124429	-0.105816	-0.0437036	-0.0316532	-0.0376851	-0.03451	-0.085182	-0.0155743	-0.00254117	-0.0264937	-0.10336	-0.141546	-0.160093	-0.0891148	0.0681536	-0.00813294	-0.0205037	-0.152508	-0.181927	-0.0673044	-0.0501928	-0.167677	-0.103274	-0.147847	0.0788404	-0.0323138	-0.0719603	-0.220502	-0.0672012	-0.193584	-0.165561	-0.0211344	0.00362718	-0.119245	-0.131678	0.0471917
DW0380	0.0490951	-0.185431	-0.0521149	-0.0317321	-0.0320006	-0.0337116	0.0389315	0.0247158	-0.0295817	-0.0958997	-0.0346145	0.0504498	0.0557305	-0.0976852	-0.0886	-0.0705858	-0.0456755	-0.0303845	-0.0319363	-0.0199928	-0.00555703	0.111585	-0.04967	-0.187668	-0.11057	-0.00254828	0.0666744	-0.0116157	-0.0413609	-0.0774864	-0.0101674	-0.0416151	-0.0475401	-0.195299	-0.0053289	-0.0591249	-0.0633389	0.0370498	-0.133821	-0.0107634	-0.0632831	-0.10175	-0.0295927	-0.185351	-0.0668362	0.00444687	-0.122362	-0.0947384	-0.0981641
DW0389	0.0364733	0.0274889	0.0187309	0.0681456	0.0282773	0.0229424	-0.143681	0.0321507	-0.044646	-0.00330256	0.0826809	0.0636245	-0.023984	-0.0186984	0.0697495	-0.036702	-0.00645714	-0.0924719	0.0566921	0.00149697	0.0625705	-0.0604637	-0.0130164	-0.100827	-0.14824	0.11141	0.00732649	0.0667586	-0.0515465	0.0701152	0.0250484	-0.129175	-0.0744906	0.0147233	-0.133893	-0.0890027	0.0124	-0.159457	0.148151	-0.00837956	-0.132797	-0.0158741	-0.0944684	-0.0559081	-0.0473278	-0.100034	-0.0469024	0.0327443	-0.0575288
DW0390	0.166589	-0.0855117	0.0165334	0.00840806	0.0654961	0.0794837	-0.075735	0.196059	-0.165217	-0.0935451	-0.0751727	0.0310582	-0.00438407	0.00620526	0.0641189	-0.0368295	-0.153415	0.0299476	0.00528825	0.0248955	-0.00229888	-0.162267	-0.0241808	-0.115395	-0.0960921	-0.00259044	0.0621745	-0.094184	0.0913854	0.0139142	-0.122964	-0.0939131	-0.0439232	-0.0228523	-0.0820144	-0.0694153	-0.00827666	-0.0747107	0.120491	-0.0136009	-0.162297	-0.0446805	-0.0467904	-0.140299	-0.098264	-0.135943	0.0201386	0.0978592	-0.0464503
DW0403	0.00189879	0.0780757	0.0409909	0.0232945	0.0702993	-0.0699282	-0.0342897	-0.0266826	-0.040649	-0.108764	-0.069956	-0.0231867	0.0136391	-0.0731134	-0.00690789	-0.0262355	-0.109506	-0.0351335	-0.00280002	-0.0701327	0.0118743	-0.0974154	-0.10117	0.0256592	0.0476373	-0.00336709	-0.0902139	0.0626312	0.0204017	-0.0492442	-0.00634988	-0.114843	-0.0733813	-0.00462485	-0.00729857	0.0208897	-0.147865	-0.122335	-0.0106432	-0.0389643	-0.0403226	0.0116185	-0.092185	-0.148209	0.0976358	-0.0944014	0.0762737	-0.149516	0.113793
DW0381	-0.128344	-0.0012753	0.0356534	-0.0369481	-0.0274656	-0.00127639	0.0107179	-0.0696921	-0.033578	-0.0202962	-0.0950972	-0.0225374	0.0616477	-0.150465	-0.0914021	0.00711304	-0.0342425	-0.0964532	-0.0768971	-0.054838	-0.150062	0.150269	0.0104309	-0.0510271	-0.087454	0.0791746	0.0825367	0.0330705	-0.00575556	-0.0131677	0.0371427	0.0140514	-0.0597596	-0.0470188	0.0249901	-0.0101255	0.00372494	0.0154344	-0.0757725	0.0207191	-0.00364271	-0.0307245	-0.0413601	-0.109045	-0.07746	0.0488123	-0.0344976	-0.0958168	-0.0101594
DW0382	-0.0410827	0.0543345	-0.0649204	-0.0106805	0.0112706	0.0376204	0.00945149	-0.161542	-0.0700395	0.0204506	0.0387896	0.0101936	0.152791	-0.0876294	-0.100759	0.0360462	-0.189155	0.119486	-0.0514827	0.00285686	-0.0321254	0.132322	0.00814575	-0.0653977	-0.132912	0.000229	0.0307322	-0.0575928	-0.0437187	-0.0365959	-0.0202467	-0.00556435	-0.107843	-0.116195	0.0619739	-0.101933	-0.155658	-0.080058	-0.0382747	0.0221654	-0.0171415	-0.0658834	-0.0111281	-0.134446	-0.00597628	0.0130883	-0.0775701	-0.0231849	-0.0719
DW0383	0.0740124	-0.00809782	-0.109686	-0.0678821	0.00164374	-0.0514101	0.000408	0.0504446	-0.0402348	-0.0462364	0.0388827	0.0217571	0.0100973	0.094747	0.0554775	-0.0598137	-0.0951506	-0.0617032	0.0946974	0.0623183	0.174618	-0.0598006	0.0159248	-0.138147	-0.0667069	-0.00447801	0.106087	-0.0532808	0.0386523	-0.0235247	-0.0943782	-0.105522	-0.127348	-0.0850355	-0.111745	-0.0710173	-0.00560019	-0.0989034	0.072668	0.0403665	-0.0437327	0.11087	-0.109046	-0.0635073	-0.0291076	-0.196285	-0.0889641	-0.0503814	-0.055215
DW0384	0.0834329	-0.0745955	-0.0806592	0.0521777	0.0432761	-0.00329975	-0.0929231	0.211229	-0.152398	0.131337	0.0588841	0.00520015	-0.024801	0.0899064	0.0291142	0.0655599	-0.0957975	0.0142517	0.00365444	-0.00858834	-0.0434693	-0.0986516	-0.0867577	-0.142641	-0.132699	-0.0590144	-0.0220143	-0.133695	0.0746769	-0.024402	-0.0365155	-0.0777092	-0.0771818	-0.121815	-0.0966345	-0.110155	-0.00902526	0.0831834	0.0556523	-0.0430308	-0.0743757	-0.0132522	-0.0892389	-0.1519	-0.0196505	-0.0870595	-0.0217896	-0.00123466	-0.155606
DW0385	0.130138	0.00855142	0.0337392	0.0875668	-0.00392074	-0.0209605	-0.0553894	0.0249259	-0.0846176	-0.091916	-0.054434	0.000895	-0.148364	-0.00339763	0.0922818	-0.0796614	-0.111069	0.0761315	0.00188976	-0.0499756	-0.00633341	-0.195155	-0.0404086	-0.157197	-0.0919093	-0.0340143	-0.0496072	-0.0906304	0.00931319	-0.0626288	-0.0425286	-0.00105451	-0.00738489	-0.0833428	-0.0923304	-0.0550651	-0.0503043	-0.0886302	0.00694763	-0.106105	-0.0891366	-0.022866	0.0324993	-0.202514	-0.13389	-0.129725	-0.00987372	-0.0422337	-0.0209424
DW0386	0.12212	-0.00749809	0.0626673	0.040099	0.101478	-0.0490165	-0.035709	0.142356	-0.147112	-0.0366445	-0.0799268	-0.00136235	-0.000399	0.0754427	0.117874	-0.047832	-0.184298	-0.000643	0.0633733	0.0233874	0.0484189	-0.191184	0.0578052	-0.134245	-0.123481	-0.0253405	-0.00875519	-0.0970015	-0.0299655	-0.0224701	-0.0235781	-0.154543	-0.0810418	-0.136294	-0.143386	-0.0349704	-0.0548976	0.0261712	-0.0632057	0.0117877	-0.0873478	0.140972	-0.115411	-0.149652	-0.0225938	-0.118714	0.00226389	-0.0575329	0.0105761
DW0387	0.0640731	-0.0822401	0.051281	-0.0126439	0.0120412	0.0296219	-0.0331198	0.02044	-0.107651	-0.0783665	-0.0307823	0.035438	-0.121516	-0.0072318	0.0642921	-0.0926	-0.0672791	0.157954	0.0265324	-0.0344012	0.0251745	-0.116924	-0.0715513	-0.126404	-0.0960322	-0.0405628	-0.0910188	-0.0540704	0.071696	-0.0876609	-0.123167	-0.0442746	-0.0108839	-0.0660932	-0.05632	-0.119417	-0.0692825	-0.0053481	0.0192913	-0.030789	-0.102555	-0.0133747	-0.00119495	-0.184881	-0.047532	-0.0690706	0.0241362	-0.0659983	-0.0197464
DW0388	0.191021	0.0652503	-0.00679055	-0.0451834	0.0445156	0.139471	-0.00970716	0.160875	-0.0942065	-0.11242	-0.000863	-0.00262413	-0.0844592	0.00467808	-0.00848639	-0.0819262	-0.0470064	-0.0654965	0.0163427	0.032756	-0.0506683	-0.0766942	0.0273547	-0.151663	-0.0576969	-0.0151355	-0.0293894	-0.0725743	-0.0667938	-0.0475129	-0.0218919	-0.255374	-0.0636906	-0.0917096	-0.125101	-0.0545145	-0.0169813	0.0182207	0.119583	0.0251135	-0.0838365	0.0173049	-0.214473	-0.113266	-0.0871758	-0.123991	0.0165383	-0.0629602	0.0182132
DW0392	0.105986	0.038661	0.010835	0.12007	0.0805882	-0.0388182	-0.102686	0.241397	-0.109279	0.0210042	-0.0162913	-0.0287933	0.0647311	-0.000185	-0.00865864	-0.0352274	-0.0894399	0.00434603	0.0502258	0.0308579	-0.0878484	-0.110809	-0.058993	-0.0628344	-0.0766159	-0.104236	-0.0129737	-0.10184	0.0388137	-0.0730112	-0.0888562	-0.291296	-0.0877934	-0.0585265	-0.0318726	-0.141046	-0.0585516	-0.120504	0.0548201	-0.0497972	-0.146275	0.0215294	-0.194136	-0.136161	0.0599306	-0.211391	-0.0966443	0.010623	-0.0334657
DW0401	0.259933	-0.137991	-0.0191416	0.070007	-0.0648393	0.101788	0.0448452	0.144361	-0.164506	-0.0708701	-0.0815167	-0.0143644	-0.156697	0.0409933	-0.0470934	-0.0933712	-0.0937765	-0.011938	0.0716381	0.00839543	-0.0214797	-0.188891	-0.0081271	-0.110865	-0.0541571	-0.1652	-0.0820163	-0.103694	0.0974361	-0.0697053	-0.139896	-0.202313	-0.0350699	-0.0935237	-0.135516	-0.136747	-0.0243849	0.00887245	0.023784	-0.0336023	-0.120349	-0.0559421	-0.114447	-0.164579	-0.139559	-0.10165	0.0162685	0.0278711	-0.058039
DW0402	-0.113445	-0.108289	-0.0146553	0.0709399	-0.0339798	-0.043162	-0.00286981	-0.0520817	-0.132666	0.0650965	0.0591006	-0.0113818	-0.0955443	0.0485252	-0.0245584	0.0620982	0.00265658	-0.0309052	-0.0346562	-0.0375987	-0.11443	-0.0234626	-0.0557164	-0.060179	-0.0702895	-0.0557485	5.84e-06	-0.0321581	0.0303706	-0.0202395	0.0518204	0.148274	-0.0983056	-0.0827955	-0.136477	-0.0745277	0.0608735	0.102002	-0.0378344	-0.0584035	-0.0423974	-0.116313	0.0977953	-0.117435	0.0366354	-0.0665956	-0.045634	-0.0235768	-0.0030733
DW0415	-0.171272	-0.0306099	0.0133107	-0.137043	-0.0680746	0.0226454	-0.0584862	-0.0792537	-0.0995534	0.0361541	-0.00397954	-0.068291	0.337674	-0.0263568	-0.0165735	-0.0312549	-0.0442407	0.0164887	-0.00766614	-0.00902376	0.0440453	0.0629068	-0.0286158	0.0234993	-0.0121708	-0.132544	0.00610278	-0.042571	-0.0871877	-0.123476	-0.0858298	-0.156182	-0.0712954	0.0604109	0.290752	-0.0975477	-0.0693192	-0.168874	-0.064008	0.186874	0.179385	0.411374	-0.17907	0.228353	0.00564716	-0.0167877	0.102306	-0.0685279	0.00110148
DW0393	0.163176	-0.0312516	-0.0594934	0.172057	-0.0602402	0.0216941	-0.144052	0.129383	-0.10139	-0.111216	0.0572958	-0.00260472	-0.148145	0.100137	0.00863585	0.00853164	-0.129886	0.0813563	0.125341	0.0857559	-0.0110424	-0.227153	-0.0372649	-0.0930868	-0.0412656	-0.0748109	-0.026361	-0.0955065	0.0347059	-0.0422679	-0.145158	-0.257057	-0.0977077	-0.0976446	-0.204052	-0.130756	-0.0342698	-0.0846678	0.124543	-0.0487848	-0.0944217	-0.0153993	-0.18458	-0.0698334	-0.00294824	-0.204647	-0.136019	0.0892746	-0.0634124
DW0394	0.207809	-0.0964281	0.0148382	0.0698341	-0.045646	0.0123746	-0.00677931	0.190361	-0.0545779	-0.0817651	-0.0586075	-0.00675571	-0.110519	0.0473876	0.0110909	-0.0625334	-0.11375	-0.0129436	0.0848858	0.00523318	0.0203995	-0.157406	0.00651177	-0.109677	-0.0710853	-0.0954095	-0.0345243	-0.192579	0.0930715	-0.0245499	-0.139671	-0.184974	-0.0185297	-0.108921	-0.18378	-0.112434	-0.0895627	-0.0811152	0.021594	-0.0276856	-0.119288	0.0144191	-0.126147	-0.204715	-0.100271	-0.168891	-0.0684821	-0.0193398	-0.0665874
DW0395	0.182951	-0.043553	0.0724726	0.0322674	-0.0229719	0.0354562	0.0590268	0.134027	-0.0240076	-0.109914	-0.0810503	-0.00359146	-0.145817	0.076778	-0.0152356	-0.019175	-0.0973661	0.0206876	0.0330589	0.047795	-0.058552	-0.124632	0.0305193	-0.0947543	-0.00452059	-0.122499	-0.035022	-0.172044	0.0586406	-0.0774701	-0.179681	-0.168451	-0.0358028	-0.153343	-0.14588	-0.0384535	-0.115475	-0.0658757	-0.0398217	-0.0136504	-0.108104	0.0260641	-0.101382	-0.208024	-0.133801	-0.140153	-0.0811058	-0.00272655	-0.0865865
DW0396	0.16979	-0.0244788	0.00342193	0.0733695	0.000437	-0.0150103	0.0396753	0.248852	-0.120685	-0.0818091	0.0348376	-0.00801011	-0.0934479	0.15422	-0.0245613	-0.0409404	-0.127148	0.0849944	0.0585803	0.0326841	-0.091704	-0.196397	-0.0208832	-0.0789224	0.0159301	-0.173629	-0.100653	-0.124314	0.00288257	-0.127681	-0.214096	-0.241531	-0.118515	-0.087714	-0.155175	-0.0647889	-0.110498	-0.0790299	0.0813191	-0.0639679	-0.134973	0.0244415	-0.180282	-0.101948	-0.0875342	-0.123458	-0.173607	0.0468072	-0.0506532
DW0397	0.0574436	-0.0105404	0.0145497	0.0641627	0.00923149	-0.0236471	-0.00613057	0.0745566	-0.0703029	-0.104613	0.0635017	0.00269726	-0.0206559	0.0558379	0.0641581	-0.0706467	-0.146357	0.101974	0.111608	0.0172656	0.0615466	-0.168708	0.0131488	-0.0964523	-0.0269363	-0.105852	-0.0792432	-0.136018	0.0992196	-0.0252223	-0.148876	-0.203027	-0.0628015	-0.122568	-0.178029	-0.0390197	-0.124123	-0.0825518	0.0612554	-0.0369146	-0.0988789	0.0597199	-0.130711	-0.190455	-0.0880885	-0.188828	-0.111443	-0.00508208	-0.0385417
DW0398	0.00156071	0.0542234	0.0267691	0.0170452	0.00539634	0.0195113	-0.0494073	-0.0111376	-0.114954	-0.0921503	0.0575408	0.0123779	0.0818875	-0.011155	0.0558372	-0.0743579	-0.141921	0.00196594	0.0971219	0.0337342	-0.030653	-0.104307	-0.0376715	-0.0480086	-0.0612308	-0.00538147	0.0665146	-0.0817016	-0.0871218	0.0232949	0.022878	0.0348107	-0.0764479	-0.0561778	-0.12139	-0.0508419	-0.0266667	-0.091585	0.0965564	-0.0547693	-0.0530646	-0.0229287	0.0930628	-0.0559416	0.0679065	-0.159253	-0.0398502	-0.0980648	0.104397
DW0399	0.214158	-0.16253	0.0241021	0.0567142	-0.0175532	0.0212695	-0.00997401	0.178941	-0.185144	-0.0927983	-0.0651465	0.00651952	-0.172846	0.0276991	-0.0993003	-0.0968114	-0.0789935	0.0747091	-0.0268391	0.0394168	-0.00390434	-0.0893773	-0.00619121	-0.135336	-0.134915	-0.205407	-0.0728594	-0.0104606	0.0780556	-0.0744453	-0.146526	-0.244873	-0.0586158	-0.159574	-0.219001	-0.0950702	-0.0771518	0.0567231	0.00761796	-0.0593752	-0.182119	-0.0944185	-0.106568	-0.226407	-0.107748	-0.0689126	-0.0870567	-0.0267333	-0.0947647
DW0400	0.17358	-0.14167	-0.0327299	-0.0462817	-0.0478575	0.107379	-0.00336562	0.0517373	-0.20891	-0.0996481	-0.0724479	-0.00113561	-0.0934923	0.0818141	-0.00396395	-0.0542051	-0.0774034	0.109624	0.00130598	0.0887867	0.0533052	-0.0991893	-0.104854	-0.176278	-0.116526	-0.114239	-0.0551474	-0.0782221	0.0624208	-0.138072	-0.115125	-0.126038	0.0180878	-0.105767	-0.105916	-0.135101	0.00857772	-0.0392698	0.0650566	-0.0459097	-0.0721428	-0.0237509	-0.030663	-0.131327	-0.111825	-0.0966337	-0.0223496	-0.0527798	-0.0524308
DW0404	-0.0676769	0.169391	-0.0348284	-0.0713404	-0.0321482	-0.0771853	-0.0104993	-0.108161	0.0585329	-0.199672	-0.0431264	-0.0547597	0.012826	-0.0105269	0.0570284	-0.0136614	-0.0491817	-0.00965522	0.172221	0.0265008	0.0548134	-0.161756	-0.179022	0.181624	0.293821	-0.223842	-0.104559	0.11659	-0.0392366	-0.0659928	-0.149454	-0.10086	-0.0821045	0.153615	-0.0923128	0.194083	-0.0602862	-0.191186	0.0597537	0.0156678	0.00594462	0.0307189	-0.063407	-0.0269525	0.188156	-0.179561	-0.165574	-0.0395071	0.198309
DW0413	-0.0937813	-0.0331975	0.0228335	-0.192603	-0.0917225	-0.0152015	-0.0247174	-0.0339962	-0.153998	-0.00167207	-0.0506408	-0.0598222	0.280457	-0.0632197	-0.0770041	-0.0831519	-0.0970339	-0.0390888	-0.024169	-0.0434864	0.0896079	0.111599	-0.0762273	0.0245114	-0.020129	-0.168675	-0.00873179	-0.053635	-0.115908	-0.154838	-0.129686	-0.119589	-0.0646758	0.0751571	0.343579	-0.0803429	-0.135318	-0.141914	-0.0775707	0.164173	0.192499	0.359194	-0.217749	0.199131	0.00860554	-0.0425405	0.0815487	-0.0978804	0.00443075
DW0414	-0.014135	-0.0697304	-0.00100289	-0.113519	-0.111945	0.0192117	0.00857389	-0.0144381	-0.138911	0.0404032	-0.0357135	-0.0720975	0.36768	-0.0729997	-0.0311762	-0.0349963	-0.0778942	-0.0567566	-0.0288615	-0.00464337	0.144884	0.120838	-0.0824169	0.00301322	-0.0640818	-0.133031	-0.0649014	-0.0969652	-0.0720431	-0.115342	-0.0841185	-0.106272	-0.0720812	0.0257169	0.334468	-0.107672	-0.0726035	-0.111449	-0.0825149	0.215772	0.260295	0.384336	-0.134228	0.229209	-0.0136116	0.0123371	0.157433	-0.111652	-0.0276949
DW0427	0.0745011	-0.083793	-0.00117012	-0.127714	-0.130194	-0.0567469	0.00566415	-0.0394653	0.00546195	-0.0995911	-0.0263268	-0.0489377	-0.10688	0.000875	0.0315243	0.05957	-0.0179689	-0.0114074	0.0487953	0.0754663	0.0217505	-0.0865296	-0.11884	-0.0163271	0.0696229	-0.169379	-0.0399785	-0.00580126	0.0676524	-0.172172	-0.185581	-0.105171	-0.0556751	0.00225719	-0.0615062	-0.00315863	-0.00513802	-0.0994429	-0.0689278	0.0106753	0.134811	-0.0938605	-0.099771	0.000577	-0.00532588	-0.106737	-0.180481	0.127702	-0.0919476
DW0405	-0.0547966	0.210283	-0.0419587	-0.120698	-0.0265382	-0.122948	-0.0433022	-0.113383	0.00591987	-0.153703	-0.00676307	-0.0360122	-0.0100456	0.041051	0.0946046	0.0345003	-0.0360088	-0.0359859	0.206431	0.00556349	0.0683827	-0.205792	-0.144856	0.215976	0.329791	-0.181608	-0.0902628	0.0762042	-0.0633616	-0.050912	-0.122412	-0.04656	-0.0920468	0.175356	-0.116685	0.176441	-0.0237466	-0.175201	0.0777358	0.00330752	0.0199403	0.00883495	-0.00693559	-0.00394	0.273011	-0.178012	-0.176261	0.00508408	0.226071
DW0406	-0.0630713	0.168619	0.0162363	-0.0178552	-0.00216102	-0.0284196	-0.0834287	-0.0826674	-0.0495826	-0.082873	0.0477229	-0.0349868	-0.0118775	-0.0480628	-0.0404495	-0.0318284	-0.0676563	-0.0967373	-0.0388328	-0.0388289	-0.0561408	-0.10025	-0.0568091	0.0595769	0.0473053	0.0237401	-0.0542695	0.0525032	-0.120898	-0.0100237	0.05159	-0.0899312	-0.166138	0.0432034	-0.116496	0.129513	0.0265734	-0.125319	0.135351	-0.0984078	-0.0239345	-0.134307	-0.106614	-0.119809	0.0602202	-0.0371775	-0.0207377	-0.157568	0.160662
DW0407	-0.0543281	-0.0899347	-0.0531194	0.00493938	0.0311547	-0.152007	-0.115502	-0.0231001	-0.0305773	-0.124985	-0.0393202	-0.0372473	-0.0450835	-0.177724	-0.0155813	-0.0207945	0.00501675	0.0324426	-0.033325	-0.0708071	0.0612686	-0.126433	-0.166607	-0.188912	-0.133021	-0.085547	-0.071584	0.155363	-0.0404981	-0.177457	-0.0441409	-0.040442	-0.0637487	-0.0967644	-0.0418351	-0.0676267	-0.0219302	-0.0663327	-0.127518	-0.0597331	-0.0166654	-0.101108	-0.0399689	-0.131143	-0.0186799	-0.0487204	-0.112788	0.0151498	-0.0371371
DW0408	-0.163042	-0.0398882	-0.0599073	-0.0231291	-0.0154706	-0.093878	-0.0429406	-0.0117739	-0.030407	-0.0529818	0.014152	-0.0290128	0.110245	0.0170469	0.084229	-0.00482386	-0.0627393	0.00240068	0.00499389	-0.000983	0.105434	0.0186855	-0.151023	-0.16358	0.00336233	0.027422	0.0371476	0.145913	-0.11059	-0.0998822	-0.0185065	0.0824939	-0.102443	-0.0728559	-0.109023	0.018027	-0.022888	-0.0810591	-0.0614982	-0.0195377	0.0197636	-0.0165019	0.0642027	0.0559431	0.143399	-0.0896061	-0.125914	0.00929958	0.0389268
DW0409	-0.00365622	-0.171312	0.0186299	-0.0923164	-0.0788244	-0.0782673	-0.0634162	-0.101898	-0.0942584	-0.0568645	-0.00387346	-0.0124452	-0.109666	-0.0374648	-0.052173	-0.0367105	0.0201678	-0.0389658	-0.0885695	-0.0906721	-0.0187475	0.00845604	-0.0590828	-0.0658791	-0.067081	0.0399661	-0.0621412	-0.0127706	0.0713487	-0.0163983	0.0135599	0.140222	-0.0688828	-0.0683324	-0.0673004	-0.00621763	0.0841999	-0.041896	-0.0247336	-0.0721945	0.0569144	-0.142186	0.104931	-0.129801	-0.0873176	0.00194699	-0.0418049	-0.00156998	0.00976303
DW0410	0.0152503	0.00099	0.0109799	0.00163425	-0.0108352	0.00252485	-0.00190111	-0.0034103	-0.0261945	-0.0221549	0.0115015	0.00522743	0.00774873	0.00452399	-0.0017549	-0.0211883	-0.0199187	-0.00778212	0.017376	-0.000967	-0.0075285	-0.028276	-0.0078448	-0.00220493	-0.0221208	-0.008388	0.00865758	-0.0138627	-0.0217788	-0.001097	0.0019423	0.00193752	-0.0236914	-0.00640063	-0.0191048	-0.0147471	0.00758879	-0.0230758	0.00475927	-0.0132981	-0.00510254	-0.00410904	0.0212821	-0.00727311	0.0172095	-0.0284494	-0.00791245	-0.011247	0.00396719
DW0411	-0.03856	0.144083	-0.0113084	-0.0439918	-0.0133245	0.0306637	-0.0251509	-0.136924	0.0333324	-0.027215	0.0507277	-0.0224902	-0.00331794	-0.0746666	0.0343838	0.0591119	-0.0275046	-0.0567187	0.00458097	0.00216986	0.0417518	-0.0250278	-0.0755905	-0.0885943	-0.0102273	0.00561015	-0.0438078	0.137377	-0.178094	-0.00607726	0.0223455	-0.024799	-0.00908521	0.0103702	-0.078146	-0.01076	-0.0800557	0.00352477	-0.000324	-0.0673737	-0.0619791	-0.0335319	-0.045526	0.0833639	0.136791	-0.0381905	-0.128412	-0.0226952	0.143248
DW0412	0.0104331	-0.0208587	-0.0406296	-0.0645315	0.0343084	0.00604345	-0.0285931	-0.0457569	-0.192711	0.0168452	-0.0820008	-0.0451941	0.259328	-0.117428	-0.0219461	-0.086336	-0.0786857	0.0037157	-0.035664	0.00393332	0.147726	0.0491896	-0.122848	-0.051145	-0.0669071	-0.147133	-0.0629044	0.000511	-0.0505957	-0.133151	-0.0982844	-0.168866	-0.0556329	0.0210758	0.28719	-0.0819357	-0.17227	-0.115691	-0.0207757	0.0638533	0.0877894	0.244901	-0.162212	0.0811593	0.0542056	-0.0364044	0.141165	-0.134245	0.0389236
DW0416	-0.0880835	0.231593	-0.0609734	-0.0749437	0.0542771	-0.0529039	-0.0784338	-0.102088	-0.063525	0.00406072	0.00636127	-0.0754257	0.107273	-0.0286578	0.0174644	0.0316718	-0.107841	-0.0322832	0.133741	-0.0176017	-0.0438135	-0.157327	-0.0922656	0.223621	0.274771	-0.133072	0.0189403	-0.0308807	-0.0927227	-0.0315874	-0.0878927	-0.0556098	-0.104438	0.216638	-0.000427	0.0796146	-0.135204	-0.12036	0.0586285	-0.0988078	0.00174999	0.00721315	-0.0396573	-0.039978	0.177137	-0.182078	-0.139147	-0.0355451	0.144601
DW0425	-0.109552	0.142447	0.00416714	-0.0797138	-0.0657173	-0.133845	-0.0795923	-0.0761823	0.0510477	-0.132016	0.0141013	-0.0796794	0.101278	-0.0793181	-0.0106858	0.0922852	-0.0382957	-0.0721379	0.129568	-0.0285764	-0.0410099	-0.0624945	-0.0595306	0.170096	0.220331	-0.0464362	0.0509539	-0.0229017	-0.0130379	0.0286342	-0.0330177	0.0674704	-0.121128	0.108747	-0.0590919	0.225626	-0.0203066	-0.114681	0.00974071	-0.0572376	0.0869817	0.00644294	0.062191	0.0231403	0.203829	-0.102096	-0.141435	-0.0293075	0.181964
DW0426	0.023218	-0.0957533	-0.0417927	-0.00937547	-0.106774	-0.00592103	0.0303014	0.0856883	0.0474966	-0.0751813	0.0205588	-0.0418137	0.290548	-0.0919373	-0.0602782	-0.0110519	0.0214956	-0.0292653	0.0382275	0.0428932	-0.0241063	-0.0363844	-0.0160072	0.0562894	0.0135425	-0.0523565	-0.0660447	-0.0846378	0.0114384	-0.0748429	-0.110385	-0.246773	-0.0378596	0.015966	0.244648	-0.108937	-0.0848184	-0.120189	-0.0708567	0.335622	0.234734	0.255684	-0.236778	0.345498	0.00756163	-0.0265664	0.0864892	-0.0253597	-0.0395734
DW0417	-0.144997	0.219374	-0.0918519	-0.137939	0.0792301	-0.176967	-0.123625	-0.101031	-0.00676835	-0.110031	-0.0180938	-0.0343375	0.111123	-0.0314486	-0.00960725	0.00742813	-0.0540929	-0.173105	0.0859384	-0.0374573	-0.0577229	-0.108982	-0.0754276	0.250669	0.275454	-0.0235117	0.0443477	0.0843015	-0.147011	0.0745201	0.0835126	0.0868102	-0.134248	0.149743	-0.0432614	0.233058	0.03352	-0.040379	0.0509774	-0.0806004	0.045218	-0.00656149	0.0521214	0.0670754	0.313834	-0.113558	-0.114402	-0.0844848	0.252897
DW0418	0.157578	-0.120289	-0.00880236	0.0208542	0.110662	0.0639977	-0.0976062	0.100348	-0.0724932	0.0960974	-0.0202939	-0.0482804	-0.155924	-0.068957	-0.115464	0.0299112	-0.0743625	-0.0476568	-0.0691727	0.0559148	-0.0191013	-0.0821557	-0.112694	-0.0266142	-0.0477006	-0.151321	-0.0290281	-0.0350501	-0.0463353	-0.0720775	-0.0797166	-0.380227	-0.0380257	-0.17696	-0.0368037	-0.134591	-0.0794112	-0.0722519	-0.0289206	-0.0153269	-0.0996718	-0.0829315	-0.329574	-0.114532	-0.0398032	-0.14592	-0.171719	0.022554	-0.0971696
DW0419	0.0337972	-0.0887073	-0.102574	0.0293723	0.00252131	-0.0713961	-0.123235	0.0356759	-0.040608	0.0129207	-0.020926	-0.0356606	-0.0261973	-0.117483	-0.117437	0.0101802	-0.00719926	-0.0784596	-0.0446916	-0.00665301	0.0608143	-0.160952	-0.150129	-0.0812328	0.000431	-0.184231	0.0945893	0.0500171	-0.0807928	-0.188801	-0.0705199	-0.256252	-0.00207634	-0.10354	-0.0114441	-0.136307	-0.0973666	-0.104451	-0.0926115	0.0263827	-0.00171158	-0.127286	-0.224908	-0.127704	-0.0760014	-0.147841	-0.207558	0.0899045	-0.14995
DW0420	-0.15246	-0.00878159	-0.0384668	-0.221273	-0.0830819	-0.0985563	-0.0801407	-0.172674	-0.0440437	0.0763175	0.041475	-0.0439338	0.0121333	0.00272577	0.108107	0.0295418	-0.000546	-0.0448807	0.00563396	-0.00333879	-0.00786754	0.0663024	-0.115531	0.0685352	0.0281265	-0.0765344	-0.0234116	0.0744619	-0.0488601	-0.0247862	-0.0712564	0.100076	-0.111438	-0.00522999	-0.118331	-0.00443998	-0.0171039	-0.0424941	-0.0448993	-0.105408	-0.0511718	0.015825	0.0364316	0.0557369	0.136737	0.016232	-0.186547	-0.00556138	0.106051
DW0421	-0.0479323	0.0879626	-0.037267	-0.0251297	-0.0336583	-0.103306	-0.14062	0.0850351	-0.0220771	0.044954	0.0753316	-0.0609676	0.163441	0.0281632	0.0502997	-0.0331505	-0.125686	-0.00522051	0.139565	0.0144518	0.000331	0.0836012	-0.138312	0.0103089	0.0314145	-0.152214	0.0478881	0.0377182	-0.14025	-0.11559	-0.0957002	-0.0666144	-0.110637	0.0791161	-0.13207	-0.024594	-0.133147	-0.137004	0.00992716	-0.0827601	-0.134362	-0.021517	-0.0792607	-0.0227041	0.161928	-0.137454	-0.188101	0.0207908	0.0130638
DW0422	0.0491802	-0.106823	0.00996787	-0.0680037	-0.0985147	-0.0679859	-0.0994954	-0.0712787	-0.115643	0.0581804	-0.0194806	-0.012219	-0.221746	-0.0408425	-0.05453	-0.00910644	0.0199767	-0.0792486	0.00516121	-0.0749324	-0.0471111	0.0498274	-0.140128	-0.0285978	-0.0261183	-0.108646	0.0400957	-0.00911084	0.0139771	-0.0664783	-0.0450518	0.0814781	-0.0646582	-0.046232	-0.137991	-0.0131197	-0.0140321	-0.027011	-0.0624561	-0.193301	-0.0733998	-0.150504	0.00602354	-0.187782	0.0667141	-0.0937688	-0.0762766	0.0365736	-0.00399247
DW0423	-0.0358893	-0.0320487	-0.0402209	-0.00183812	-0.0312154	-0.03353	-0.0922978	-0.159805	-0.20434	0.052864	-0.0411782	-0.0441272	-0.133829	-0.0442984	-0.0925395	-0.0789658	-0.00505589	-0.0621388	0.0293181	-0.070986	-0.122123	-0.00617424	-0.017924	-0.00704398	-0.0649111	-0.127984	-0.0858583	-0.0534709	-0.0676533	-0.0312318	-0.0936326	0.068309	-0.136357	0.059945	-0.0505874	-0.104121	-0.0070255	0.0300685	-0.0352818	-0.184696	-0.0537507	-0.122278	0.0575924	-0.149208	-0.013038	-0.0728804	-0.0541884	-0.0157656	0.0196776
DW0424	-0.0709587	-0.0894505	0.0289092	-0.0798094	-0.0111843	-0.0357106	-0.0296829	-0.0191448	-0.125525	0.137255	0.0122571	-0.0490862	0.0250185	-0.049338	-0.0726059	-0.0733539	-0.0230264	-0.0527172	-0.0197502	-0.0654564	-0.00935024	0.0329775	-0.10061	-0.117564	-0.133873	-0.191454	-0.0134276	0.025195	-0.0207341	-0.0713433	-0.0749091	-0.0642647	-0.123466	-0.084569	-0.073813	-0.104699	-0.0334384	-0.0405204	-0.0179804	-0.0669078	-0.127742	-0.0408971	-0.127974	-0.18857	-0.0269456	-0.128787	-0.14241	-0.0499645	-0.00142777
DW0428	-0.0497809	-0.0516993	-0.113029	0.0258586	-0.0488919	-0.0533818	-0.0374136	0.0767929	0.118763	-0.0624423	-0.0153776	-0.0731823	0.0170754	0.068436	-0.00265077	0.122244	-0.12108	0.0511196	0.0770683	0.111372	-0.0718299	-0.0567715	-0.0159697	-0.0380569	0.0147063	-0.0227102	0.0214833	-0.0292275	-0.0207002	-0.0734198	-0.117875	-0.00852451	-0.0834574	-0.072793	-0.115177	-0.05146	-0.0560065	-0.0518556	-0.0908548	0.0409689	0.0219615	-0.0712609	0.0176224	0.0165616	0.0722551	-0.145474	-0.188788	0.0922274	-0.0466204
DW0437	-0.0988364	-0.00560329	-0.0563815	0.0910085	-0.0234954	-0.0394203	0.131395	-0.0201616	-0.00458166	0.0719906	-0.010797	-0.0161693	-0.172481	-0.0401773	-0.0470007	0.0774778	-0.0884002	0.0874824	-0.0341173	0.0107259	0.00991639	-0.152431	-0.0113121	-0.0487643	0.00487628	-0.118073	-0.0525814	-0.020591	0.138658	-0.104824	-0.148414	-0.0807074	-0.0546415	-0.0905658	-0.0969607	-0.0346248	-0.107271	-0.0203443	0.100759	0.0324883	-0.0684868	0.0680489	-0.0417608	-0.137932	-0.0825076	-0.113559	-0.0575238	-0.0322562	-0.0257465
DW0354	-0.0675821	-0.0797032	-0.00861279	0.00897618	-0.0656457	-0.0453252	0.0485414	0.0298962	-0.0262383	0.127297	-0.0841509	0.00813089	0.0243084	-0.0666429	-0.065507	0.0323411	-0.0237727	-0.0743901	-0.0706865	-0.0328381	-0.0390623	0.0322096	0.0959171	-0.0972919	-0.11582	0.0307129	-0.0303512	-0.0902333	-0.0150635	-0.0369185	-0.0364546	-0.124027	0.0446516	-0.0922756	-0.0281301	-0.103253	-0.113865	0.11653	-0.131432	-0.0471364	-0.0863253	0.00727431	-0.0829003	-0.136348	-0.0858437	-0.00215938	-0.0371201	-0.09391	-0.0699457
DW0429	-0.0119673	-0.108469	0.051255	-0.0627384	-0.0582691	-0.0542532	-0.0987409	0.0448636	-0.0768223	-0.0486515	0.0369508	-0.00666881	-0.07894	-0.0480581	0.00234063	0.0326006	-0.0640043	-0.015431	0.0535115	0.00851545	-0.161308	0.0294196	-0.104571	-0.0694357	-0.0146989	-0.0295652	-0.0769456	-0.0811587	-0.0394207	-0.0956267	-0.107675	-0.0480082	-0.152385	-0.0787756	-0.164117	0.0268511	0.0207158	-0.0233991	-0.0640729	-0.0285328	-0.0619334	-0.0757332	-0.0449264	-0.101594	0.0219865	-0.0107301	-0.198098	-0.027651	0.0954074
DW0430	-0.0888813	0.0928422	-0.0264758	-0.0911392	-0.0606718	-0.0881099	0.0646582	-0.164015	-0.0509143	-0.131601	0.00517232	-0.036639	0.427313	-0.0944855	0.0368616	-0.131173	-0.0323215	-0.0498335	-0.0553938	-0.00924962	0.0100638	0.0202358	0.0459986	0.123218	0.0223466	0.0201064	-0.0648623	0.0159069	-0.118325	-0.0588761	0.0887892	0.0483063	-0.111212	0.101185	0.222529	0.0824072	0.0945041	-0.0996994	-0.0327918	0.200826	0.300063	0.29377	0.0488721	0.172312	-0.0695569	0.0208401	0.112519	-0.156219	0.178731
DW0431	-0.190048	0.28673	-0.0425957	-0.0715055	-0.0799196	-0.101806	-0.129666	-0.195629	0.0315351	-0.138544	0.0854704	-0.0576805	0.0872565	0.00620876	0.0844167	-0.00438508	0.00432442	-0.104729	0.081223	0.0342525	-0.0414331	-0.0601071	-0.11514	0.145687	0.169528	0.022131	-0.00774717	0.166263	-0.143697	0.0681711	0.0515886	0.15986	-0.136845	0.180519	-0.0977786	0.261087	0.106858	-0.12614	0.0973193	-0.112149	0.058278	-0.0408313	0.17287	0.0723164	0.274854	-0.0702651	-0.0864165	-0.0165862	0.274274
DW0432	-0.193731	0.182983	-0.0546667	-0.134519	-0.0310726	-0.10091	-0.128872	-0.191671	0.016702	-0.0999435	0.051231	-0.0477213	0.10453	-0.0380612	0.00422672	-0.0229936	-0.0435725	-0.0882407	0.0692306	-0.0356624	-0.00563331	-0.0384295	-0.125441	0.19981	0.26957	0.0189148	0.0107404	0.106621	-0.131701	-0.0258037	0.09711	0.123952	-0.0594051	0.175089	-0.0291792	0.27522	0.0654487	-0.0586605	0.0686669	-0.0581907	0.0465117	0.00337456	0.0963261	0.104612	0.261117	-0.0569053	-0.126361	-0.00973705	0.253027
DW0433	-0.0571206	-0.156115	-0.055756	-0.000584	-0.0987545	-0.00609496	0.0547674	0.0142035	0.00881372	0.0167566	-0.0541238	-0.0470353	-0.123182	-0.0483234	-0.0340956	0.0406761	-0.0397133	-0.0192081	-0.0512085	-0.0114199	0.0840256	-0.0996079	-0.104737	-0.106961	-0.0138203	-0.0350941	0.0203262	-0.0566147	0.107118	-0.124355	-0.0889757	-0.0976494	-0.00533228	-0.130079	-0.0187166	-0.0893862	-0.0403997	0.0585011	-0.0597491	0.233172	-0.0260582	0.121984	-0.0421865	-0.097436	-0.134796	-0.0566807	-0.0483521	0.0663365	-0.11249
DW0434	-0.0868363	-0.18044	-0.0480846	-0.072743	-0.0373577	0.0421317	-0.0628936	0.0155242	-0.0864984	0.0350968	-0.0100472	-0.0200279	-0.0526436	-0.0843336	0.00399033	0.015547	-0.0281663	0.112193	-0.0171762	0.0549338	0.114667	0.025694	-0.129213	-0.192612	-0.150537	-0.0592161	-0.0320215	-0.0701789	0.0559211	-0.0992098	-0.175008	-0.0384249	-0.0503883	-0.0917638	-0.0491462	-0.146867	-0.00104043	-0.0297552	0.0280529	0.156895	-0.0431123	0.00467261	-0.0254605	-0.094946	-0.181591	0.0469151	-0.0326872	-0.0373985	-0.170897
DW0435	-0.0656937	-0.162702	-0.0313429	-0.0568166	-0.0867939	-0.0521373	0.0891983	0.0610275	-0.0595176	0.0257718	-0.068446	-0.0074472	-0.135266	-0.0523484	-0.0126784	-0.0198642	-0.0993414	0.00388088	-0.0811863	-0.0410394	0.171046	0.025388	-0.0752888	-0.116855	-0.079676	-0.0474303	0.0370966	-0.0687434	0.0529495	-0.116326	-0.0451527	-0.02539	0.0298612	-0.145294	0.0367257	-0.025746	0.0126388	0.0456986	-0.109669	0.135875	0.0445883	0.0689158	0.00462747	-0.107378	-0.0882924	0.00730285	0.0361118	0.0247181	-0.0593897
DW0436	0.0391112	-0.0345495	0.0347651	-0.0336043	-0.00230002	0.0120502	0.083341	0.0486264	-0.0514443	-0.0347209	0.00735298	0.0740372	-0.00708205	-0.0250094	-0.00894575	0.0357396	-0.0462235	-0.0235976	0.0156798	0.0194704	-0.000387	0.0133704	0.0490108	-0.0730151	-0.0242416	-0.0506785	-0.00133281	-0.088187	0.0544127	-0.105589	-0.10591	-0.152798	0.0449447	-0.119366	-0.0580236	-0.125641	-0.0915139	0.0816066	-0.0274316	0.192237	-0.010971	0.0510526	-0.061128	-0.158968	-0.0565617	-0.0908537	-0.0292899	0.0193265	-0.137368
DW0438	0.22021	-0.139108	0.124805	-0.0549558	-0.0453469	0.0305394	-0.0146246	0.215394	-0.117881	-0.0136035	-0.0630057	-0.0348536	-0.115461	-0.0440765	-0.00267797	-0.0883518	-0.0938995	0.00449649	0.0196224	-0.0307931	0.05209	-0.145126	-0.0693223	-0.0525358	-0.0943708	-0.0351031	-0.082204	-0.0665189	0.036433	0.0466896	-0.014513	-0.15767	0.0124284	0.0082939	-0.00421669	-0.170996	0.00999502	-0.0498647	-0.00808671	-0.0234966	0.0496513	-0.0773988	-0.14376	-0.109445	-0.0501757	-0.0649495	0.0519932	-0.118525	-0.0532318
DW0446	-0.0431519	-0.103243	-0.115379	-0.0189112	-0.0595682	-0.138266	0.0465211	-0.0182064	0.0954862	-0.0190733	-0.0129175	0.0097968	-0.192421	-0.0457642	-0.0438917	0.0643761	-0.0198942	-0.0342287	-0.0760932	0.019312	-0.0848909	0.0417457	-0.0630464	-0.0563154	0.0266672	-0.0348499	-0.109426	0.026426	0.0469919	-0.00722504	-0.0645975	0.0524678	-0.064997	-0.108737	-0.0223144	-0.0153602	0.00256966	0.020371	-0.0537505	-0.0115427	-0.11474	-0.0473478	0.0486693	-0.0433579	-0.0400821	0.0573936	-0.111915	0.0583571	0.0808875
DW0245	0.0658407	-0.198491	-0.0114596	0.0413003	0.0169217	-0.0662583	0.00145391	0.0580366	0.139137	0.0917156	0.00132379	0.00834741	-0.0693151	-0.133126	-0.0703183	0.094515	-0.0661655	-0.0524501	-0.121605	-0.0372085	-0.14141	0.0211133	0.00999386	-0.0201039	0.0032943	0.0894738	-0.0493419	-0.132323	-0.0573302	0.0125507	-0.0299533	-0.0302031	0.144714	-0.104857	-0.0315027	-0.0539151	-0.00659862	0.0493212	-0.0981878	-0.103449	-0.136429	-0.201134	-0.0214929	-0.0464311	-0.0411179	0.0592692	-0.151853	-0.0171229	-0.0223459
DW0439	0.074716	-0.00787846	-0.0627964	0.09818	-0.0409025	0.0270776	-0.0515432	0.10764	-0.0113057	0.311483	0.0442666	-0.038052	-0.114791	0.153989	0.102038	0.358941	0.109853	-0.0527291	0.0155016	0.0892947	-0.0630686	-0.0376568	0.0706151	-0.0647018	-0.081801	-0.0168849	-0.0916665	0.0269051	-0.0789983	0.0203039	-0.0236679	-0.163557	-0.0177688	-0.163536	-0.0620429	-0.113992	0.0549749	-0.00812893	-0.00731594	0.0182769	-0.0552859	0.0150981	-0.120924	0.123288	0.116953	-0.00751469	-0.114233	-0.0222361	-0.0605047
DW0447	-0.00230549	0.13578	-0.00319655	-0.211625	-0.0361558	-0.0308972	-0.115183	-0.101465	-0.0697399	-0.0477101	-0.0442708	-0.0499742	-0.151639	0.0615242	-0.00160077	0.000647	-0.0687442	-0.0559574	0.0323298	0.0724979	-0.0320873	-0.119252	-0.0331508	0.179792	0.245368	-0.0219677	-0.00263297	-0.0132361	0.0326833	0.0651677	-0.0498699	0.0605565	-0.109423	0.0641515	-0.0575568	0.135229	0.0677288	-0.0797432	0.190511	-0.132609	-0.0466662	-0.0744705	0.0468749	0.0200093	0.172048	-0.0956502	-0.0222138	-0.0640552	0.195463
DW0242	-0.0490967	0.0239517	-0.184381	-0.0359254	0.0652593	-0.112608	-0.0566655	-0.0372119	0.0817786	0.052899	-0.00728174	0.00590149	-0.0933148	0.0743934	0.0894032	0.0594151	-0.00111482	0.0103477	-0.0702317	0.0209993	-0.0992722	0.00444704	0.000134	0.00349249	0.0374367	-0.0632978	-0.0500444	0.0188653	-0.0127106	0.0135112	-0.0782882	-0.10336	-0.0802357	-0.104606	-0.00895884	-0.0391206	0.0643761	-0.0557212	-0.0608496	-0.0701717	-0.135592	0.0166726	-0.0942609	-0.060487	-0.0557634	-0.0352916	-0.14232	0.0780592	0.0501324
DW0440	-0.0522746	0.0299898	0.0274715	-0.0678737	-0.073534	0.0310666	-0.100898	-0.00826409	-0.0276665	-0.00111103	0.0731815	-0.0233387	0.138878	0.42211	0.326232	0.0499603	-0.0139439	0.366967	0.0205412	0.208127	-0.0381806	-0.0708883	0.0352105	0.0247922	-0.081524	0.0249895	-0.00885059	0.0072272	-0.00896558	0.0373998	-0.00367185	-0.0791525	-0.0995338	0.0292767	-0.0726681	-0.0254836	0.0052827	-0.0606824	0.0975029	-0.0244463	-0.0976481	0.0830488	-0.0433817	0.0271325	0.0404125	-0.099847	-0.0812932	0.0337927	-0.0345049
DW0448	0.149694	0.102931	-0.187584	0.135136	-0.0684509	-0.0493138	-0.0174488	0.153635	0.260983	0.0490994	-0.0674625	0.0636595	-0.0766703	0.153143	0.0461967	0.132525	0.0643197	0.0439822	-0.0166475	0.0671943	-0.173019	-0.082552	0.137165	-0.0425359	0.246497	-0.058215	0.0476023	0.000953	0.302843	-0.0384336	-0.0466591	-0.0903568	0.187846	-0.0748322	-0.039894	0.156916	-0.0317038	-0.0293574	-0.0307396	-0.0154818	-0.0848266	0.0197824	-0.0655706	0.102001	-0.0154773	-0.0631039	-0.0373704	0.468077	-0.139363
DW0441	-0.0835346	0.0592849	-0.0945903	0.0496	0.0299185	-0.105037	-0.0831521	0.0762251	-0.0754574	-0.0527917	-0.000899	-0.0285667	-0.0754346	-0.0245279	-0.0222803	-0.085924	-0.0382969	0.0106078	-0.019535	-0.0558931	-0.137862	0.0887673	-0.163978	-0.0168975	0.0481938	-0.148606	0.0167841	0.0183602	-0.000969	-0.114759	-0.199099	-0.00949405	-0.140565	-0.0268346	-0.134497	-0.0688765	-0.0999908	-0.0179352	-0.0317921	-0.143836	-0.173996	-0.0304869	-0.0368808	-0.114513	0.0216424	-0.0277349	-0.10131	0.0287592	0.0117918
DW0449	-0.0940593	0.0421078	-0.0658228	0.000643	-0.0835606	-0.0840149	0.0491663	0.00902999	0.110777	0.0927384	0.0650229	0.00809315	-0.0108217	-0.0843877	-0.0123634	0.168801	0.138859	-0.07744	-0.0215216	0.0102705	0.11643	-0.0228141	-0.065032	-0.0286271	0.0760156	-0.117742	-0.098986	0.145281	-0.0432259	-0.121872	-0.0992083	-0.0964656	0.0504124	-0.0464934	-0.00731404	-0.0445441	-0.160186	-0.0236777	-0.106103	0.0472071	0.0153042	-0.0613495	-0.0809348	0.0706481	0.0214287	0.0897252	-0.113829	0.0975172	-0.030557
DW0243	-0.124033	0.00568005	-0.0371425	-0.116976	0.00846877	-0.0704131	-0.0263951	-0.10537	-0.0943964	-0.05725	-0.0284459	-0.0136399	-0.0433728	-0.196976	-0.0387175	-0.159204	-0.00494367	-0.0563456	-0.0250209	-0.133669	-0.0529234	-0.03687	-0.201455	0.0938028	0.0091941	-0.138706	-0.142316	-0.0323801	-0.0573259	-0.124083	-0.0439789	0.028581	-0.0135382	0.173334	0.00797232	-0.135524	-0.075185	-0.09308	-0.100024	0.00124125	-0.0545533	-0.120102	-0.0300422	-0.0874508	-0.0870316	0.0281637	0.0393931	-0.0724762	0.122124
DW0442	0.0180894	-0.152819	0.000886	0.146961	-0.0332255	0.00702314	0.00777413	-0.00702825	-0.0459198	-0.0140035	-0.122595	-0.0450023	-0.00204948	-0.100702	-0.0625537	-0.0304245	-0.0553505	-0.0295664	-0.0917299	-0.0243194	-0.053098	-0.0210309	-0.00042	-0.0788597	-0.10871	-0.000367	-0.197216	-0.127519	-0.0272371	-0.0883229	-0.0721185	-0.0889521	0.101073	-0.0866462	-0.0400132	-0.101605	-0.116371	0.0987664	-0.116158	-0.0321064	-0.0217483	0.0289675	-0.00343781	0.0519027	-0.0711288	0.0507853	0.0368266	-0.171702	0.00323433
DW0450	-0.208723	-0.135375	-0.0758269	0.32958	-0.0506644	-0.0324634	-0.0527994	-0.0900457	0.113974	0.0762606	0.0611644	-0.0549302	0.00850472	-0.106983	-0.127474	0.0781421	0.0585916	-0.0738539	-0.139088	-0.117355	-0.0260224	0.0177562	0.061431	-0.1067	-0.136323	0.213609	-0.00927135	0.0833797	0.0276354	0.136895	0.0541438	-0.0855851	0.070444	-0.0789657	-0.0553448	-0.151801	-0.0590069	0.12745	-0.176132	-0.00429899	-0.037104	-0.1077	-0.124744	-0.0569001	-0.0756945	0.0833304	-0.117771	0.0218974	-0.118003
DW0244	-0.0926707	0.0210172	0.0124814	-0.0421705	-0.0256053	-0.0437831	0.12552	-0.142569	-0.0921662	-0.112327	-0.0374062	-0.052928	-0.0451223	-0.157769	-0.176418	-0.150117	-0.0394179	-0.123647	-0.117476	-0.128525	0.0248626	-0.0540728	-0.0943746	0.134841	-0.061438	-0.15932	-0.126026	-0.0680743	-0.00625298	-0.0720285	-0.0415723	-0.00784425	-0.0601046	0.0781877	0.0796773	-0.107874	-0.0724251	-0.0246535	-0.156748	-0.04651	0.000849	-0.0413141	-0.022496	-0.0773243	-0.168686	0.130035	0.0429643	-0.078446	-0.00663923
DW0443	-0.109782	-0.0614644	0.0667955	-0.19396	-0.0434269	0.0196482	0.00151772	-0.177564	-0.207137	-0.113813	-0.0644556	-0.0068682	0.145635	-0.136375	-0.0491824	-0.129319	-0.0821544	0.0582088	-0.0510391	-0.0493005	-0.0173787	0.0620176	-0.124215	-0.100566	0.0167094	-0.00773692	0.0245695	-0.0588741	0.0439173	-0.117902	-0.0182586	0.0278978	-0.0287237	-0.0350997	0.121135	-0.0124073	0.0123337	-0.122657	-0.0357641	0.0513489	0.0503824	-0.0370441	-0.00803093	-0.15963	-0.0397799	0.0087888	0.0385051	-0.0866654	-0.0104121
DW0451	-0.131885	-0.153179	-0.0817687	-0.0189123	-0.0781233	-0.0914003	-0.0147476	-0.0513014	0.123829	0.0906419	0.0329231	-0.0249301	-0.120676	-0.0879883	0.00308331	0.165479	0.12751	-0.0417134	-0.161742	-0.107034	-0.0821277	0.185685	0.0142316	-0.0859902	-0.0626149	0.0730297	-0.101865	-0.0228688	-0.0301748	-0.0274978	-0.0719648	0.0547044	0.0705585	-0.185038	-0.0424022	-0.0196588	0.0343006	0.206142	-0.205585	-0.0743555	-0.109338	-0.190428	-0.0110179	-0.00210907	-0.0173416	0.195024	-0.181554	0.026099	-0.0483362
DW0444	-0.217944	-0.165798	-0.050676	-0.0631753	-0.0898165	-0.0852565	0.00421338	-0.162995	-0.0519524	-0.0932501	-0.0695568	0.000299	0.145765	-0.141721	-0.0589118	0.00356378	-0.0308355	-0.0645051	-0.0918074	-0.0738443	-0.0165318	0.163406	-0.0779972	-0.146777	-0.14995	0.0494883	0.0657584	-0.0456923	-0.0801108	-0.019006	0.0544572	0.0639394	-0.10563	-0.0844921	0.118704	-0.103163	-0.0523889	-0.0101954	-0.120774	0.0348071	0.0251355	-0.0487269	0.0155356	-0.121212	-0.087931	0.0254889	-0.117127	-0.0780309	-0.0742305
DW0452	-0.191607	0.011339	-0.140993	0.050013	0.0519281	-0.185672	-0.0920826	-0.141157	0.104967	-0.023831	0.0314711	-0.0120675	0.023952	0.0675706	0.102344	0.0794158	0.0843791	0.0106443	-0.0646019	-0.0215552	-0.0852298	0.200489	-0.0349807	-0.0384346	-0.0378602	0.0232162	0.104001	0.114231	-0.0940249	0.0197742	-0.00978955	0.176164	-0.134381	-0.129976	-0.0330457	-0.000401	0.0752793	-0.00493893	-0.116195	-0.0948655	-0.0116048	-0.0825566	0.115143	0.0382285	0.0705548	-0.030008	-0.192446	0.0234961	0.0856515
DW0445	-0.0700095	0.0780447	-0.00367633	-0.0714735	0.101925	-0.0812196	-0.0279879	-0.0550467	-0.024069	-0.0954388	-0.0534927	-0.0623166	0.106629	-0.0611544	-0.0337607	-0.0764376	-0.0967784	0.0603104	0.00806029	-0.00934719	0.167854	-0.0452666	-0.128227	-0.00932352	-0.0253049	-0.114454	0.0677908	0.105526	0.0428753	-0.068113	-0.0941634	0.0621233	-0.146986	0.0238343	0.0490071	-0.0483875	0.0397697	-0.16	0.0719139	0.10052	0.0951728	0.033036	0.0319626	0.0507854	0.0963148	-0.186897	0.00332595	-0.151626	0.119547
DW0453	-0.101736	0.033323	-0.11251	0.115064	-0.0347721	-0.12974	-0.0142172	-0.144939	0.148414	0.0717328	0.189749	-0.0295285	-0.0979007	0.0652269	0.0829534	0.131781	0.03267	0.0541872	-0.0330563	0.0613808	0.0782341	-0.0333041	-0.061372	0.0156721	-0.0271921	-0.0263632	-0.0685063	0.10164	-0.0286092	-0.0315888	-0.00949321	0.09166	-0.0495241	-0.0777287	-0.145911	-0.0162574	-0.0782058	-0.0691697	-0.00960881	-0.0721187	-0.0609708	-0.108033	0.0665818	-0.00939518	-0.0203504	-0.0345	-0.131573	0.0653176	-0.0290247
[truncated: 487 more columns]
