# Supplementary material for: High-throughput phenotyping using hyperspectral indicators supports the genetic dissection of yield in durum wheat grown under heat and drought stress
Source: Front Plant Sci. 2024 Nov 22;15:1470520. doi: 10.3389/fpls.2024.1470520 (PMC11620856; doi:10.3389/fpls.2024.1470520)
Supplement: Supplementary file 8 [file Table4.xlsx]

## Sheet: WMLM-SinUnm-stats-MTAs_signific
Supplementary Table S4. Significative marker-trait associations found in GWAS analysis of yield and spectral indices. Chr: chromosome; Pos: positions in base pairs.
Trait	Marker	Chr	Pos (bp)	p value	-log10 p value	Marker R2
CAR	SNP229	1A	25609892	7.14e-13	12.1465	0.11431
CUR	SNP229	1A	25609892	1.31e-09	8.8819	0.08278
Dcabxc	SNP229	1A	25609892	2.42e-08	7.61706	0.07009
MCARI	SNP229	1A	25609892	5.66e-14	13.2473	0.12677
NDVI	SNP229	1A	25609892	3.15e-08	7.50157	0.06937
PRI	SNP229	1A	25609892	3.44e-12	11.4631	0.10738
T_O	SNP229	1A	25609892	4.9e-08	7.30953	0.06714
TCARI	SNP229	1A	25609892	2.8e-10	9.55227	0.08951
CAR	SNP76228	1A	451244708	8.36e-15	14.0778	0.14634
CUR	SNP76228	1A	451244708	4.64e-08	7.33357	0.0883
Dcabxc	SNP76228	1A	451244708	8.24e-07	6.08432	0.0728
MCARI	SNP76228	1A	451244708	2.12e-11	10.673	0.11854
NDVI	SNP76228	1A	451244708	9.22e-09	8.03538	0.08926
PRI	SNP76228	1A	451244708	3.35e-12	11.4746	0.12551
T_O	SNP76228	1A	451244708	2.51e-07	6.60107	0.07473
TCARI	SNP76228	1A	451244708	5.55e-09	8.25578	0.09562
BF1	SNP1275	1A	476596742	1.71e-06	5.76812	0.05243
BF1	SNP1276	1A	476596742	4.53e-07	6.34425	0.05103
BF2	SNP1275	1A	476596742	1.18e-07	6.9268	0.06314
BF2	SNP1276	1A	476596742	3.06e-08	7.51438	0.06172
CAR	SNP1275	1A	476596742	1.11e-13	12.9528	0.12291
CAR	SNP1276	1A	476596742	1.07e-14	13.9721	0.12273
CUR	SNP1275	1A	476596742	4.03e-11	10.3943	0.09702
CUR	SNP1276	1A	476596742	1.23e-11	10.9113	0.09555
Dcabxc	SNP1275	1A	476596742	3.42e-09	8.46563	0.07954
Dcabxc	SNP1276	1A	476596742	1.51e-09	8.82226	0.07755
MCARI	SNP1275	1A	476596742	4.87e-15	14.3123	0.13476
MCARI	SNP1276	1A	476596742	1.61e-15	14.7928	0.13302
NDVI	SNP1275	1A	476596742	2.17e-11	10.6638	0.1003
NDVI	SNP1276	1A	476596742	4.31e-12	11.3659	0.09875
PRI	SNP1275	1A	476596742	8.13e-15	14.0898	0.13209
PRI	SNP1276	1A	476596742	1.74e-15	14.7586	0.13024
T_O	SNP1275	1A	476596742	3.25e-08	7.48809	0.06967
T_O	SNP1276	1A	476596742	9.85e-09	8.00671	0.06818
TCARI	SNP1275	1A	476596742	9.11e-11	10.0404	0.09394
TCARI	SNP1276	1A	476596742	3.29e-11	10.4834	0.09216
BF1	SNP1481	1A	505971073	1.36e-12	11.8678	0.11614
BF2	SNP1481	1A	505971073	8.03e-15	14.0951	0.13887
BGI1	SNP1481	1A	505971073	1.29e-08	7.89106	0.07489
CAR	SNP1481	1A	505971073	9.24e-28	27.0342	0.27539
CUR	SNP1481	1A	505971073	6e-21	20.2216	0.20979
Dcabxc	SNP1481	1A	505971073	1.79e-16	15.7479	0.16069
MCARI	SNP1481	1A	505971073	4.37e-30	29.36	0.31674
NDVI	SNP1481	1A	505971073	1.9e-21	20.7214	0.20995
PRI	SNP1481	1A	505971073	1.1e-31	30.9581	0.32709
SIF2	SNP1481	1A	505971073	7.07e-09	8.15038	0.07839
T_O	SNP1481	1A	505971073	1.05e-14	13.9793	0.14127
TCARI	SNP1481	1A	505971073	1.19e-20	19.924	0.2081
CRI700m	SNP77275	1A	562345623	1.05e-06	5.97902	0.0455
CAR	SNP2019	1A	566739580	2.01e-08	7.69678	0.1172
CUR	SNP2019	1A	566739580	3.72e-06	5.42982	0.10515
MCARI	SNP2019	1A	566739580	2.69e-09	8.5707	0.14029
NDVI	SNP2019	1A	566739580	3.95e-06	5.40294	0.09612
PRI	SNP2019	1A	566739580	2.55e-10	9.59375	0.15348
CRI550	SNP2648	1B	45821891	1.78e-06	5.74873	0.10185
CRI550m	SNP2648	1B	45821891	5.63e-09	8.24945	0.16762
MCARI	SNP2830	1B	102260750	6.23e-07	6.20578	0.10885
NDVI	SNP2830	1B	102260750	4.26e-06	5.37092	0.10525
PRI	SNP2830	1B	102260750	2.9e-07	6.53786	0.1051
CAR	SNP26551	1B	177570498	6.23e-07	6.20551	0.12051
YLD	SNP26551	1B	177570498	1.48e-06	5.83091	0.12315
CUR	SNP3098	1B	217192687	1.32e-06	5.8791	0.05771
MCARI	SNP3098	1B	217192687	4.72e-07	6.32564	0.06335
PRI	SNP3098	1B	217192687	4.22e-07	6.37425	0.06267
BF1	SNP3549	1B	410675870	3.07e-08	7.51331	0.06781
BF2	SNP3549	1B	410675870	1.59e-09	8.79844	0.08008
CAR	SNP3549	1B	410675870	1.23e-16	15.9115	0.14854
CUR	SNP3549	1B	410675870	1.04e-14	13.9838	0.13107
Dcabxc	SNP3549	1B	410675870	7.62e-12	11.1179	0.10405
MCARI	SNP3549	1B	410675870	6.84e-20	19.165	0.18342
NDVI	SNP3549	1B	410675870	3.19e-13	12.4964	0.11479
PRI	SNP3549	1B	410675870	4.66e-18	17.3319	0.16297
T_O	SNP3549	1B	410675870	7.87e-12	11.1042	0.1028
TCARI	SNP3549	1B	410675870	4.04e-15	14.3934	0.13535
CAR	SNP981	1B	418901498	2.91e-07	6.53544	0.12727
YLD	SNP3877	1B	502754739	3.88e-06	5.41172	0.11108
CUR	SNP3937	1B	516414184	1.81e-06	5.74196	0.05991
MCARI	SNP3937	1B	516414184	1.33e-07	6.87615	0.06748
TCARI	SNP3937	1B	516414184	3.58e-06	5.44587	0.05507
CAR	SNP23059	1B	581469606	7.24e-07	6.1402	0.05717
MCARI	SNP23059	1B	581469606	8.12e-07	6.09035	0.05858
T_O	SNP23059	1B	581469606	2.92e-06	5.53398	0.05218
TCARI	SNP23059	1B	581469606	2.47e-06	5.60741	0.05375
YLD	SNP5762	1B	649749383	1.71e-07	6.76637	0.1379
YLD	SNP32258	1B	670600945	4.48e-06	5.34826	0.05945
BF1	SNP45417	2A	31867885	1.29e-12	11.8887	0.09914
BF2	SNP45417	2A	31867885	7.84e-15	14.1056	0.12017
BGI1	SNP45417	2A	31867885	2.29e-09	8.64015	0.06939
CAR	SNP45417	2A	31867885	7.84e-22	21.1059	0.18866
CUR	SNP45417	2A	31867885	2.98e-20	19.5261	0.17327
Dcabxc	SNP45417	2A	31867885	6.59e-16	15.1813	0.13034
MCARI	SNP45417	2A	31867885	1.02e-24	23.9902	0.21931
NDVI	SNP45417	2A	31867885	3.42e-18	17.4662	0.15266
PRI	SNP45417	2A	31867885	7.37e-26	25.1323	0.23052
SIF2	SNP45417	2A	31867885	2.89e-10	9.53985	0.0775
T_O	SNP45417	2A	31867885	1.42e-13	12.8474	0.10803
TCARI	SNP45417	2A	31867885	1.27e-18	17.8979	0.15703
BF1	SNP46534	2A	35272562	4.46e-08	7.35101	0.05907
BF2	SNP46534	2A	35272562	1.28e-09	8.8912	0.07323
CAR	SNP46534	2A	35272562	1.94e-13	12.7123	0.10916
CUR	SNP46534	2A	35272562	4.32e-13	12.3641	0.10696
Dcabxc	SNP46534	2A	35272562	6.99e-11	10.1557	0.08717
MCARI	SNP46534	2A	35272562	9.64e-18	17.016	0.15295
NDVI	SNP46534	2A	35272562	3.41e-12	11.4673	0.09672
PRI	SNP46534	2A	35272562	9.81e-18	17.0085	0.15123
SIF2	SNP46534	2A	35272562	6.37e-07	6.19582	0.0491
T_O	SNP46534	2A	35272562	1.49e-09	8.82597	0.07324
TCARI	SNP46534	2A	35272562	1.58e-13	12.8021	0.11166
MCARI	SNP6223	2A	39803677	2.71e-07	6.56727	0.07314
CAR	SNP33554	2A	70136860	2.98e-10	9.52567	0.20423
CUR	SNP33554	2A	70136860	3.94e-08	7.40444	0.21237
Dcabxc	SNP33554	2A	70136860	3.76e-06	5.42522	0.15434
MCARI	SNP33554	2A	70136860	4.75e-11	10.3231	0.238
NDVI	SNP33554	2A	70136860	1.44e-09	8.84137	0.2323
PRI	SNP33554	2A	70136860	5.25e-14	13.2797	0.29969
TCARI	SNP33554	2A	70136860	1.35e-07	6.86928	0.17699
BF2	SNP6626	2A	99069362	2.83e-06	5.54774	0.05219
CAR	SNP6626	2A	99069362	4.07e-10	9.39086	0.09013
CUR	SNP6626	2A	99069362	1.41e-08	7.85189	0.07853
Dcabxc	SNP6626	2A	99069362	1.02e-07	6.99238	0.06992
MCARI	SNP6626	2A	99069362	6.42e-13	12.1928	0.12149
NDVI	SNP6626	2A	99069362	2e-08	7.69962	0.0753
PRI	SNP6626	2A	99069362	3.67e-11	10.4359	0.10197
T_O	SNP6626	2A	99069362	4.97e-08	7.30394	0.07032
TCARI	SNP6626	2A	99069362	2.28e-10	9.64258	0.09508
CUR	SNP6675	2A	105820024	2.02e-06	5.69424	0.04667
PRI	SNP6675	2A	105820024	2.81e-06	5.55109	0.04341
BF1	SNP7069	2A	240842750	3.72e-09	8.42983	0.07333
BF2	SNP7069	2A	240842750	1.54e-10	9.81175	0.08728
BGI1	SNP7069	2A	240842750	1.03e-06	5.98911	0.04915
CAR	SNP7069	2A	240842750	9.08e-16	15.0421	0.13571
CUR	SNP7069	2A	240842750	1.73e-11	10.7616	0.09639
Dcabxc	SNP7069	2A	240842750	1.41e-09	8.85137	0.0787
MCARI	SNP7069	2A	240842750	1.69e-14	13.7717	0.12669
NDVI	SNP7069	2A	240842750	3.19e-12	11.4955	0.10176
PRI	SNP7069	2A	240842750	1.65e-15	14.7835	0.13449
T_O	SNP7069	2A	240842750	8.38e-09	8.07678	0.06943
TCARI	SNP7069	2A	240842750	2.28e-11	10.6411	0.09462
MCARI	SNP7835	2A	626413660	5.88e-07	6.23047	0.07443
PRI	SNP7835	2A	626413660	1.34e-06	5.87367	0.06816
TCARI	SNP7835	2A	626413660	2.65e-06	5.57733	0.06758
CAR	SNP11390	2A	652797172	2.33e-07	6.63179	0.06345
CUR	SNP11390	2A	652797172	7.63e-08	7.11737	0.06843
MCARI	SNP11390	2A	652797172	1.36e-08	7.8678	0.07489
PRI	SNP11390	2A	652797172	7.97e-08	7.09837	0.06745
TCARI	SNP11390	2A	652797172	1.12e-06	5.94966	0.05676
MCARI	SNP8165	2A	699774608	3.34e-06	5.47589	0.0534
BF1	SNP8198	2A	703402798	4.05e-06	5.39235	0.05197
BF2	SNP8198	2A	703402798	2.95e-07	6.53022	0.06342
CAR	SNP8198	2A	703402798	2.24e-11	10.6495	0.10275
CUR	SNP8198	2A	703402798	2.02e-08	7.69553	0.07555
Dcabxc	SNP8198	2A	703402798	2.9e-07	6.53699	0.06602
MCARI	SNP8198	2A	703402798	5.29e-11	10.2761	0.10093
NDVI	SNP8198	2A	703402798	1.03e-08	7.98915	0.07534
PRI	SNP8198	2A	703402798	3.87e-11	10.4125	0.09902
T_O	SNP8198	2A	703402798	1.17e-06	5.93193	0.05808
TCARI	SNP8198	2A	703402798	6.92e-08	7.16006	0.07051
CAR	SNP8232	2A	706055655	7.59e-08	7.11954	0.08106
CUR	SNP8232	2A	706055655	1.33e-06	5.87569	0.06983
MCARI	SNP8232	2A	706055655	4.92e-07	6.30766	0.07233
PRI	SNP8232	2A	706055655	3.96e-07	6.40282	0.07216
BF1	SNP13427	2A	721169354	3.98e-07	6.40037	0.06379
BF2	SNP13427	2A	721169354	2.15e-08	7.66692	0.07751
CAR	SNP13427	2A	721169354	7.43e-12	11.1292	0.11422
CUR	SNP13427	2A	721169354	1.13e-13	12.948	0.13727
Dcabxc	SNP13427	2A	721169354	1.29e-11	10.8896	0.11544
MCARI	SNP13427	2A	721169354	1.63e-17	16.7881	0.17599
NDVI	SNP13427	2A	721169354	4.57e-12	11.3397	0.11665
PRI	SNP13427	2A	721169354	1.88e-16	15.7256	0.16057
T_O	SNP13427	2A	721169354	2.26e-10	9.64606	0.1001
TCARI	SNP13427	2A	721169354	4.3e-14	13.3668	0.14133
BF1	SNP46142	2A	773230927	1.3e-06	5.88739	0.06772
BF2	SNP46142	2A	773230927	2.87e-07	6.5418	0.07685
CAR	SNP46141	2A	773230927	1.36e-07	6.867	0.08628
CAR	SNP46142	2A	773230927	5.04e-11	10.2974	0.12963
CUR	SNP46141	2A	773230927	7.08e-09	8.15014	0.10288
CUR	SNP46142	2A	773230927	2.53e-10	9.59703	0.12066
Dcabxc	SNP46141	2A	773230927	2.2e-07	6.65839	0.08722
Dcabxc	SNP46142	2A	773230927	1.53e-08	7.81417	0.10115
MCARI	SNP46141	2A	773230927	2.02e-10	9.69422	0.12415
MCARI	SNP46142	2A	773230927	7.54e-14	13.1226	0.16313
NDVI	SNP46141	2A	773230927	2.87e-09	8.54233	0.10507
NDVI	SNP46142	2A	773230927	1.07e-10	9.97074	0.1229
PRI	SNP46141	2A	773230927	8.75e-12	11.0578	0.13444
PRI	SNP46142	2A	773230927	1.73e-15	14.7609	0.18054
T_O	SNP46142	2A	773230927	1.31e-06	5.8817	0.07366
TCARI	SNP46141	2A	773230927	6.9e-08	7.16105	0.09285
TCARI	SNP46142	2A	773230927	3.33e-10	9.47804	0.11989
BF1	SNP9483	2B	26671719	1.24e-07	6.90487	0.06455
BF1	SNP9484	2B	26671719	2.74e-09	8.56176	0.07989
BF2	SNP9483	2B	26671719	4.22e-09	8.37492	0.07923
BF2	SNP9484	2B	26671719	1.2e-10	9.92172	0.09368
BGI1	SNP9484	2B	26671719	3.1e-06	5.50888	0.05074
CAR	SNP9483	2B	26671719	1.9e-12	11.7219	0.11349
CAR	SNP9484	2B	26671719	2.76e-16	15.5591	0.15125
CUR	SNP9483	2B	26671719	3.27e-11	10.486	0.10108
CUR	SNP9484	2B	26671719	1.02e-12	11.992	0.11612
Dcabxc	SNP9483	2B	26671719	2.92e-08	7.53435	0.07267
Dcabxc	SNP9484	2B	26671719	6.49e-11	10.1878	0.09886
MCARI	SNP9483	2B	26671719	6.77e-14	13.1694	0.13113
MCARI	SNP9484	2B	26671719	1.19e-18	17.9248	0.18053
NDVI	SNP9483	2B	26671719	1.58e-10	9.80014	0.09319
NDVI	SNP9484	2B	26671719	5.44e-12	11.2644	0.1073
PRI	SNP9483	2B	26671719	2.13e-15	14.6717	0.14261
PRI	SNP9484	2B	26671719	2.11e-16	15.6757	0.15277
T_O	SNP9483	2B	26671719	6.18e-07	6.20881	0.05884
T_O	SNP9484	2B	26671719	1.69e-10	9.77201	0.09315
TCARI	SNP9483	2B	26671719	1.29e-09	8.88907	0.08658
TCARI	SNP9484	2B	26671719	3.9e-14	13.4094	0.13175
MCARI	SNP70996	2B	53691607	1.99e-07	6.70171	0.12502
PRI	SNP70996	2B	53691607	2.61e-07	6.58276	0.12218
BF1	SNP9901	2B	75786573	3.73e-08	7.42837	0.06783
BF2	SNP9901	2B	75786573	2.16e-09	8.66581	0.0799
CAR	SNP9901	2B	75786573	5.52e-09	8.25782	0.07684
CUR	SNP9901	2B	75786573	2.04e-10	9.68933	0.09057
Dcabxc	SNP9901	2B	75786573	7.17e-09	8.14437	0.07563
MCARI	SNP9901	2B	75786573	5.01e-12	11.2999	0.10425
NDVI	SNP9901	2B	75786573	1.04e-09	8.98347	0.08357
PRI	SNP9901	2B	75786573	5.69e-13	12.2447	0.11261
T_O	SNP9901	2B	75786573	1.52e-07	6.81733	0.06201
TCARI	SNP9901	2B	75786573	4.42e-10	9.35448	0.08636
CAR	SNP9976	2B	88083792	2.74e-06	5.56288	0.10385
YLD	SNP9976	2B	88083792	1.17e-07	6.93096	0.12693
HI	SNP10568	2B	219579812	6.94e-10	9.15875	0.07644
BF2	SNP10840	2B	418851808	2.18e-06	5.66154	0.09043
CAR	SNP10840	2B	418851808	3.76e-10	9.42462	0.16253
CAR	SNP10841	2B	418851808	2.05e-07	6.68734	0.11184
CUR	SNP10840	2B	418851808	8.5e-09	8.07071	0.15708
CUR	SNP10841	2B	418851808	9.1e-07	6.04087	0.11431
Dcabxc	SNP10840	2B	418851808	1.26e-07	6.89887	0.14082
MCARI	SNP10840	2B	418851808	7.19e-12	11.1434	0.1814
MCARI	SNP10841	2B	418851808	7.22e-07	6.14166	0.09687
NDVI	SNP10840	2B	418851808	4.42e-10	9.35477	0.17997
NDVI	SNP10841	2B	418851808	2e-08	7.69962	0.14373
PRI	SNP10840	2B	418851808	5e-13	12.3013	0.20116
PRI	SNP10841	2B	418851808	8.15e-11	10.089	0.15995
TCARI	SNP10840	2B	418851808	1.61e-08	7.79239	0.14183
CAR	SNP46997	2B	466994092	7.08e-10	9.14987	0.15082
CRI550m	SNP46997	2B	466994092	1.36e-06	5.86774	0.09931
CAR	SNP11217	2B	549448031	9.71e-14	13.0127	0.2523
CUR	SNP11217	2B	549448031	1.02e-11	10.9915	0.23494
Dcabxc	SNP11217	2B	549448031	3.79e-11	10.4211	0.22983
MCARI	SNP11217	2B	549448031	2.13e-14	13.6707	0.25753
NDVI	SNP11217	2B	549448031	3.02e-11	10.52	0.22667
PRI	SNP11217	2B	549448031	2.06e-14	13.6855	0.27995
T_O	SNP11217	2B	549448031	7.03e-10	9.15331	0.17656
TCARI	SNP11217	2B	549448031	2.58e-12	11.5888	0.2308
BF1	SNP13388	2B	671772861	4.49e-14	13.3476	0.11788
BF2	SNP13388	2B	671772861	1.99e-16	15.7006	0.14175
BGI1	SNP13388	2B	671772861	1.22e-10	9.91475	0.08642
CAR	SNP13388	2B	671772861	1.41e-24	23.8513	0.22594
CUR	SNP13388	2B	671772861	3.48e-21	20.4583	0.19493
Dcabxc	SNP13388	2B	671772861	2.58e-16	15.589	0.14695
MCARI	SNP13388	2B	671772861	1.51e-27	26.8221	0.26218
NDVI	SNP13388	2B	671772861	4.85e-22	21.3144	0.20136
PRI	SNP13388	2B	671772861	5.84e-30	29.2339	0.28665
SIF2	SNP13388	2B	671772861	9.91e-10	9.00374	0.07642
T_O	SNP13388	2B	671772861	2.54e-13	12.596	0.11296
TCARI	SNP13388	2B	671772861	1.28e-18	17.8914	0.16766
YLD	SNP13388	2B	671772861	7.51e-07	6.12457	0.04988
CAR	SNP43735	2B	753859276	9.26e-09	8.03324	0.06547
CUR	SNP43735	2B	753859276	9.36e-08	7.02894	0.05881
Dcabxc	SNP43735	2B	753859276	1.06e-06	5.9731	0.04867
MCARI	SNP43735	2B	753859276	3.1e-11	10.5092	0.09093
NDVI	SNP43735	2B	753859276	1.2e-06	5.92104	0.04672
PRI	SNP43735	2B	753859276	3.16e-11	10.5008	0.08972
TCARI	SNP43735	2B	753859276	4.09e-08	7.38833	0.0621
BF2	SNP12651	2B	775030789	7.15e-07	6.14575	0.06022
CAR	SNP12651	2B	775030789	1.75e-12	11.7567	0.11349
CUR	SNP12651	2B	775030789	8.45e-10	9.07298	0.09283
Dcabxc	SNP12651	2B	775030789	6.95e-08	7.15794	0.07468
MCARI	SNP12651	2B	775030789	3.8e-13	12.4201	0.12971
NDVI	SNP12651	2B	775030789	5.62e-10	9.25057	0.09261
PRI	SNP12651	2B	775030789	1.93e-13	12.7147	0.12709
T_O	SNP12651	2B	775030789	1.92e-07	6.7174	0.07051
TCARI	SNP12651	2B	775030789	6.72e-10	9.17231	0.09765
CAR	SNP46683	3A	1721413	1.88e-06	5.72651	0.09416
CUR	SNP46683	3A	1721413	6.92e-07	6.15997	0.08964
MCARI	SNP46683	3A	1721413	1.03e-09	8.98619	0.16588
PRI	SNP46683	3A	1721413	2.28e-10	9.64268	0.18776
TCARI	SNP46683	3A	1721413	8.87e-07	6.05217	0.09024
BF1	SNP77245	3A	33433121	9.5e-11	10.0224	0.09533
BF2	SNP77245	3A	33433121	4.36e-12	11.361	0.10833
BGI1	SNP77245	3A	33433121	1.93e-07	6.71534	0.06353
CAR	SNP77245	3A	33433121	2.93e-17	16.5325	0.16182
CUR	SNP77245	3A	33433121	3.6e-15	14.4443	0.13922
Dcabxc	SNP77245	3A	33433121	9.77e-13	12.01	0.11648
MCARI	SNP77245	3A	33433121	4.67e-18	17.3311	0.17009
NDVI	SNP77245	3A	33433121	4.04e-13	12.3937	0.11758
PRI	SNP77245	3A	33433121	1.14e-19	18.9434	0.1861
SIF2	SNP77245	3A	33433121	1.01e-08	7.99671	0.07502
T_O	SNP77245	3A	33433121	3.71e-10	9.43051	0.08952
TCARI	SNP77245	3A	33433121	1.3e-14	13.8852	0.13524
MCARI	SNP14668	3A	345620765	9.18e-07	6.03727	0.06915
CAR	SNP14760	3A	417972936	2.43e-07	6.61461	0.13699
PRI	SNP14760	3A	417972936	1.21e-06	5.91614	0.11267
CAR	SNP15000	3A	524076347	7.92e-07	6.1012	0.14889
HI	SNP15000	3A	524076347	3.11e-06	5.5076	0.0927
YLD	SNP15000	3A	524076347	3.07e-07	6.51245	0.10506
CAR	SNP38516	3A	542827140	2.49e-06	5.60324	0.09355
YLD	SNP38516	3A	542827140	5.26e-08	7.27931	0.15384
BF1	SNP15180	3A	575001494	6.45e-07	6.19024	0.05706
BF2	SNP15180	3A	575001494	6.4e-08	7.19369	0.0666
CAR	SNP15180	3A	575001494	2.6e-13	12.5853	0.11872
CUR	SNP15180	3A	575001494	2.38e-09	8.62295	0.08031
Dcabxc	SNP15180	3A	575001494	2.09e-07	6.68066	0.06253
MCARI	SNP15180	3A	575001494	1.98e-11	10.7041	0.10141
NDVI	SNP15180	3A	575001494	1.66e-09	8.7811	0.08115
PRI	SNP15180	3A	575001494	2.57e-12	11.5906	0.10942
T_O	SNP15180	3A	575001494	4.85e-07	6.31454	0.05825
TCARI	SNP15180	3A	575001494	1.7e-08	7.77073	0.07242
BF2	SNP15291	3A	617204016	3.39e-07	6.46951	0.0603
CAR	SNP15291	3A	617204016	7.76e-14	13.11	0.12247
CAR	SNP15292	3A	617204016	3.35e-07	6.47467	0.05876
CUR	SNP15291	3A	617204016	1.9e-12	11.7219	0.11375
Dcabxc	SNP15291	3A	617204016	1.97e-09	8.70653	0.08503
MCARI	SNP15291	3A	617204016	7.79e-14	13.1086	0.12716
NDVI	SNP15291	3A	617204016	3.4e-12	11.4685	0.10811
NDVI	SNP15292	3A	617204016	1.49e-06	5.82734	0.05363
PRI	SNP15291	3A	617204016	3.01e-16	15.5215	0.14926
PRI	SNP15292	3A	617204016	1.5e-07	6.82492	0.06337
T_O	SNP15291	3A	617204016	2.68e-07	6.57208	0.06189
TCARI	SNP15291	3A	617204016	1.6e-10	9.79618	0.09453
BF2	SNP15681	3A	664727160	1.9e-06	5.72131	0.05318
CAR	SNP15681	3A	664727160	1.08e-11	10.9683	0.10376
CUR	SNP15681	3A	664727160	8.77e-10	9.05724	0.08709
Dcabxc	SNP15681	3A	664727160	6.72e-08	7.17255	0.06904
MCARI	SNP15681	3A	664727160	9.65e-12	11.0155	0.10489
NDVI	SNP15681	3A	664727160	1.07e-08	7.97029	0.07477
PRI	SNP15681	3A	664727160	3.5e-11	10.4555	0.09855
T_O	SNP15681	3A	664727160	1.57e-08	7.80532	0.07361
TCARI	SNP15681	3A	664727160	6.88e-10	9.1627	0.08735
YLD	SNP15835	3A	684664576	3.78e-06	5.42247	0.08613
BF1	SNP76391	3B	17916375	6.93e-08	7.15903	0.07674
BF2	SNP76391	3B	17916375	1.21e-08	7.91894	0.08571
CAR	SNP76391	3B	17916375	3.27e-10	9.48523	0.1082
CUR	SNP76391	3B	17916375	1.48e-10	9.82857	0.11365
Dcabxc	SNP76391	3B	17916375	2.45e-08	7.61128	0.088
MCARI	SNP76391	3B	17916375	8.08e-12	11.0928	0.12497
NDVI	SNP76391	3B	17916375	3.73e-09	8.42865	0.09585
PRI	SNP76391	3B	17916375	5.57e-12	11.2541	0.12759
T_O	SNP76391	3B	17916375	3.38e-07	6.47112	0.07244
TCARI	SNP76391	3B	17916375	7.94e-09	8.10044	0.09217
CAR	SNP16842	3B	26619063	1.33e-13	12.8767	0.35341
CUR	SNP16842	3B	26619063	1.02e-10	9.99136	0.37352
Dcabxc	SNP16842	3B	26619063	3.8e-08	7.42033	0.26888
MCARI	SNP16842	3B	26619063	3.21e-14	13.4938	0.31632
NDVI	SNP16842	3B	26619063	2.46e-11	10.6083	0.38538
PRI	SNP16842	3B	26619063	2.38e-16	15.623	0.4326
TCARI	SNP16842	3B	26619063	1.97e-09	8.70456	0.24871
CAR	SNP17449	3B	160991681	2.74e-07	6.56227	0.11079
CUR	SNP17455	3B	164522840	4.43e-07	6.35337	0.05201
Dcabxc	SNP17455	3B	164522840	1.89e-06	5.72395	0.04691
MCARI	SNP17455	3B	164522840	9.08e-08	7.04193	0.05785
NDVI	SNP17455	3B	164522840	3.59e-06	5.44433	0.04299
PRI	SNP17455	3B	164522840	7.53e-07	6.12344	0.04859
TCARI	SNP17455	3B	164522840	1.14e-06	5.94154	0.04811
BF1	SNP17862	3B	438174865	1.37e-08	7.86353	0.08695
BF2	SNP17862	3B	438174865	1.1e-09	8.95817	0.09976
CAR	SNP17862	3B	438174865	5.63e-16	15.2494	0.16243
CUR	SNP17862	3B	438174865	1.1e-12	11.9567	0.13736
Dcabxc	SNP17862	3B	438174865	1.71e-10	9.76797	0.10851
MCARI	SNP17862	3B	438174865	5.69e-16	15.245	0.17029
NDVI	SNP17862	3B	438174865	4.61e-13	12.3366	0.13736
PRI	SNP17862	3B	438174865	1.29e-17	16.8907	0.18761
T_O	SNP17862	3B	438174865	2.69e-09	8.56991	0.09379
TCARI	SNP17862	3B	438174865	1.01e-12	11.9944	0.13302
CAR	SNP18017	3B	499306884	2.87e-07	6.54256	0.11682
MCARI	SNP18017	3B	499306884	1.33e-06	5.87537	0.1115
PRI	SNP18017	3B	499306884	1.31e-06	5.88263	0.10831
BF1	SNP20210	3B	737112073	8.34e-16	15.0789	0.14006
BF1	SNP76785	3B	737112073	3.44e-09	8.46391	0.0767
BF1	SNP76832	3B	737112073	2.89e-08	7.53982	0.06795
BF2	SNP20210	3B	737112073	7.13e-19	18.1472	0.17099
BF2	SNP76785	3B	737112073	1.3e-10	9.88532	0.09031
BF2	SNP76832	3B	737112073	5.74e-10	9.24113	0.08391
BGI1	SNP20210	3B	737112073	6.65e-11	10.1774	0.09247
BGI1	SNP76832	3B	737112073	4.29e-06	5.36757	0.04785
CAR	SNP20210	3B	737112073	2.58e-35	34.5879	0.3495
CAR	SNP76785	3B	737112073	3.29e-14	13.4824	0.12822
CAR	SNP76832	3B	737112073	3.37e-18	17.4727	0.16566
CUR	SNP20210	3B	737112073	2e-27	26.6992	0.26211
CUR	SNP76785	3B	737112073	8.97e-16	15.0474	0.14129
CUR	SNP76832	3B	737112073	1.21e-13	12.9157	0.11979
Dcabxc	SNP20210	3B	737112073	3.06e-21	20.5142	0.19603
Dcabxc	SNP76785	3B	737112073	2.82e-12	11.5491	0.10698
Dcabxc	SNP76832	3B	737112073	2.29e-11	10.6396	0.0978
MCARI	SNP20210	3B	737112073	7.16e-37	36.1452	0.36947
MCARI	SNP76785	3B	737112073	5.58e-21	20.253	0.19606
MCARI	SNP76832	3B	737112073	4.91e-17	16.3088	0.15501
NDVI	SNP20210	3B	737112073	4.7e-28	27.328	0.26735
NDVI	SNP76785	3B	737112073	4.01e-14	13.3968	0.12457
NDVI	SNP76832	3B	737112073	4.31e-13	12.3653	0.11376
PRI	SNP20210	3B	737112073	1.03e-42	41.9879	0.43961
PRI	SNP76785	3B	737112073	5.38e-20	19.2688	0.18491
PRI	SNP76832	3B	737112073	5.23e-18	17.2815	0.1638
SIF2	SNP20210	3B	737112073	2.44e-13	12.6117	0.11575
SIF2	SNP76785	3B	737112073	3.62e-06	5.44165	0.04869
T_O	SNP20210	3B	737112073	6.91e-17	16.1608	0.15075
T_O	SNP76785	3B	737112073	2e-10	9.69819	0.08899
T_O	SNP76832	3B	737112073	1.98e-10	9.70408	0.08844
TCARI	SNP20210	3B	737112073	3.97e-25	24.4014	0.23642
TCARI	SNP76785	3B	737112073	4.98e-15	14.3029	0.13408
TCARI	SNP76832	3B	737112073	1.32e-13	12.8796	0.11933
YLD	SNP20210	3B	737112073	3.52e-07	6.45343	0.05749
YLD	SNP20617	4A	12114132	7.53e-07	6.12317	0.13712
CAR	SNP21331	4A	439911694	8.79e-07	6.0562	0.05855
MCARI	SNP21331	4A	439911694	3.48e-06	5.4584	0.05349
PRI	SNP21331	4A	439911694	1.46e-06	5.8344	0.05733
CAR	SNP21648	4A	565672478	4.93e-13	12.3069	0.10393
CUR	SNP21648	4A	565672478	4.63e-08	7.33473	0.0602
Dcabxc	SNP21648	4A	565672478	4.34e-07	6.3624	0.05195
MCARI	SNP21648	4A	565672478	5.84e-11	10.2338	0.08755
NDVI	SNP21648	4A	565672478	9.93e-08	7.003	0.05541
PRI	SNP21648	4A	565672478	4.34e-11	10.3627	0.08725
T_O	SNP21648	4A	565672478	2.22e-07	6.65351	0.05398
TCARI	SNP21648	4A	565672478	6.36e-09	8.19653	0.06877
BF1	SNP21687	4A	575625934	6.01e-14	13.2211	0.22677
BF2	SNP21687	4A	575625934	2.86e-16	15.5437	0.26262
BGI1	SNP21687	4A	575625934	7.61e-11	10.1185	0.17949
CAR	SNP21687	4A	575625934	1.45e-30	29.8373	0.49514
CUR	SNP21687	4A	575625934	1.01e-23	22.996	0.42948
Dcabxc	SNP21687	4A	575625934	2.15e-19	18.6683	0.37443
MCARI	SNP21687	4A	575625934	1.58e-31	30.8012	0.55016
NDVI	SNP21687	4A	575625934	1.08e-24	23.966	0.44814
PRI	SNP21687	4A	575625934	1.42e-35	34.8483	0.58056
SIF2	SNP21687	4A	575625934	7.12e-10	9.14739	0.14686
T_O	SNP21687	4A	575625934	1.62e-16	15.79	0.29314
TCARI	SNP21687	4A	575625934	1.54e-22	21.812	0.40861
BF1	SNP21759	4A	587950181	9.35e-08	7.02901	0.06606
BF2	SNP21759	4A	587950181	1.9e-08	7.72202	0.07301
CAR	SNP21759	4A	587950181	4.63e-11	10.334	0.09736
CUR	SNP21759	4A	587950181	1.5e-10	9.82423	0.09582
Dcabxc	SNP21759	4A	587950181	7.47e-09	8.12692	0.08018
MCARI	SNP21759	4A	587950181	1.35e-13	12.8712	0.12556
NDVI	SNP21759	4A	587950181	1.48e-09	8.83021	0.08267
PRI	SNP21759	4A	587950181	7.91e-13	12.102	0.11659
T_O	SNP21759	4A	587950181	9.04e-09	8.04376	0.07716
TCARI	SNP21759	4A	587950181	4.96e-11	10.3046	0.10039
BF2	SNP22313	4A	664217544	1.39e-06	5.85774	0.08165
CAR	SNP22313	4A	664217544	2.72e-11	10.5647	0.13701
CUR	SNP22313	4A	664217544	1.59e-09	8.79937	0.12709
Dcabxc	SNP22313	4A	664217544	6.52e-07	6.1859	0.08882
MCARI	SNP22313	4A	664217544	9.41e-11	10.0265	0.14146
NDVI	SNP22313	4A	664217544	6.14e-10	9.21195	0.1322
PRI	SNP22313	4A	664217544	8.51e-13	12.0699	0.16716
TCARI	SNP22313	4A	664217544	4.01e-07	6.3965	0.08974
CAR	SNP23640	4B	75180216	1.05e-09	8.97856	0.09466
CUR	SNP23640	4B	75180216	5.27e-08	7.27827	0.07481
Dcabxc	SNP23640	4B	75180216	2.73e-06	5.56322	0.05859
MCARI	SNP23640	4B	75180216	1.44e-09	8.84269	0.09056
NDVI	SNP23640	4B	75180216	1.22e-06	5.91236	0.06004
PRI	SNP23640	4B	75180216	2.1e-09	8.67757	0.08839
T_O	SNP23640	4B	75180216	2.56e-06	5.59159	0.05726
TCARI	SNP23640	4B	75180216	2.64e-07	6.5792	0.06757
CAR	SNP24067	4B	406314657	2.39e-07	6.62142	0.05163
CUR	SNP24067	4B	406314657	1.77e-08	7.75114	0.06351
Dcabxc	SNP24067	4B	406314657	6.41e-08	7.19316	0.05822
MCARI	SNP24067	4B	406314657	3.19e-12	11.4964	0.09708
NDVI	SNP24067	4B	406314657	3.73e-06	5.42787	0.04159
PRI	SNP24067	4B	406314657	1.51e-09	8.8203	0.07184
T_O	SNP24067	4B	406314657	2.82e-08	7.54923	0.06036
TCARI	SNP24067	4B	406314657	3.66e-10	9.43652	0.07804
BF1	SNP25678	5A	13267963	1.72e-06	5.7649	0.05364
BF2	SNP25678	5A	13267963	2.81e-07	6.55074	0.06113
CAR	SNP25678	5A	13267963	3.77e-12	11.4241	0.1084
CUR	SNP25678	5A	13267963	1.95e-10	9.7109	0.09724
Dcabxc	SNP25678	5A	13267963	3.49e-09	8.45771	0.08345
MCARI	SNP25678	5A	13267963	1.19e-14	13.9248	0.13997
NDVI	SNP25678	5A	13267963	3.21e-11	10.4939	0.10193
PRI	SNP25678	5A	13267963	1.8e-15	14.7452	0.14693
T_O	SNP25678	5A	13267963	3.63e-07	6.43971	0.06207
TCARI	SNP25678	5A	13267963	1.55e-10	9.8088	0.09714
BF1	SNP25731	5A	21349872	6.97e-12	11.1568	0.15111
BF2	SNP25731	5A	21349872	2.58e-14	13.588	0.18532
BGI1	SNP25731	5A	21349872	3.03e-08	7.51803	0.10501
CAR	SNP25731	5A	21349872	1.99e-27	26.7006	0.40768
CUR	SNP25731	5A	21349872	1.54e-21	20.8128	0.31004
Dcabxc	SNP25731	5A	21349872	5.31e-17	16.2747	0.24128
MCARI	SNP25731	5A	21349872	1.25e-28	27.9042	0.40955
NDVI	SNP25731	5A	21349872	2.67e-19	18.5735	0.28802
PRI	SNP25731	5A	21349872	2.75e-29	28.5602	0.44804
SIF2	SNP25731	5A	21349872	1.76e-08	7.75424	0.10654
T_O	SNP25731	5A	21349872	1.22e-15	14.9128	0.20514
TCARI	SNP25731	5A	21349872	9.89e-21	20.0047	0.28737
YLD	SNP25731	5A	21349872	2.14e-06	5.66882	0.0742
CAR	SNP16002	5A	25469601	6.97e-08	7.15687	0.10134
CUR	SNP16002	5A	25469601	1.77e-06	5.75168	0.08754
MCARI	SNP16002	5A	25469601	2.74e-07	6.56196	0.09923
NDVI	SNP16002	5A	25469601	1.52e-06	5.8177	0.08645
PRI	SNP16002	5A	25469601	5.55e-09	8.25572	0.12979
CAR	SNP26048	5A	134343899	1.61e-09	8.79199	0.10516
CUR	SNP26048	5A	134343899	5.37e-09	8.26998	0.10279
Dcabxc	SNP26048	5A	134343899	6.93e-08	7.15897	0.08764
MCARI	SNP26048	5A	134343899	1.69e-12	11.7715	0.14339
NDVI	SNP26048	5A	134343899	6.09e-09	8.21505	0.09338
PRI	SNP26048	5A	134343899	1.14e-11	10.9421	0.12952
T_O	SNP26048	5A	134343899	1.58e-07	6.8017	0.08409
TCARI	SNP26048	5A	134343899	5.88e-10	9.2306	0.11209
CAR	SNP47527	5A	261504546	4.84e-09	8.31486	0.13771
CAR	SNP47528	5A	261504546	3.96e-07	6.40202	0.10365
CAR	SNP47529	5A	261504546	1.32e-10	9.88048	0.19293
CAR	SNP47530	5A	261504546	9.77e-08	7.00999	0.109
CAR	SNP47531	5A	261504546	1.31e-07	6.88256	0.11604
CAR	SNP47532	5A	261504546	1.12e-07	6.95105	0.12507
CAR	SNP47533	5A	261504546	1.61e-08	7.7932	0.13694
CAR	SNP47536	5A	261504546	6.59e-08	7.18129	0.1432
CAR	SNP47537	5A	261504546	1.22e-09	8.91407	0.15763
CRI550m	SNP47536	5A	261504546	1.6e-06	5.79675	0.11304
PRI	SNP47529	5A	261504546	2.1e-06	5.67743	0.10821
BF1	SNP26845	5A	441646138	1.68e-06	5.77448	0.05112
BF2	SNP26845	5A	441646138	2.54e-07	6.59472	0.05862
CAR	SNP26845	5A	441646138	2.75e-08	7.56135	0.06736
CUR	SNP26845	5A	441646138	4.2e-10	9.37632	0.08437
Dcabxc	SNP26845	5A	441646138	8.31e-09	8.08054	0.07214
MCARI	SNP26845	5A	441646138	1.46e-14	13.8362	0.12694
NDVI	SNP26845	5A	441646138	6.75e-08	7.17057	0.06394
PRI	SNP26845	5A	441646138	1.32e-11	10.8782	0.09844
T_O	SNP26845	5A	441646138	1.64e-08	7.78444	0.06941
TCARI	SNP26845	5A	441646138	2.48e-11	10.6051	0.09589
BF2	SNP28567	5B	9789638	2.34e-06	5.63155	0.09696
CAR	SNP28567	5B	9789638	3.2e-07	6.49432	0.10168
CUR	SNP28567	5B	9789638	4.94e-08	7.30633	0.12303
Dcabxc	SNP28567	5B	9789638	6.51e-07	6.18667	0.10949
MCARI	SNP28567	5B	9789638	8.14e-09	8.08914	0.12294
NDVI	SNP28567	5B	9789638	5.38e-07	6.26906	0.11119
PRI	SNP28567	5B	9789638	1.48e-09	8.82962	0.14036
TCARI	SNP28567	5B	9789638	1.51e-07	6.82246	0.11219
CAR	SNP29706	5B	417911105	9.71e-07	6.01281	0.0792
BF2	SNP29849	5B	451163229	8.73e-07	6.05905	0.08304
CAR	SNP29849	5B	451163229	3.08e-12	11.5109	0.14467
CUR	SNP29849	5B	451163229	1.22e-10	9.91378	0.14995
Dcabxc	SNP29849	5B	451163229	5.76e-08	7.23986	0.10684
MCARI	SNP29849	5B	451163229	8.15e-13	12.0887	0.16958
NDVI	SNP29849	5B	451163229	9.73e-11	10.0119	0.14403
PRI	SNP29849	5B	451163229	6.31e-15	14.1997	0.19522
T_O	SNP29849	5B	451163229	3.24e-06	5.48998	0.0741
TCARI	SNP29849	5B	451163229	2.64e-09	8.57831	0.1204
PRI	SNP31932	5B	480228460	1.55e-06	5.80958	0.07573
CAR	SNP32147	5B	613887416	2.41e-07	6.61755	0.12977
NPQI	SNP32147	5B	613887416	1.61e-06	5.79412	0.12311
YLD	SNP32147	5B	613887416	1.32e-06	5.87893	0.12082
BF1	SNP27817	5B	622075085	5.37e-10	9.27041	0.08098
BF2	SNP27817	5B	622075085	2.95e-11	10.5303	0.09356
BGI1	SNP27817	5B	622075085	3.36e-07	6.47344	0.05488
CAR	SNP27817	5B	622075085	3.51e-17	16.4553	0.15221
CUR	SNP27817	5B	622075085	5e-17	16.3008	0.15563
Dcabxc	SNP27817	5B	622075085	8.22e-14	13.0852	0.12416
MCARI	SNP27817	5B	622075085	1.09e-21	20.9627	0.20164
NDVI	SNP27817	5B	622075085	7.52e-18	17.1237	0.16504
PRI	SNP27817	5B	622075085	3.36e-23	22.4735	0.21442
SIF2	SNP27817	5B	622075085	9.39e-08	7.02752	0.05962
T_O	SNP27817	5B	622075085	5.43e-10	9.26538	0.08273
TCARI	SNP27817	5B	622075085	2.2e-15	14.6584	0.13796
BF2	SNP30955	5B	629663207	1.81e-06	5.74196	0.06463
CAR	SNP30955	5B	629663207	3.92e-10	9.40694	0.10149
CUR	SNP30955	5B	629663207	1.28e-06	5.89344	0.06209
MCARI	SNP30955	5B	629663207	2.58e-07	6.58887	0.06983
NDVI	SNP30955	5B	629663207	6.39e-07	6.19434	0.06631
PRI	SNP30955	5B	629663207	8.31e-09	8.08021	0.08753
CAR	SNP32334	6A	4940831	9.99e-10	9.0006	0.17239
CUR	SNP32334	6A	4940831	3.24e-07	6.48967	0.12527
MCARI	SNP32334	6A	4940831	1.03e-09	8.98653	0.15729
NDVI	SNP32334	6A	4940831	3.4e-07	6.46881	0.12869
PRI	SNP32334	6A	4940831	3.95e-10	9.4038	0.17553
BF2	SNP32837	6A	72569573	3.47e-07	6.45997	0.05814
CAR	SNP32837	6A	72569573	5.37e-16	15.2704	0.14481
CUR	SNP32837	6A	72569573	6.19e-11	10.2083	0.09263
Dcabxc	SNP32837	6A	72569573	1.7e-08	7.77009	0.06967
MCARI	SNP32837	6A	72569573	2.67e-15	14.5737	0.13634
NDVI	SNP32837	6A	72569573	8.33e-11	10.0793	0.09145
PRI	SNP32837	6A	72569573	8.42e-16	15.0749	0.14036
T_O	SNP32837	6A	72569573	4.29e-07	6.36719	0.05712
TCARI	SNP32837	6A	72569573	2.99e-10	9.52456	0.08649
BF1	SNP32939	6A	99843472	4.53e-09	8.3436	0.10258
BF2	SNP32939	6A	99843472	3.78e-09	8.422	0.10403
BGI1	SNP32939	6A	99843472	8.25e-08	7.08371	0.08323
MCARI	SNP33144	6A	194614692	1.77e-06	5.75301	0.04467
CAR	SNP33615	6A	511247856	1.59e-10	9.7983	0.0908
CUR	SNP33615	6A	511247856	4.49e-08	7.34788	0.06879
Dcabxc	SNP33615	6A	511247856	1.86e-07	6.7307	0.06355
MCARI	SNP33615	6A	511247856	2.42e-12	11.6163	0.11067
NDVI	SNP33615	6A	511247856	1.14e-06	5.94306	0.05441
PRI	SNP33615	6A	511247856	5.31e-10	9.27475	0.08654
T_O	SNP33615	6A	511247856	1.81e-08	7.74263	0.07199
TCARI	SNP33615	6A	511247856	5.68e-10	9.24532	0.08736
BF1	SNP33665	6A	521341629	4.5e-06	5.34649	0.04039
BF2	SNP33665	6A	521341629	5.05e-07	6.29693	0.04875
CAR	SNP33665	6A	521341629	2.38e-12	11.6242	0.09655
CUR	SNP33665	6A	521341629	1.6e-09	8.79618	0.07162
Dcabxc	SNP33665	6A	521341629	5.15e-09	8.28844	0.06765
MCARI	SNP33665	6A	521341629	2.84e-14	13.5466	0.11653
NDVI	SNP33665	6A	521341629	2.96e-08	7.52877	0.05961
PRI	SNP33665	6A	521341629	4.13e-12	11.384	0.09519
T_O	SNP33665	6A	521341629	5.28e-10	9.27714	0.07605
TCARI	SNP33665	6A	521341629	2.06e-12	11.6852	0.09885
CAR	SNP34751	6B	16396924	2.26e-06	5.64631	0.07861
NPQI	SNP34751	6B	16396924	1.6e-06	5.79683	0.09875
YLD	SNP34751	6B	16396924	1.06e-06	5.97502	0.08779
BF1	SNP34891	6B	23569742	4.54e-09	8.34307	0.07972
BF2	SNP34891	6B	23569742	6.12e-11	10.2136	0.09865
BGI1	SNP34891	6B	23569742	5.57e-07	6.25393	0.06401
CAR	SNP34891	6B	23569742	2e-14	13.6991	0.13094
CAR	SNP34892	6B	23569742	1.06e-06	5.97531	0.04825
CUR	SNP34891	6B	23569742	1.14e-10	9.94123	0.09993
CUR	SNP34892	6B	23569742	7.93e-07	6.10064	0.05271
Dcabxc	SNP34891	6B	23569742	2.57e-09	8.58939	0.08855
MCARI	SNP34891	6B	23569742	3.24e-15	14.4891	0.1425
MCARI	SNP34892	6B	23569742	2.9e-06	5.53748	0.04542
NDVI	SNP34891	6B	23569742	9.64e-13	12.0157	0.1237
PRI	SNP34891	6B	23569742	5.57e-16	15.2544	0.14908
PRI	SNP34892	6B	23569742	6.15e-07	6.2108	0.05162
T_O	SNP34891	6B	23569742	1.23e-07	6.91077	0.06803
TCARI	SNP34891	6B	23569742	3.15e-10	9.5015	0.09414
TCARI	SNP34892	6B	23569742	5.02e-07	6.29941	0.05427
CAR	SNP47538	6B	28621230	2.3e-10	9.63907	0.1855
CAR	SNP47539	6B	28621230	4.5e-07	6.34648	0.11971
CAR	SNP47540	6B	28621230	6.22e-09	8.2065	0.15612
CAR	SNP47541	6B	28621230	3.33e-11	10.4772	0.21299
PRI	SNP47538	6B	28621230	1.99e-07	6.70215	0.13685
PRI	SNP47541	6B	28621230	1.26e-06	5.8987	0.12037
CAR	SNP35255	6B	60650084	2.19e-08	7.6596	0.07457
MCARI	SNP35255	6B	60650084	4.04e-07	6.39377	0.06671
PRI	SNP35255	6B	60650084	2.77e-07	6.55823	0.06633
BF2	SNP13219	6B	239988414	1.14e-06	5.9434	0.09104
CAR	SNP13219	6B	239988414	3.19e-10	9.49592	0.14054
CUR	SNP13219	6B	239988414	7.07e-10	9.15073	0.15031
Dcabxc	SNP13219	6B	239988414	7.54e-08	7.12269	0.12001
MCARI	SNP13219	6B	239988414	1.03e-13	12.9868	0.19672
NDVI	SNP13219	6B	239988414	2.41e-08	7.61809	0.11458
PRI	SNP13219	6B	239988414	4.04e-12	11.3934	0.1725
T_O	SNP13219	6B	239988414	4.74e-08	7.32397	0.11985
TCARI	SNP13219	6B	239988414	2.48e-10	9.6059	0.15435
BF1	SNP37933	6B	445884422	3.33e-08	7.47701	0.06991
BF2	SNP37933	6B	445884422	2.31e-09	8.63644	0.08137
CAR	SNP37933	6B	445884422	5.26e-15	14.2793	0.13777
CUR	SNP37933	6B	445884422	5.25e-12	11.2798	0.11218
Dcabxc	SNP37933	6B	445884422	2.27e-09	8.64464	0.08519
MCARI	SNP37933	6B	445884422	4.14e-14	13.3827	0.13138
NDVI	SNP37933	6B	445884422	2.86e-11	10.543	0.1019
PRI	SNP37933	6B	445884422	3.24e-15	14.4889	0.14213
T_O	SNP37933	6B	445884422	7.44e-09	8.12853	0.07679
TCARI	SNP37933	6B	445884422	6.75e-11	10.1705	0.09847
BF1	SNP37996	6B	528874670	1.74e-15	14.7601	0.13967
BF2	SNP37996	6B	528874670	2.33e-18	17.6319	0.16868
BGI1	SNP37996	6B	528874670	8.69e-11	10.0609	0.09329
CAR	SNP37996	6B	528874670	2.44e-39	38.6133	0.41031
CRI550m	SNP37996	6B	528874670	1.36e-06	5.86787	0.05404
CUR	SNP37996	6B	528874670	2.74e-29	28.5628	0.28981
Dcabxc	SNP37996	6B	528874670	2.45e-22	21.6114	0.2155
MCARI	SNP37996	6B	528874670	4.56e-42	41.3409	0.44128
NDVI	SNP37996	6B	528874670	4.22e-30	29.3752	0.30111
PRI	SNP37996	6B	528874670	1.27e-46	45.8949	0.49735
SIF2	SNP37996	6B	528874670	2.66e-13	12.5748	0.11759
T_O	SNP37996	6B	528874670	4.36e-18	17.3609	0.16898
TCARI	SNP37996	6B	528874670	3.65e-28	27.4382	0.27814
YLD	SNP37996	6B	528874670	1.63e-07	6.78824	0.06169
HI	SNP36835	6B	606800801	3.1e-07	6.50868	0.09846
BGI2	SNP37315	6B	671383221	2.96e-06	5.52859	0.05426
CAR	SNP76145	6B	693209765	1.01e-07	6.99589	0.07043
CUR	SNP76145	6B	693209765	5e-07	6.30133	0.066
MCARI	SNP76145	6B	693209765	1.51e-07	6.82068	0.06986
NDVI	SNP76145	6B	693209765	2.55e-06	5.59375	0.05821
PRI	SNP76145	6B	693209765	1.47e-08	7.83265	0.08003
TCARI	SNP76145	6B	693209765	3.48e-06	5.45817	0.0563
YLD	SNP73562	7A	13127585	8.45e-07	6.07315	0.06202
YLD	SNP38478	7A	18272796	1.05e-06	5.97683	0.1086
BF1	SNP38848	7A	49352586	1.16e-06	5.93715	0.06892
BF2	SNP38848	7A	49352586	1.33e-07	6.8751	0.08109
CAR	SNP38846	7A	49352586	7.67e-08	7.11514	0.08313
CAR	SNP38848	7A	49352586	5.59e-12	11.2528	0.13587
CUR	SNP38846	7A	49352586	1.59e-07	6.79841	0.08562
CUR	SNP38848	7A	49352586	4.93e-09	8.30726	0.10659
Dcabxc	SNP38848	7A	49352586	6.57e-08	7.18218	0.09227
MCARI	SNP38846	7A	49352586	6.38e-09	8.19542	0.09814
MCARI	SNP38848	7A	49352586	8.61e-13	12.0649	0.14655
NDVI	SNP38846	7A	49352586	2.36e-07	6.62718	0.08029
NDVI	SNP38848	7A	49352586	5.53e-09	8.25764	0.1028
PRI	SNP38846	7A	49352586	2.63e-10	9.58023	0.11113
PRI	SNP38848	7A	49352586	3.96e-12	11.4026	0.13547
T_O	SNP38848	7A	49352586	1.51e-06	5.82206	0.07221
TCARI	SNP38846	7A	49352586	2.59e-06	5.58653	0.06828
TCARI	SNP38848	7A	49352586	8.14e-09	8.08949	0.10034
CAR	SNP40233	7A	441630220	1.59e-06	5.79975	0.04613
CAR	SNP40908	7A	638762111	1.61e-10	9.79261	0.172
CRI550m	SNP40908	7A	638762111	2.48e-07	6.60529	0.10821
PRI	SNP40908	7A	638762111	4.41e-06	5.35565	0.08771
YLD	SNP40908	7A	638762111	4.25e-06	5.3716	0.08078
BF2	SNP76958	7A	675191335	5.85e-07	6.23304	0.05538
CAR	SNP76958	7A	675191335	6.4e-12	11.1941	0.10134
CUR	SNP76958	7A	675191335	6.71e-10	9.17323	0.08257
Dcabxc	SNP76958	7A	675191335	4.61e-08	7.33637	0.06542
MCARI	SNP76958	7A	675191335	2.64e-12	11.5787	0.10547
NDVI	SNP76958	7A	675191335	1.52e-09	8.8189	0.0792
PRI	SNP76958	7A	675191335	3.96e-13	12.402	0.11298
T_O	SNP76958	7A	675191335	1.19e-07	6.92358	0.06158
TCARI	SNP76958	7A	675191335	1.4e-09	8.85539	0.07959
BF1	SNP46389	7A	675610508	3.91e-07	6.40788	0.0605
BF2	SNP46389	7A	675610508	2.19e-08	7.6595	0.07323
CAR	SNP46389	7A	675610508	9.52e-09	8.02157	0.07556
CUR	SNP46389	7A	675610508	1.73e-10	9.76228	0.09717
Dcabxc	SNP46389	7A	675610508	1.49e-08	7.8276	0.07851
MCARI	SNP46389	7A	675610508	7.43e-10	9.12928	0.08716
NDVI	SNP46389	7A	675610508	7.81e-11	10.1075	0.10602
PRI	SNP46389	7A	675610508	4.13e-11	10.3842	0.1002
T_O	SNP46389	7A	675610508	2.49e-06	5.60448	0.0538
TCARI	SNP46389	7A	675610508	1.59e-08	7.79844	0.07535
BF2	SNP41357	7A	684577201	1.18e-06	5.92974	0.05806
CAR	SNP41357	7A	684577201	2e-13	12.6985	0.13271
CUR	SNP41357	7A	684577201	1.99e-07	6.70165	0.06768
Dcabxc	SNP41357	7A	684577201	2.45e-06	5.61025	0.05713
MCARI	SNP41357	7A	684577201	1.27e-08	7.89664	0.08128
NDVI	SNP41357	7A	684577201	7.87e-08	7.10416	0.07196
PRI	SNP41357	7A	684577201	2.07e-10	9.68407	0.10251
T_O	SNP41357	7A	684577201	1.57e-06	5.80432	0.05783
TCARI	SNP41357	7A	684577201	1.41e-07	6.84958	0.06943
HI	SNP45972	7B	105086349	6.44e-08	7.1911	0.11583
YLD	SNP45972	7B	105086349	5.98e-07	6.22345	0.10218
BF1	SNP43797	7B	516368916	2.76e-10	9.55906	0.08088
BF2	SNP43797	7B	516368916	1.78e-11	10.7496	0.09262
BGI1	SNP43797	7B	516368916	6.51e-07	6.18655	0.04945
CAR	SNP43797	7B	516368916	1.65e-19	18.7829	0.17077
CUR	SNP43797	7B	516368916	1.96e-15	14.7074	0.131
Dcabxc	SNP43797	7B	516368916	1.87e-13	12.7279	0.1116
MCARI	SNP43797	7B	516368916	5.84e-21	20.2334	0.18646
NDVI	SNP43797	7B	516368916	7.78e-15	14.1091	0.1237
PRI	SNP43797	7B	516368916	2.16e-21	20.6646	0.18798
SIF2	SNP43797	7B	516368916	3.73e-07	6.42844	0.05156
T_O	SNP43797	7B	516368916	7.7e-12	11.1132	0.095
TCARI	SNP43797	7B	516368916	7.6e-16	15.119	0.13481
CAR	SNP44041	7B	572674494	1.66e-07	6.78107	0.12603
CAR	SNP21473	7B	709828257	2.42e-06	5.6159	0.06614
CAR	SNP45528	7B	718655441	5.51e-10	9.25861	0.16649
CUR	SNP45528	7B	718655441	9.42e-09	8.02588	0.14852
Dcabxc	SNP45528	7B	718655441	1.12e-07	6.9502	0.13009
MCARI	SNP45528	7B	718655441	4.67e-11	10.331	0.18949
NDVI	SNP45528	7B	718655441	1.34e-06	5.87267	0.11273
PRI	SNP45528	7B	718655441	4.79e-10	9.3196	0.1806
T_O	SNP45528	7B	718655441	1.48e-08	7.82924	0.14779
TCARI	SNP45528	7B	718655441	1.21e-09	8.9165	0.16874
