# Supplementary material for: High-throughput phenotyping using hyperspectral indicators supports the genetic dissection of yield in durum wheat grown under heat and drought stress
Source: Front Plant Sci. 2024 Nov 22;15:1470520. doi: 10.3389/fpls.2024.1470520 (PMC11620856; doi:10.3389/fpls.2024.1470520)
Supplement: Supplementary file 9 [file Table5.xlsx]

## Sheet: SupTableS2
Supplementary Table S5 - High confidence gene annotation from the durum wheat genome (https://www.interomics.eu/durum-wheat-genome).
Marker	Chr	Pos (Mbp)	Gene	Description	Distance (bp)
SNP229	1A	25.61	(HC) TRITD1Av1G011960.1	UPF0769 protein C21orf59 homolog	-10676
			(HC) TRITD1Av1G012000.1	Membrane-associated kinase regulator-like protein, putative G	-2429
			(HC) TRITD1Av1G012020.1	Calcium-transporting ATPase	42817
			(HC) TRITD1Av1G012020.2	Calcium-transporting ATPase	42817
			(HC) TRITD1Av1G012020.3	Calcium-transporting ATPase	42817
			(HC) TRITD1Av1G012020.4	Calcium-transporting ATPase	42817
			(HC) TRITD1Av1G012020.5	Calcium-transporting ATPase	42817
			(HC) TRITD1Av1G012020.6	Calcium-transporting ATPase	42817
			(HC) TRITD1Av1G012020.7	Calcium-transporting ATPase	42817
SNP1275	1A	476.6	(HC) TRITD1Av1G177430.1	membrane-associated kinase regulator G	-8
			(HC) TRITD1Av1G177450.1	Phosphatidate phosphatase, Lipin	24089
			(HC) TRITD1Av1G177450.10	Phosphatidate phosphatase, Lipin	24089
			(HC) TRITD1Av1G177450.11	Phosphatidate phosphatase, Lipin	24089
			(HC) TRITD1Av1G177450.2	Phosphatidate phosphatase, Lipin	24089
			(HC) TRITD1Av1G177450.3	Phosphatidate phosphatase	24089
			(HC) TRITD1Av1G177450.4	Phosphatidate phosphatase, Lipin	24089
			(HC) TRITD1Av1G177450.5	Phosphatidate phosphatase, Lipin	24089
			(HC) TRITD1Av1G177450.6	Phosphatidate phosphatase, Lipin	24089
			(HC) TRITD1Av1G177450.7	Phosphatidate phosphatase, Lipin	24089
			(HC) TRITD1Av1G177450.8	Phosphatidate phosphatase, Lipin	24089
			(HC) TRITD1Av1G177450.9	Phosphatidate phosphatase, Lipin	24089
SNP1276	1B	508.49	(HC) TRITD1Bv1G163490.1	membrane-associated kinase regulator G	-8
			(HC) TRITD1Bv1G163500.1	Phosphatidate phosphatase, Lipin	4349
			(HC) TRITD1Bv1G163500.2	Phosphatidate phosphatase, Lipin	4349
			(HC) TRITD1Bv1G163500.3	Phosphatidate phosphatase, Lipin	4349
			(HC) TRITD1Bv1G163500.4	Phosphatidate phosphatase, Lipin	4349
			(HC) TRITD1Bv1G163500.5	Phosphatidate phosphatase, Lipin	4349
			(HC) TRITD1Bv1G163500.6	Phosphatidate phosphatase, Lipin	4349
			(HC) TRITD1Bv1G163500.7	Phosphatidate phosphatase, Lipin	4349
			(HC) TRITD1Bv1G163500.8	Phosphatidate phosphatase	4349
SNP1481	1A	505.97	(HC) TRITD1Av1G191090.1	DNA helicase	-16260
			(HC) TRITD1Av1G191090.2	ATP-dependent RNA helicase	-16260
			(HC) TRITD1Av1G191090.3	ATP-dependent DNA helicase Hel308	-16260
			(HC) TRITD1Av1G191090.4	null	-16260
			(HC) TRITD1Av1G191090.5	null	-16260
			(HC) TRITD1Av1G191090.6	ATP-dependent DNA helicase Hel308	-16260
			(HC) TRITD1Av1G191090.7	DNA helicase	-16260
SNP77275	1A	562.35	(HC) TRITD1Av1G218120.1	Phospholipase D	-46705
			(HC) TRITD1Av1G218120.2	Phospholipase D	-46705
			(HC) TRITD1Av1G218120.3	Phospholipase D	-46705
			(HC) TRITD1Av1G218120.4	Phospholipase D	-46705
			(HC) TRITD1Av1G218120.5	Phospholipase D	-46705
			(HC) TRITD1Av1G218120.6	Phospholipase D	-46705
			(HC) TRITD1Av1G218140.1	Lipid phosphate phosphatase-like protein	229
			(HC) TRITD1Av1G218140.2	Lipid phosphate phosphatase-like protein	229
			(HC) TRITD1Av1G218140.3	Lipid phosphate phosphatase-like protein	229
			(HC) TRITD1Av1G218140.4	Lipid phosphate phosphatase-like protein	229
			(HC) TRITD1Av1G218140.5	Lipid phosphate phosphatase-like protein	229
			(HC) TRITD1Av1G218210.1	Homeobox protein, putative	17288
			(HC) TRITD1Av1G218210.2	Homeobox protein, putative	17288
			(HC) TRITD1Av1G218220.1	CC-NBS-LRR disease resistance protein	26695
			(HC) TRITD1Av1G218220.2	CC-NBS-LRR disease resistance protein	26695
			(HC) TRITD1Av1G218220.3	CC-NBS-LRR disease resistance protein	26695
			(HC) TRITD1Av1G218220.4	CC-NBS-LRR disease resistance protein	26695
			(HC) TRITD1Av1G218220.5	Disease resistance protein (NBS-LRR class) family	26695
SNP2019	1A	566.74	(HC) TRITD1Av1G220840.1	Transporter family protein	-1884
			(HC) TRITD1Av1G220840.2	Galactoside 2-alpha-L-fucosyltransferase	-1884
			(HC) TRITD1Av1G220840.3	Galactoside 2-alpha-L-fucosyltransferase	-1884
			(HC) TRITD1Av1G220850.1	Protein MIZU-KUSSEI 1	24084
SNP2648	2A	15.31	(HC) TRITD2Av1G008350.1	PP2A regulatory subunit TAP46	-23719
			(HC) TRITD2Av1G008350.2	Dihydrolipoyllysine-residue acetyltransferase component of pyruvate dehydrogenase complex	-23719
SNP26551	1B	177.57	(HC) TRITD1Bv1G064100.1	Pentatricopeptide repeat-containing protein	-6394
SNP8165	2A	699.77	(HC) TRITD2Av1G258530.1	MYB-related transcription factor	-30461
			(HC) TRITD2Av1G258530.2	At5g37260-like protein G	-30461
			(HC) TRITD2Av1G258540.1	Regulator of chromosome condensation (RCC1) family with FYVE zinc finger domain-containing protein	-25465
			(HC) TRITD2Av1G258540.2	Regulator of chromosome condensation (RCC1) family with FYVE zinc finger domain-containing protein	-25465
			(HC) TRITD2Av1G258540.3	Regulator of chromosome condensation (RCC1) family with FYVE zinc finger domain-containing protein	-25465
			(HC) TRITD2Av1G258540.4	Regulator of chromosome condensation (RCC1) family with FYVE zinc finger domain-containing protein	-25465
			(HC) TRITD2Av1G258540.5	Regulator of chromosome condensation (RCC1) family with FYVE zinc finger domain-containing protein	-25465
			(HC) TRITD2Av1G258540.6	Regulator of chromosome condensation (RCC1) family with FYVE zinc finger domain-containing protein	-25465
			(HC) TRITD2Av1G258600.1	RING/U-box superfamily protein	38029
SNP3549	1B	410.68	(HC) TRITD1Bv1G134200.1	Protein BRANCHLESS TRICHOME G	-1010
			(HC) TRITD1Bv1G134220.1	Zinc import ATP-binding protein ZnuC	39559
			(HC) TRITD1Bv1G134220.2	ABC(ATP-binding) family transporter	39559
			(HC) TRITD1Bv1G134220.3	ATP-binding ABC transporter	39559
			(HC) TRITD1Bv1G134230.1	Kinase family protein	45444
			(HC) TRITD1Bv1G134230.2	Kinase family protein	45444
SNP3877	1A	472.81	(HC) TRITD1Av1G175530.1	Laccase	-3803
			(HC) TRITD1Av1G175530.2	Laccase	-3803
			(HC) TRITD1Av1G175530.2	Laccase	-3803
			(HC) TRITD1Av1G175530.2	Laccase	-3803
SNP5762	1B	649.75	(HC) TRITD1Bv1G215590.1	Aspartic proteinase	-169
			(HC) TRITD1Bv1G215590.10	Aspartic proteinase	-169
			(HC) TRITD1Bv1G215590.11	Aspartic proteinase	-169
			(HC) TRITD1Bv1G215590.2	Aspartic proteinase	-169
			(HC) TRITD1Bv1G215590.3	Aspartic proteinase	-169
			(HC) TRITD1Bv1G215590.4	Aspartic proteinase	-169
			(HC) TRITD1Bv1G215590.5	Aspartic proteinase	-169
			(HC) TRITD1Bv1G215590.6	Aspartic proteinase	-169
			(HC) TRITD1Bv1G215590.7	Aspartic proteinase	-169
			(HC) TRITD1Bv1G215590.8	Aspartic proteinase	-169
			(HC) TRITD1Bv1G215590.9	Aspartic proteinase	-169
SNP45417	2A	31.87	(HC) TRITD2Av1G016800.1	Response regulator	35972
			(HC) TRITD2Av1G016800.2	Response regulator	35972
SNP46534	2A	35.27	(HC) TRITD2Av1G018540.1	Cytochrome P450 family protein, expressed	-3262
			(HC) TRITD2Av1G018540.2	Cytochrome P450 family protein, expressed	-3262
			(HC) TRITD2Av1G018540.3	Cytochrome P450	-3262
			(HC) TRITD2Av1G018540.4	Cytochrome P450	-3262
			(HC) TRITD2Av1G018620.1	Rho guanine nucleotide exchange factor 2 G	19816
SNP33554	2A	70.24	(HC) TRITD2Av1G034400.1	FBD-associated F-box protein	-21779
			(HC) TRITD2Av1G034400.2	FBD-associated F-box protein	-21779
			(HC) TRITD2Av1G034400.3	FBD-associated F-box protein	-21779
			(HC) TRITD2Av1G034420.1	F-box family protein	36621
			(HC) TRITD2Av1G034420.2	F-box family protein	36621
	2A	70.17	HC) TRITD2Av1G034400.1	FBD-associated F-box protein	39473
			(HC) TRITD2Av1G034400.2	FBD-associated F-box protein	39473
			(HC) TRITD2Av1G034400.3	FBD-associated F-box protein	39473
SNP6626	2A	99.07	(HC) TRITD2Av1G044880.1	tRNA pseudouridine synthase B	-21073
			(HC) TRITD2Av1G044880.2	tRNA pseudouridine synthase B	-21073
			(HC) TRITD2Av1G044880.3	tRNA pseudouridine synthase B	-21073
			(HC) TRITD2Av1G044940.1	Pentatricopeptide repeat-containing protein	2516
SNP13284	2B	584.57	(HC) TRITD2Bv1G196940.1	Non-specific serine/threonine protein kinase	-1248
			(HC) TRITD2Bv1G196940.2	Receptor-like protein kinase	-1248
			(HC) TRITD2Bv1G196940.3	Non-specific serine/threonine protein kinase	-1248
			(HC) TRITD2Bv1G196940.4	Non-specific serine/threonine protein kinase	-1248
			(HC) TRITD2Bv1G196940.5	Non-specific serine/threonine protein kinase	-1248
SNP8198	2A	703.4	(HC) TRITD2Av1G260380.1	F-box/WD-40 repeat-containing protein	-18900
			(HC) TRITD2Av1G260380.2	F-box/WD-40 repeat-containing protein	-18900
			(HC) TRITD2Av1G260380.3	WD-repeat protein, putative	-18900
SNP8232	2B	676.66	(HC) TRITD2Bv1G224020.1	Peroxisomal (S)-2-hydroxy-acid oxidase	-21605
			(HC) TRITD2Bv1G224020.2	Peroxisomal (S)-2-hydroxy-acid oxidase	-21605
			(HC) TRITD2Bv1G224020.3	Peroxisomal (S)-2-hydroxy-acid oxidase	-21605
			(HC) TRITD2Bv1G224020.4	Peroxisomal (S)-2-hydroxy-acid oxidase	-21605
			(HC) TRITD2Bv1G224060.1	Signal recognition particle 14 kDa protein	-3646
			(HC) TRITD2Bv1G224060.2	Signal recognition particle 14 kDa protein	-3646
			(HC) TRITD2Bv1G224070.1	Aminomethyltransferase	-295
			(HC) TRITD2Bv1G224070.2	Aminomethyltransferase	-295
			(HC) TRITD2Bv1G224070.3	Aminomethyltransferase	-295
			(HC) TRITD2Bv1G224070.4	Aminomethyltransferase	-295
SNP13427	2B	701.23	(HC) TRITD2Bv1G231900.1	Leucine-rich repeats and immunoglobulin-like domains protein 3 G	-772
			(HC) TRITD2Bv1G231900.2	Leucine-rich repeats and immunoglobulin-like domains protein 3 G	-772
			(HC) TRITD2Bv1G231910.1	Agmatine coumaroyltransferase-2	-772
			(HC) TRITD2Bv1G231910.2	Agmatine coumaroyltransferase-2	-772
SNP46141	7A	419.79	(HC) TRITD7Av1G155540.1	Werner Syndrome-like exonuclease	-2751
			(HC) TRITD7Av1G155540.2	Werner Syndrome-like exonuclease	-2751
			(HC) TRITD7Av1G155610.1	Pentatricopeptide repeat-containing protein	15274
SNP46142	7A	419.79	(HC) TRITD7Av1G155540.1	Werner Syndrome-like exonuclease	-2751
			(HC) TRITD7Av1G155540.2	Werner Syndrome-like exonuclease	-2751
			(HC) TRITD7Av1G155610.1	Pentatricopeptide repeat-containing protein	15274
SNP9483	2B	26.67	(HC) TRITD2Bv1G013040.1	NBS-LRR disease resistance protein	-235
			(HC) TRITD2Bv1G013040.2	NBS-LRR disease resistance protein-like	-235
			(HC) TRITD2Bv1G013040.3	NBS-LRR disease resistance protein-like	-235
SNP9484	2B	26.67	(HC) TRITD2Bv1G013040.1	NBS-LRR disease resistance protein	-235
			(HC) TRITD2Bv1G013040.2	NBS-LRR disease resistance protein-like	-235
			(HC) TRITD2Bv1G013040.3	NBS-LRR disease resistance protein-like	-235
SNP9976	2B	88.08	(HC) TRITD2Bv1G035680.1	Cysteine endopeptidase G	2763
SNP46997	1B	628.67	(HC) TRITD1Bv1G206260.1	Photosystem II reaction center protein Z	-38211
			(HC) TRITD1Bv1G206300.1	ATP synthase subunit a, chloroplastic	-31718
			(HC) TRITD1Bv1G206300.2	ATP synthase subunit a, chloroplastic	-31718
			(HC) TRITD1Bv1G206310.1	ATP synthase subunit c, chloroplastic	-30290
			(HC) TRITD1Bv1G206320.1	ATP synthase subunit b, chloroplastic	-29594
			(HC) TRITD1Bv1G206320.2	ATP synthase subunit b, chloroplastic	-29594
			(HC) TRITD1Bv1G206320.3	ATP synthase subunit b, chloroplastic	-29594
			(HC) TRITD1Bv1G206320.4	ATP synthase subunit b, chloroplastic	-29594
			(HC) TRITD1Bv1G206320.5	ATP synthase subunit b, chloroplastic	-29594
			(HC) TRITD1Bv1G206320.6	ATP synthase subunit b, chloroplastic	-29594
			(HC) TRITD1Bv1G206330.1	ATP synthase subunit alpha	-28140
			(HC) TRITD1Bv1G206330.2	ATP synthase subunit alpha	-28140
			(HC) TRITD1Bv1G206330.3	ATP synthase subunit alpha	-28140
			(HC) TRITD1Bv1G206330.4	ATP synthase subunit alpha	-28140
			(HC) TRITD1Bv1G206400.1	NAD(P)H-quinone oxidoreductase subunit 6, chloroplastic	-19498
			(HC) TRITD1Bv1G206410.1	NAD(P)H-quinone oxidoreductase subunit I, chloroplastic	-18833
			(HC) TRITD1Bv1G206420.1	NAD(P)H-quinone oxidoreductase subunit 1	-17704
			(HC) TRITD1Bv1G206420.2	NAD(P)H-quinone oxidoreductase subunit 1	-17704
			(HC) TRITD1Bv1G206420.3	NADH-quinone oxidoreductase subunit H 1	-17704
			(HC) TRITD1Bv1G206420.4	NADH-quinone oxidoreductase subunit H 1	-17704
			(HC) TRITD1Bv1G206430.1	NAD(P)H-quinone oxidoreductase subunit H	-15908
			(HC) TRITD1Bv1G206460.1	Ycf68	-6914
			(HC) TRITD1Bv1G206470.1	phosphatidyl inositol monophosphate 5 kinase G	-3892
			(HC) TRITD1Bv1G206480.1	30S ribosomal protein S7, chloroplastic	-17
			(HC) TRITD1Bv1G206480.10	NAD(P)H-quinone oxidoreductase subunit 2, chloroplastic	-17
			(HC) TRITD1Bv1G206480.2	30S ribosomal protein S7, chloroplastic	-17
			(HC) TRITD1Bv1G206480.3	30S ribosomal protein S7, chloroplastic	-17
			(HC) TRITD1Bv1G206480.4	NAD(P)H-quinone oxidoreductase subunit 2, chloroplastic	-17
			(HC) TRITD1Bv1G206480.5	NAD(P)H-quinone oxidoreductase subunit 2, chloroplastic	-17
			(HC) TRITD1Bv1G206480.6	NAD(P)H-quinone oxidoreductase subunit 2, chloroplastic	-17
			(HC) TRITD1Bv1G206480.7	NAD(P)H-quinone oxidoreductase subunit 2, chloroplastic	-17
			(HC) TRITD1Bv1G206480.8	NAD(P)H-quinone oxidoreductase subunit 2, chloroplastic	-17
			(HC) TRITD1Bv1G206480.9	NAD(P)H-quinone oxidoreductase subunit 2, chloroplastic	-17
SNP13388	2B	671.77	(HC) TRITD2Bv1G222900.1	Glycosyltransferase G	-6765
SNP43735	2B	753.86	(HC) TRITD2Bv1G251780.1	WAT1-related protein	-5815
			(HC) TRITD2Bv1G251780.2	WAT1-related protein	-5815
			(HC) TRITD2Bv1G251790.1	WAT1-related protein	37706
			(HC) TRITD2Bv1G251790.2	WAT1-related protein	37706
			(HC) TRITD2Bv1G251790.3	WAT1-related protein	37706
SNP12651	2B	775.07	(HC) TRITD2Bv1G260040.1	Agmatine coumaroyltransferase-2	-44164
			(HC) TRITD2Bv1G260050.1	O-methyltransferase	-39575
			(HC) TRITD2Bv1G260060.1	Agmatine coumaroyltransferase-2	-554
			(HC) TRITD2Bv1G260070.1	O-methyltransferase	5028
			(HC) TRITD3Av1G007270.1	Phenylalanine ammonia-lyase	-14192
			(HC) TRITD3Av1G007280.1	Protein DETOXIFICATION	-2588
			(HC) TRITD3Av1G007280.2	Protein DETOXIFICATION	-2588
SNP46683	3A	15.06	(HC) TRITD3Av1G007290.1	E3 ubiquitin-protein ligase	10081
			(HC) TRITD3Av1G007300.1	E3 ubiquitin-protein ligase	12502
			(HC) TRITD3Av1G017220.1	Cytochrome P450	-46796
			(HC) TRITD3Av1G017230.1	Cytochrome P450	-8402
			(HC) TRITD3Av1G017240.1	Beta-1,3-N-acetylglucosaminyltransferase family protein G	-440
SNP77245	3A	33.43	(HC) TRITD3Av1G017240.2	Beta-1,3-N-acetylglucosaminyltransferase family protein G	-440
			(HC) TRITD3Av1G017250.1	Cytochrome P450	37304
			(HC) TRITD3Av1G017260.1	Cytochrome P450	42093
			(HC) TRITD3Av1G017260.2	Cytochrome P450	42093
			(HC) TRITD3Av1G017270.1	Beta-1,3-N-acetylglucosaminyltransferase family protein G	45106
			(HC) TRITD3Av1G017280.1	Beta-1,3-N-acetylglucosaminyltransferase family protein G	48185
			(HC) TRITD3Av1G017280.2	Beta-1,3-N-Acetylglucosaminyltransferase family protein, putative G	48185
			(HC) TRITD3Av1G017280.3	Beta-1,3-N-Acetylglucosaminyltransferase family protein, putative G	48185
			(HC) TRITD6Bv1G182430.1	Condensin complex subunit 2	-100
			(HC) TRITD6Bv1G182430.10	Condensin complex subunit 2	-100
			(HC) TRITD6Bv1G182430.2	Condensin complex subunit 2	-100
SNP14668	6B	577.57	(HC) TRITD6Bv1G182430.3	Condensin complex subunit 2	-100
			(HC) TRITD6Bv1G182430.4	Condensin complex subunit 2	-100
			(HC) TRITD6Bv1G182430.5	Condensin complex subunit 2	-100
			(HC) TRITD6Bv1G182430.6	Condensin complex subunit 2	-100
			(HC) TRITD6Bv1G182430.7	Condensin complex subunit 2	-100
			(HC) TRITD6Bv1G182430.8	Condensin complex subunit 2	-100
			(HC) TRITD6Bv1G182430.9	Condensin complex subunit 2	-100
			(HC) TRITD6Bv1G182460.1	GDSL esterase/lipase G	39964
SNP15000	4B	312.2	(HC) TRITD4Bv1G091890.1	ATP synthase gamma chain	-5244
SNP38516	3A	649.63	(HC) TRITD3Av1G238690.1	LRR receptor-like Serine/Threonine-kinase G	-20322
			(HC) TRITD3Av1G238700.1	Cysteine-rich receptor kinase	-19010
	1A	345.2	(HC) TRITD1Av1G127640.1	ER-based factor for assembly of V-ATPase	10266
SNP15180	3A	575	(HC) TRITD3Av1G208120.1	Aspartate--tRNA(Asp/Asn) ligase G	-603
			(HC) TRITD3Av1G208170.1	Protein RETICULATA, chloroplastic	35718
			(HC) TRITD3Av1G208180.1	null	39358
			(HC) TRITD3Av1G208190.1	BZIP transcription factor	41443
			(HC) TRITD3Av1G208190.2	ABSCISIC ACID-INSENSITIVE 5-like protein 2	41443
			(HC) TRITD3Av1G208190.3	BZIP transcription factor	41443
SNP15291	3A	617.2	(HC) TRITD3Av1G225060.10	Pumilio-like protein	181
			(HC) TRITD3Av1G225060.11	Pumilio-like protein	181
			(HC) TRITD3Av1G225060.12	Pumilio-like protein	181
			(HC) TRITD3Av1G225060.13	Pumilio-like protein	181
			(HC) TRITD3Av1G225060.14	Pumilio-like protein	181
			(HC) TRITD3Av1G225060.15	Pumilio-like protein	181
			(HC) TRITD3Av1G225060.16	Pumilio-like protein	181
			(HC) TRITD3Av1G225060.17	Pumilio-like protein	181
			(HC) TRITD3Av1G225060.18	Pumilio-like protein	181
			(HC) TRITD3Av1G225060.19	Pumilio-like protein	181
			(HC) TRITD3Av1G225060.2	Pumilio-like protein	181
			(HC) TRITD3Av1G225060.20	Pumilio-like protein	181
			(HC) TRITD3Av1G225060.21	Pumilio-like protein	181
			(HC) TRITD3Av1G225060.22	Pumilio	181
			(HC) TRITD3Av1G225060.23	Pumilio	181
			(HC) TRITD3Av1G225060.24	Pumilio	181
			(HC) TRITD3Av1G225060.3	Pumilio-like protein	181
			(HC) TRITD3Av1G225060.4	Pumilio-like protein	181
			(HC) TRITD3Av1G225060.5	Pumilio-like protein	181
			(HC) TRITD3Av1G225060.6	Pumilio-like protein	181
			(HC) TRITD3Av1G225060.7	Pumilio-like protein	181
			(HC) TRITD3Av1G225060.8	Pumilio-like protein	181
			(HC) TRITD3Av1G225060.9	Pumilio-like protein	181
			(HC) TRITD3Av1G225090.1	arginine N-methyltransferase, putative (DUF688) G	38332
SNP15292	3A	617.2	(HC) TRITD3Av1G225060.10	Pumilio-like protein	181
			(HC) TRITD3Av1G225060.11	Pumilio-like protein	181
			(HC) TRITD3Av1G225060.12	Pumilio-like protein	181
			(HC) TRITD3Av1G225060.13	Pumilio-like protein	181
			(HC) TRITD3Av1G225060.14	Pumilio-like protein	181
			(HC) TRITD3Av1G225060.15	Pumilio-like protein	181
			(HC) TRITD3Av1G225060.16	Pumilio-like protein	181
			(HC) TRITD3Av1G225060.17	Pumilio-like protein	181
			(HC) TRITD3Av1G225060.18	Pumilio-like protein	181
			(HC) TRITD3Av1G225060.19	Pumilio-like protein	181
			(HC) TRITD3Av1G225060.2	Pumilio-like protein	181
			(HC) TRITD3Av1G225060.20	Pumilio-like protein	181
			(HC) TRITD3Av1G225060.21	Pumilio-like protein	181
			(HC) TRITD3Av1G225060.22	Pumilio	181
			(HC) TRITD3Av1G225060.23	Pumilio	181
			(HC) TRITD3Av1G225060.24	Pumilio	181
			(HC) TRITD3Av1G225060.3	Pumilio-like protein	181
			(HC) TRITD3Av1G225060.4	Pumilio-like protein	181
			(HC) TRITD3Av1G225060.5	Pumilio-like protein	181
			(HC) TRITD3Av1G225060.6	Pumilio-like protein	181
			(HC) TRITD3Av1G225060.7	Pumilio-like protein	181
			(HC) TRITD3Av1G225060.8	Pumilio-like protein	181
			(HC) TRITD3Av1G225060.9	Pumilio-like protein	181
			(HC) TRITD3Av1G225090.1	arginine N-methyltransferase, putative (DUF688) G	38332
SNP15681	3A	664.73	(HC) TRITD3Av1G245990.1	Exocyst complex component, putative	-8264
			(HC) TRITD3Av1G246000.1	Disease resistance protein	-2662
			(HC) TRITD3Av1G246000.2	Disease resistance protein	-2662
			(HC) TRITD3Av1G246000.3	Disease resistance protein	-2662
			(HC) TRITD3Av1G246010.1	GRF zinc finger family protein	15771
			(HC) TRITD3Av1G246020.1	serine/arginine repetitive matrix-like protein G	29079
SNP15794	3A	679.99	(HC) TRITD3Av1G252870.1	RING/U-box superfamily protein G	-25808
			(HC) TRITD3Av1G252870.2	alpha/beta-Hydrolases superfamily protein G	-25808
			(HC) TRITD3Av1G252890.1	Potassium transporter	-5205
SNP16842	3B	26.62	(HC) TRITD3Bv1G012280.1	carboxyl-terminal peptidase (DUF239)	-12612
			(HC) TRITD3Bv1G012290.1	RuvB-like helicase	-5063
			(HC) TRITD3Bv1G012290.2	RuvB-like helicase	-5063
			(HC) TRITD3Bv1G012290.3	RuvB-like helicase	-5063
			(HC) TRITD3Bv1G012290.4	RuvB-like helicase	-5063
			(HC) TRITD3Bv1G012300.1	ABC transporter G family member	4347
			(HC) TRITD3Bv1G012310.1	cotton fiber-like protein (DUF761)	41962
			(HC) TRITD3Bv1G012320.1	Vascular endothelial growth factor receptor 2	43416
			(HC) TRITD3Bv1G012320.2	Vascular endothelial growth factor receptor 2	43416
			(HC) TRITD3Bv1G012320.3	Neurofilament light polypeptide	43416
SNP17449	7A	24.78	(HC) TRITD7Av1G013780.1	Anthocyanin 5-aromatic acyltransferase	-43119
			(HC) TRITD7Av1G013780.2	HXXXD-type acyl-transferase family protein	-43119
			(HC) TRITD7Av1G013810.1	Glycosyltransferase	-3470
			(HC) TRITD7Av1G013810.2	Glycosyltransferase	40678
			(HC) TRITD7Av1G013830.1	Kinase family protein	40678
			(HC) TRITD7Av1G013830.2	Kinase family protein	40678
			(HC) TRITD7Av1G013830.3	SET domain-containing protein	40678
			(HC) TRITD7Av1G013830.4	SET domain-containing protein	40678
			(HC) TRITD7Av1G013830.5	SET domain-containing protein	40678
			(HC) TRITD7Av1G013830.6	SET domain-containing protein	40678
			(HC) TRITD7Av1G013830.7	SET domain-containing protein	40678
SNP17862	3B	438.17	(HC) TRITD3Bv1G140610.1	Carboxyl-terminal-processing protease	-12487
			(HC) TRITD3Bv1G140610.2	Carboxyl-terminal-processing protease	-12487
			(HC) TRITD3Bv1G140610.3	Carboxyl-terminal-processing protease	-12487
			(HC) TRITD3Bv1G140610.4	Carboxyl-terminal-processing protease	-12487
			(HC) TRITD3Bv1G140610.5	Carboxyl-terminal-processing protease	-12487
			(HC) TRITD3Bv1G140610.6	Carboxyl-terminal-processing protease	-12487
			(HC) TRITD3Bv1G140610.7	Carboxyl-terminal-processing protease	-12487
			(HC) TRITD3Bv1G140660.1	Magnesium transporter CorA family protein G	12689
			(HC) TRITD3Bv1G140660.2	Magnesium transporter CorA family protein G	12689
			(HC) TRITD3Bv1G140660.3	Magnesium transporter CorA-like family protein G	12689
			(HC) TRITD3Bv1G140660.4	Mg2+ transporter protein, CorA-like/Zinc transport protein ZntB	12689
			(HC) TRITD3Bv1G140660.5	Mg2+ transporter protein, CorA-like/Zinc transport protein ZntB	12689
			(HC) TRITD3Bv1G140680.1	Receptor-like protein kinase	18144
			(HC) TRITD3Bv1G140680.2	Receptor-like protein kinase	18144
			(HC) TRITD3Bv1G140680.3	Receptor-like protein kinase	18144
			(HC) TRITD3Bv1G140680.4	Receptor-like protein kinase	18144
			(HC) TRITD3Bv1G140680.5	Receptor-like protein kinase	18144
			(HC) TRITD3Bv1G140680.6	Receptor-like protein kinase	18144
			(HC) TRITD3Bv1G140680.7	Protein kinase family protein	18144
SNP18017	7B	3.84	(HC) TRITD7Bv1G002120.1	Ubiquinone biosynthesis O-methyltransferase	-18192
			(HC) TRITD7Bv1G002120.2	Ubiquinone biosynthesis O-methyltransferase	-18192
			(HC) TRITD7Bv1G002120.3	Ubiquinone biosynthesis O-methyltransferase	-18192
			(HC) TRITD7Bv1G002140.1	Transcription elongation factor 1	-12546
			(HC) TRITD7Bv1G002150.1	Pentatricopeptide repeat-containing protein	38635
			(HC) TRITD7Bv1G002150.2	Pentatricopeptide repeat-containing protein	38635
			(HC) TRITD7Bv1G002150.3	Pentatricopeptide repeat-containing protein	38635
			(HC) TRITD7Bv1G002150.4	Pentatricopeptide repeat-containing protein	38635
			(HC) TRITD7Bv1G002160.1	GDSL esterase/lipase	43746
SNP20210	3B	737.11	(HC) TRITD3Bv1G242440.1	F-box protein family	40412
SNP25383	4B	403.14	(HC) TRITD4Bv1G114450.1	Excitatory amino acid transporter 3 G	-3580
			(HC) TRITD4Bv1G114460.1	P-loop containing nucleoside triphosphate hydrolases superfamily protein G	-1676
			(HC) TRITD4Bv1G114460.2	P-loop containing nucleoside triphosphate hydrolases superfamily protein G	-1676
			(HC) TRITD4Bv1G114460.3	P-loop containing nucleoside triphosphate hydrolases superfamily protein G	-1676
SNP21648	4A	565.67	(HC) TRITD4Av1G189680.1	GRAS transcription factor	1716
SNP21759	4A	587.95	(HC) TRITD4Av1G201430.1	Globulin 1	-625
			(HC) TRITD4Av1G201430.2	Globulin 1	-625
SNP22313	4A	664.22	(HC) TRITD4Av1G237460.1	C3HC zinc finger-like, putative isoform 2 TE?	25779
SNP23640	4B	75.18	(HC) TRITD4Bv1G026770.1	Serpin family protein	-1236
SNP25678	5A	13.27	(HC) TRITD5Av1G006730.1	Serine/threonine-protein kinase	7697
			(HC) TRITD5Av1G006730.2	Serine/threonine-protein kinase	7697
			(HC) TRITD5Av1G006730.3	Serine/threonine-protein kinase	7697
SNP26048	5A	134.34	(HC) TRITD5Av1G052730.1	rRNA-processing protein FYV7	-5082
			(HC) TRITD5Av1G052730.2	rRNA-processing protein FYV7	-5082
			(HC) TRITD5Av1G052740.1	Glutaredoxin family protein	2714
			(HC) TRITD5Av1G052740.2	Glutaredoxin family protein	2714
			(HC) TRITD5Av1G052740.3	Glutaredoxin family protein	2714
SNP47527	3B	213.83	(HC) TRITD3Bv1G076020.1	Photosystem II CP47 reaction center protein	-42250
SNP47529	3B	213.83	(HC) TRITD3Bv1G076020.1	Photosystem II CP47 reaction center protein	-42250
			(HC) TRITD3Bv1G076020.2	Photosystem II CP47 reaction center protein	-42250
			(HC) TRITD3Bv1G076020.3	Photosystem II CP47 reaction center protein	-42250
			(HC) TRITD3Bv1G076030.1	phosphatidyl inositol monophosphate 5 kinase G	-40232
			(HC) TRITD3Bv1G076060.1	30S ribosomal protein S7, chloroplastic	-36351
			(HC) TRITD3Bv1G076060.2	30S ribosomal protein S7, chloroplastic	-36351
			(HC) TRITD3Bv1G076060.3	30S ribosomal protein S7, chloroplastic	-36351
			(HC) TRITD3Bv1G076060.4	30S ribosomal protein S7, chloroplastic	-36351
			(HC) TRITD3Bv1G076070.1	NAD(P)H-quinone oxidoreductase subunit 2, chloroplastic	-35581
			(HC) TRITD3Bv1G076070.2	NAD(P)H-quinone oxidoreductase subunit 2, chloroplastic	-35581
			(HC) TRITD3Bv1G076070.3	NAD(P)H-quinone oxidoreductase subunit 2, chloroplastic	-35581
			(HC) TRITD3Bv1G076070.4	NAD(P)H-quinone oxidoreductase subunit 2, chloroplastic	-35581
			(HC) TRITD3Bv1G076070.5	NAD(P)H-quinone oxidoreductase subunit 2, chloroplastic	-35581
			(HC) TRITD3Bv1G076070.6	NAD(P)H-quinone oxidoreductase subunit 2, chloroplastic	-35581
			(HC) TRITD3Bv1G076070.7	NAD(P)H-quinone oxidoreductase subunit 2, chloroplastic	-35581
			(HC) TRITD3Bv1G076070.8	NAD(P)H-quinone oxidoreductase subunit 2, chloroplastic	-35581
			(HC) TRITD3Bv1G076070.9	NAD(P)H-quinone oxidoreductase subunit 2, chloroplastic	-35581
			(HC) TRITD3Bv1G076080.1	Galactose oxidase/kelch repeat superfamily protein G	-32288
			(HC) TRITD3Bv1G076100.1	Protein Ycf2 G	-31190
			(HC) TRITD3Bv1G076110.1	sulfate transporter 91 G	-29473
			(HC) TRITD3Bv1G076110.2	sulfate transporter 91 G	-29473
			(HC) TRITD3Bv1G076110.3	sulfate transporter 91 G	-29473
			(HC) TRITD3Bv1G076110.4	sulfate transporter 91 G	-29473
			(HC) TRITD3Bv1G076110.5	sulfate transporter 91 G	-29473
			(HC) TRITD3Bv1G076110.6	sulfate transporter 91 G	-29473
			(HC) TRITD3Bv1G076110.7	sulfate transporter 91 G	-29473
			(HC) TRITD3Bv1G076120.1	50S ribosomal protein L2	-29382
			(HC) TRITD3Bv1G076120.10	50S ribosomal protein L2	-29382
			(HC) TRITD3Bv1G076120.11	50S ribosomal protein L2	-29382
			(HC) TRITD3Bv1G076120.12	50S ribosomal protein L2	-29382
			(HC) TRITD3Bv1G076120.13	50S ribosomal protein L2	-29382
			(HC) TRITD3Bv1G076120.14	50S ribosomal protein L2	-29382
			(HC) TRITD3Bv1G076120.15	50S ribosomal protein L2	-29382
			(HC) TRITD3Bv1G076120.2	50S ribosomal protein L2	-29382
			(HC) TRITD3Bv1G076120.3	50S ribosomal protein L2	-29382
			(HC) TRITD3Bv1G076120.4	50S ribosomal protein L2	-29382
			(HC) TRITD3Bv1G076120.5	50S ribosomal protein L2	-29382
			(HC) TRITD3Bv1G076120.6	50S ribosomal protein L2	-29382
			(HC) TRITD3Bv1G076120.7	50S ribosomal protein L2	-29382
			(HC) TRITD3Bv1G076120.8	50S ribosomal protein L2	-29382
			(HC) TRITD3Bv1G076120.9	50S ribosomal protein L2	-29382
			(HC) TRITD3Bv1G076130.1	50S ribosomal protein L22	-27646
			(HC) TRITD3Bv1G076130.10	50S ribosomal protein L16	-27646
			(HC) TRITD3Bv1G076130.11	50S ribosomal protein L16	-27646
			(HC) TRITD3Bv1G076130.12	50S ribosomal protein L16	-27646
			(HC) TRITD3Bv1G076130.13	50S ribosomal protein L16	-27646
			(HC) TRITD3Bv1G076130.14	50S ribosomal protein L16	-27646
			(HC) TRITD3Bv1G076130.15	50S ribosomal protein L16	-27646
			(HC) TRITD3Bv1G076130.16	50S ribosomal protein L16, chloroplastic	-27646
			(HC) TRITD3Bv1G076130.17	50S ribosomal protein L16	-27646
			(HC) TRITD3Bv1G076130.18	50S ribosomal protein L14	-27646
			(HC) TRITD3Bv1G076130.19	50S ribosomal protein L14	-27646
			(HC) TRITD3Bv1G076130.2	50S ribosomal protein L16	-27646
			(HC) TRITD3Bv1G076130.3	50S ribosomal protein L16	-27646
			(HC) TRITD3Bv1G076130.4	30S ribosomal protein S3, chloroplastic	-27646
			(HC) TRITD3Bv1G076130.5	30S ribosomal protein S3, chloroplastic	-27646
			(HC) TRITD3Bv1G076130.6	30S ribosomal protein S3, chloroplastic	-27646
			(HC) TRITD3Bv1G076130.7	30S ribosomal protein S3, chloroplastic	-27646
			(HC) TRITD3Bv1G076130.8	30S ribosomal protein S3, chloroplastic	-27646
			(HC) TRITD3Bv1G076130.9	50S ribosomal protein L16	-27646
			(HC) TRITD3Bv1G076140.1	DNA-directed RNA polymerase subunit alpha	-23530
			(HC) TRITD3Bv1G076140.2	30S ribosomal protein S11	-23530
			(HC) TRITD3Bv1G076140.3	DNA-directed RNA polymerase subunit alpha	-23530
			(HC) TRITD3Bv1G076140.4	DNA-directed RNA polymerase subunit alpha	-23530
			(HC) TRITD3Bv1G076140.5	DNA-directed RNA polymerase subunit alpha	-23530
			(HC) TRITD3Bv1G076140.6	DNA-directed RNA polymerase subunit alpha	-23530
			(HC) TRITD3Bv1G076140.7	DNA-directed RNA polymerase subunit alpha	-23530
			(HC) TRITD3Bv1G076140.8	DNA-directed RNA polymerase subunit alpha	-23530
			(HC) TRITD3Bv1G076150.1	Cytochrome b6-f complex subunit 4	-21235
			(HC) TRITD3Bv1G076150.2	Cytochrome b6-F complex subunit 4	-21235
			(HC) TRITD3Bv1G076150.3	Cytochrome b6	-21235
			(HC) TRITD3Bv1G076150.4	Cytochrome b6	-21235
			(HC) TRITD3Bv1G076160.1	Photosystem II reaction center protein H	-18292
			(HC) TRITD3Bv1G076180.1	ATP-dependent Clp protease proteolytic subunit	-15002
			(HC) TRITD3Bv1G076180.2	ATP-dependent Clp protease proteolytic subunit	-15002
			(HC) TRITD3Bv1G076190.1	50S ribosomal protein L20	-13403
			(HC) TRITD3Bv1G076190.2	50S ribosomal protein L20, chloroplastic	-13403
			(HC) TRITD3Bv1G076190.3	50S ribosomal protein L20	-13403
			(HC) TRITD3Bv1G076200.1	30S ribosomal protein S18	-12795
			(HC) TRITD3Bv1G076210.1	50S ribosomal protein L33	-12100
			(HC) TRITD3Bv1G076220.1	Cytochrome b559 subunit alpha	-9014
			(HC) TRITD3Bv1G076220.2	Cytochrome b559 subunit alpha	-9014
			(HC) TRITD3Bv1G076240.1	envelope membrane protein, chloroplastic	-6235
			(HC) TRITD3Bv1G076240.2	Envelope membrane protein	-6235
			(HC) TRITD3Bv1G076240.3	Envelope membrane protein	-6235
			(HC) TRITD3Bv1G076250.1	Photosystem I assembly protein Ycf4	-5072
			(HC) TRITD3Bv1G076250.2	Photosystem I assembly protein Ycf4	-5072
			(HC) TRITD3Bv1G076260.1	Ribulose bisphosphate carboxylase large chain	-3197
			(HC) TRITD3Bv1G076260.10	Ribulose bisphosphate carboxylase large chain	-3197
			(HC) TRITD3Bv1G076260.11	Ribulose bisphosphate carboxylase large chain	-3197
			(HC) TRITD3Bv1G076260.12	Ribulose bisphosphate carboxylase large chain	-3197
			(HC) TRITD3Bv1G076260.13	Ribulose bisphosphate carboxylase large chain	-3197
			(HC) TRITD3Bv1G076260.14	Ribulose bisphosphate carboxylase large chain	-3197
			(HC) TRITD3Bv1G076260.15	Ribulose bisphosphate carboxylase large chain	-3197
			(HC) TRITD3Bv1G076260.16	Ribulose bisphosphate carboxylase large chain	-3197
			(HC) TRITD3Bv1G076260.17	Ribulose bisphosphate carboxylase large chain	-3197
			(HC) TRITD3Bv1G076260.18	Ribulose bisphosphate carboxylase large chain	-3197
			(HC) TRITD3Bv1G076260.19	Ribulose bisphosphate carboxylase large chain	-3197
			(HC) TRITD3Bv1G076260.2	Ribulose bisphosphate carboxylase large chain	-3197
			(HC) TRITD3Bv1G076260.20	Ribulose bisphosphate carboxylase large chain	-3197
			(HC) TRITD3Bv1G076260.21	Ribulose bisphosphate carboxylase large chain	-3197
			(HC) TRITD3Bv1G076260.22	Ribulose bisphosphate carboxylase large chain	-3197
			(HC) TRITD3Bv1G076260.23	Ribulose bisphosphate carboxylase large chain	-3197
			(HC) TRITD3Bv1G076260.24	Ribulose bisphosphate carboxylase large chain	-3197
			(HC) TRITD3Bv1G076260.25	Ribulose bisphosphate carboxylase large chain	-3197
			(HC) TRITD3Bv1G076260.26	Ribulose bisphosphate carboxylase large chain	-3197
			(HC) TRITD3Bv1G076260.27	Ribulose bisphosphate carboxylase large chain	-3197
			(HC) TRITD3Bv1G076260.28	Ribulose bisphosphate carboxylase large chain	-3197
			(HC) TRITD3Bv1G076260.29	Ribulose bisphosphate carboxylase large chain	-3197
			(HC) TRITD3Bv1G076260.3	Ribulose bisphosphate carboxylase large chain	-3197
			(HC) TRITD3Bv1G076260.30	Ribulose bisphosphate carboxylase large chain	-3197
			(HC) TRITD3Bv1G076260.31	Ribulose bisphosphate carboxylase large chain	-3197
			(HC) TRITD3Bv1G076260.32	Ribulose bisphosphate carboxylase large chain	-3197
			(HC) TRITD3Bv1G076260.33	Ribulose bisphosphate carboxylase large chain	-3197
			(HC) TRITD3Bv1G076260.34	Ribulose bisphosphate carboxylase large chain	-3197
			(HC) TRITD3Bv1G076260.35	Ribulose bisphosphate carboxylase large chain	-3197
			(HC) TRITD3Bv1G076260.36	Ribulose bisphosphate carboxylase large chain	-3197
			(HC) TRITD3Bv1G076260.37	Ribulose bisphosphate carboxylase large chain	-3197
			(HC) TRITD3Bv1G076260.38	Ribulose bisphosphate carboxylase large chain	-3197
			(HC) TRITD3Bv1G076260.39	Ribulose bisphosphate carboxylase large chain	-3197
			(HC) TRITD3Bv1G076260.4	Ribulose bisphosphate carboxylase large chain	-3197
			(HC) TRITD3Bv1G076260.40	Ribulose bisphosphate carboxylase large chain	-3197
			(HC) TRITD3Bv1G076260.41	Ribulose bisphosphate carboxylase large chain	-3197
			(HC) TRITD3Bv1G076260.42	Ribulose bisphosphate carboxylase large chain	-3197
			(HC) TRITD3Bv1G076260.43	Ribulose bisphosphate carboxylase large chain	-3197
			(HC) TRITD3Bv1G076260.44	Ribulose bisphosphate carboxylase large chain	-3197
			(HC) TRITD3Bv1G076260.45	Ribulose bisphosphate carboxylase large chain	-3197
			(HC) TRITD3Bv1G076260.46	Ribulose bisphosphate carboxylase large chain	-3197
			(HC) TRITD3Bv1G076260.47	Ribulose bisphosphate carboxylase large chain	-3197
			(HC) TRITD3Bv1G076260.48	Ribulose bisphosphate carboxylase large chain	-3197
			(HC) TRITD3Bv1G076260.49	Ribulose bisphosphate carboxylase large chain	-3197
			(HC) TRITD3Bv1G076260.5	Ribulose bisphosphate carboxylase large chain	-3197
			(HC) TRITD3Bv1G076260.50	Ribulose bisphosphate carboxylase large chain	-3197
			(HC) TRITD3Bv1G076260.51	Ribulose bisphosphate carboxylase large chain	-3197
			(HC) TRITD3Bv1G076260.52	Ribulose bisphosphate carboxylase large chain	-3197
			(HC) TRITD3Bv1G076260.53	Ribulose bisphosphate carboxylase large chain	-3197
			(HC) TRITD3Bv1G076260.54	Ribulose bisphosphate carboxylase large chain	-3197
			(HC) TRITD3Bv1G076260.55	Ribulose bisphosphate carboxylase large chain	-3197
			(HC) TRITD3Bv1G076260.56	Ribulose bisphosphate carboxylase large chain	-3197
			(HC) TRITD3Bv1G076260.57	Ribulose bisphosphate carboxylase large chain	-3197
			(HC) TRITD3Bv1G076260.58	Ribulose bisphosphate carboxylase large chain	-3197
			(HC) TRITD3Bv1G076260.59	Ribulose bisphosphate carboxylase large chain	-3197
			(HC) TRITD3Bv1G076260.6	Ribulose bisphosphate carboxylase large chain	-3197
			(HC) TRITD3Bv1G076260.60	Ribulose bisphosphate carboxylase large chain	-3197
			(HC) TRITD3Bv1G076260.61	Ribulose bisphosphate carboxylase large chain	-3197
			(HC) TRITD3Bv1G076260.62	Ribulose bisphosphate carboxylase large chain	-3197
			(HC) TRITD3Bv1G076260.63	Ribulose bisphosphate carboxylase large chain	-3197
			(HC) TRITD3Bv1G076260.64	Ribulose bisphosphate carboxylase large chain	-3197
			(HC) TRITD3Bv1G076260.65	Ribulose bisphosphate carboxylase large chain	-3197
			(HC) TRITD3Bv1G076260.66	Ribulose bisphosphate carboxylase large chain	-3197
			(HC) TRITD3Bv1G076260.67	Ribulose bisphosphate carboxylase large chain	-3197
			(HC) TRITD3Bv1G076260.7	Ribulose bisphosphate carboxylase large chain	-3197
			(HC) TRITD3Bv1G076260.8	Ribulose bisphosphate carboxylase large chain	-3197
			(HC) TRITD3Bv1G076260.9	Ribulose bisphosphate carboxylase large chain	-3197
			(HC) TRITD3Bv1G076270.1	ATP synthase subunit beta	-992
			(HC) TRITD3Bv1G076280.1	ATP synthase subunit beta	-737
			(HC) TRITD3Bv1G076280.2	ATP synthase subunit beta	-737
			(HC) TRITD3Bv1G076290.1	ATP synthase epsilon chain	501
			HC) TRITD3Bv1G076290.2	ATP synthase epsilon chain	501
			(HC) TRITD3Bv1G076310.1	NAD(P)H-quinone oxidoreductase subunit 3, chloroplastic	2886
			(HC) TRITD3Bv1G076320.1	NAD(P)H-quinone oxidoreductase subunit J, chloroplastic	4067
			(HC) TRITD3Bv1G076320.2	NAD(P)H-quinone oxidoreductase subunit J, chloroplastic	4067
			(HC) TRITD3Bv1G076320.3	NADH-quinone oxidoreductase subunit C	4067
			(HC) TRITD3Bv1G076350.1	Photosystem I P700 chlorophyll a apoprotein A1	11417
			(HC) TRITD3Bv1G076350.10	Photosystem I P700 chlorophyll a apoprotein A2	11417
			(HC) TRITD3Bv1G076350.11	Photosystem I P700 chlorophyll a apoprotein A2	11417
			(HC) TRITD3Bv1G076350.12	Photosystem I P700 chlorophyll a apoprotein A2	11417
			(HC) TRITD3Bv1G076350.13	Photosystem I P700 chlorophyll a apoprotein A2	11417
			(HC) TRITD3Bv1G076350.14	Photosystem I P700 chlorophyll a apoprotein A2	11417
			(HC) TRITD3Bv1G076350.15	Photosystem I P700 chlorophyll a apoprotein A2	11417
			(HC) TRITD3Bv1G076350.16	Photosystem I P700 chlorophyll a apoprotein A2	11417
			(HC) TRITD3Bv1G076350.17	Photosystem I P700 chlorophyll a apoprotein A2	11417
			HC) TRITD3Bv1G076350.18	Photosystem I P700 chlorophyll a apoprotein A2	11417
			(HC) TRITD3Bv1G076350.19	Photosystem I P700 chlorophyll a apoprotein A2	11417
			(HC) TRITD3Bv1G076350.2	Photosystem I P700 chlorophyll a apoprotein A1, putative	11417
			(HC) TRITD3Bv1G076350.20	Photosystem I P700 chlorophyll a apoprotein A2	11417
			(HC) TRITD3Bv1G076350.21	Photosystem I P700 chlorophyll a apoprotein A2	11417
			(HC) TRITD3Bv1G076350.22	Photosystem I P700 chlorophyll a apoprotein A2	11417
			(HC) TRITD3Bv1G076350.23	Photosystem I P700 chlorophyll a apoprotein A2	11417
			(HC) TRITD3Bv1G076350.24	Photosystem I P700 chlorophyll a apoprotein A2	11417
			(HC) TRITD3Bv1G076350.25	Photosystem I P700 chlorophyll a apoprotein A2	11417
			(HC) TRITD3Bv1G076350.26	Photosystem I P700 chlorophyll a apoprotein A2	11417
			(HC) TRITD3Bv1G076350.27	Photosystem I P700 chlorophyll a apoprotein A2	11417
			(HC) TRITD3Bv1G076350.28	Photosystem I P700 chlorophyll a apoprotein A2	11417
			HC) TRITD3Bv1G076350.29	Photosystem I P700 chlorophyll a apoprotein A2	11417
			(HC) TRITD3Bv1G076350.3	Photosystem I P700 chlorophyll a apoprotein A1	11417
			(HC) TRITD3Bv1G076350.4	Photosystem I P700 chlorophyll a apoprotein A1	11417
			(HC) TRITD3Bv1G076350.5	Photosystem I P700 chlorophyll a apoprotein A1	11417
			(HC) TRITD3Bv1G076350.6	Photosystem I P700 chlorophyll a apoprotein A1	11417
			(HC) TRITD3Bv1G076350.7	Photosystem I P700 chlorophyll a apoprotein A2	11417
			(HC) TRITD3Bv1G076350.8	Photosystem I P700 chlorophyll a apoprotein A2	11417
			(HC) TRITD3Bv1G076350.9	Photosystem I P700 chlorophyll a apoprotein A2	11417
SNP47530	3B	213.83	(HC) TRITD3Bv1G076020.1	Photosystem II CP47 reaction center protein	-42250
			(HC) TRITD3Bv1G076020.2	Photosystem II CP47 reaction center protein	-42250
			(HC) TRITD3Bv1G076020.3	Photosystem II CP47 reaction center protein	-42250
			(HC) TRITD3Bv1G076030.1	phosphatidyl inositol monophosphate 5 kinase G	-40232
			(HC) TRITD3Bv1G076060.1	30S ribosomal protein S7, chloroplastic	-36351
			(HC) TRITD3Bv1G076060.2	30S ribosomal protein S7, chloroplastic	-36351
			(HC) TRITD3Bv1G076060.3	30S ribosomal protein S7, chloroplastic	-36351
			(HC) TRITD3Bv1G076060.4	30S ribosomal protein S7, chloroplastic	-36351
			(HC) TRITD3Bv1G076070.1	NAD(P)H-quinone oxidoreductase subunit 2, chloroplastic	-35581
			(HC) TRITD3Bv1G076070.2	NAD(P)H-quinone oxidoreductase subunit 2, chloroplastic	-35581
			(HC) TRITD3Bv1G076070.3	NAD(P)H-quinone oxidoreductase subunit 2, chloroplastic	-35581
			(HC) TRITD3Bv1G076070.4	NAD(P)H-quinone oxidoreductase subunit 2, chloroplastic	-35581
			(HC) TRITD3Bv1G076070.5	NAD(P)H-quinone oxidoreductase subunit 2, chloroplastic	-35581
			(HC) TRITD3Bv1G076070.6	NAD(P)H-quinone oxidoreductase subunit 2, chloroplastic	-35581
			(HC) TRITD3Bv1G076070.7	NAD(P)H-quinone oxidoreductase subunit 2, chloroplastic	-35581
			(HC) TRITD3Bv1G076070.8	NAD(P)H-quinone oxidoreductase subunit 2, chloroplastic	-35581
			(HC) TRITD3Bv1G076070.9	NAD(P)H-quinone oxidoreductase subunit 2, chloroplastic	-35581
			(HC) TRITD3Bv1G076080.1	Galactose oxidase/kelch repeat superfamily protein G	-32288
			(HC) TRITD3Bv1G076100.1	Protein Ycf2 G	-31190
			(HC) TRITD3Bv1G076110.1	sulfate transporter 91 G	-29473
			(HC) TRITD3Bv1G076110.2	sulfate transporter 91 G	-29473
			(HC) TRITD3Bv1G076110.3	sulfate transporter 91 G	-29473
			(HC) TRITD3Bv1G076110.4	sulfate transporter 91 G	-29473
			(HC) TRITD3Bv1G076110.5	sulfate transporter 91 G	-29473
			(HC) TRITD3Bv1G076110.6	sulfate transporter 91 G	-29473
			(HC) TRITD3Bv1G076110.7	sulfate transporter 91 G	-29473
			(HC) TRITD3Bv1G076120.1	50S ribosomal protein L2	-29382
			(HC) TRITD3Bv1G076120.10	50S ribosomal protein L2	-29382
			(HC) TRITD3Bv1G076120.11	50S ribosomal protein L2	-29382
			(HC) TRITD3Bv1G076120.12	50S ribosomal protein L2	-29382
			(HC) TRITD3Bv1G076120.13	50S ribosomal protein L2	-29382
			(HC) TRITD3Bv1G076120.14	50S ribosomal protein L2	-29382
			(HC) TRITD3Bv1G076120.15	50S ribosomal protein L2	-29382
			(HC) TRITD3Bv1G076120.2	50S ribosomal protein L2	-29382
			(HC) TRITD3Bv1G076120.3	50S ribosomal protein L2	-29382
			(HC) TRITD3Bv1G076120.4	50S ribosomal protein L2	-29382
			(HC) TRITD3Bv1G076120.5	50S ribosomal protein L2	-29382
			(HC) TRITD3Bv1G076120.6	50S ribosomal protein L2	-29382
			(HC) TRITD3Bv1G076120.7	50S ribosomal protein L2	-29382
			(HC) TRITD3Bv1G076120.8	50S ribosomal protein L2	-29382
			(HC) TRITD3Bv1G076120.9	50S ribosomal protein L2	-29382
			(HC) TRITD3Bv1G076130.1	50S ribosomal protein L22	-27646
			(HC) TRITD3Bv1G076130.10	50S ribosomal protein L16	-27646
			(HC) TRITD3Bv1G076130.11	50S ribosomal protein L16	-27646
			(HC) TRITD3Bv1G076130.12	50S ribosomal protein L16	-27646
			(HC) TRITD3Bv1G076130.13	50S ribosomal protein L16	-27646
			(HC) TRITD3Bv1G076130.14	50S ribosomal protein L16	-27646
			(HC) TRITD3Bv1G076130.15	50S ribosomal protein L16	-27646
			(HC) TRITD3Bv1G076130.16	50S ribosomal protein L16, chloroplastic	-27646
			(HC) TRITD3Bv1G076130.17	50S ribosomal protein L16	-27646
			(HC) TRITD3Bv1G076130.18	50S ribosomal protein L14	-27646
			(HC) TRITD3Bv1G076130.19	50S ribosomal protein L14	-27646
			(HC) TRITD3Bv1G076130.2	50S ribosomal protein L16	-27646
			(HC) TRITD3Bv1G076130.3	50S ribosomal protein L16	-27646
			(HC) TRITD3Bv1G076130.4	30S ribosomal protein S3, chloroplastic	-27646
			(HC) TRITD3Bv1G076130.5	30S ribosomal protein S3, chloroplastic	-27646
			(HC) TRITD3Bv1G076130.6	30S ribosomal protein S3, chloroplastic	-27646
			(HC) TRITD3Bv1G076130.7	30S ribosomal protein S3, chloroplastic	-27646
			(HC) TRITD3Bv1G076130.8	30S ribosomal protein S3, chloroplastic	-27646
			(HC) TRITD3Bv1G076130.9	50S ribosomal protein L16	-27646
			(HC) TRITD3Bv1G076140.1	DNA-directed RNA polymerase subunit alpha	-23530
			(HC) TRITD3Bv1G076140.2	30S ribosomal protein S11	-23530
			(HC) TRITD3Bv1G076140.3	DNA-directed RNA polymerase subunit alpha	-23530
			(HC) TRITD3Bv1G076140.4	DNA-directed RNA polymerase subunit alpha	-23530
			(HC) TRITD3Bv1G076140.5	DNA-directed RNA polymerase subunit alpha	-23530
			(HC) TRITD3Bv1G076140.6	DNA-directed RNA polymerase subunit alpha	-23530
			(HC) TRITD3Bv1G076140.7	DNA-directed RNA polymerase subunit alpha	-23530
			(HC) TRITD3Bv1G076140.8	DNA-directed RNA polymerase subunit alpha	-23530
			(HC) TRITD3Bv1G076150.1	Cytochrome b6-f complex subunit 4	-21235
			(HC) TRITD3Bv1G076150.2	Cytochrome b6-F complex subunit 4	-21235
			(HC) TRITD3Bv1G076150.3	Cytochrome b6	-21235
			(HC) TRITD3Bv1G076150.4	Cytochrome b6	-21235
			(HC) TRITD3Bv1G076160.1	Photosystem II reaction center protein H	-18292
			(HC) TRITD3Bv1G076180.1	ATP-dependent Clp protease proteolytic subunit	-15002
			(HC) TRITD3Bv1G076180.2	ATP-dependent Clp protease proteolytic subunit	-15002
			(HC) TRITD3Bv1G076190.1	50S ribosomal protein L20	-13403
			(HC) TRITD3Bv1G076190.2	50S ribosomal protein L20, chloroplastic	-13403
			(HC) TRITD3Bv1G076190.3	50S ribosomal protein L20	-13403
			(HC) TRITD3Bv1G076200.1	30S ribosomal protein S18	-12795
			(HC) TRITD3Bv1G076210.1	50S ribosomal protein L33	-12100
			(HC) TRITD3Bv1G076220.1	Cytochrome b559 subunit alpha	-9014
			(HC) TRITD3Bv1G076220.2	Cytochrome b559 subunit alpha	-9014
			(HC) TRITD3Bv1G076240.1	envelope membrane protein, chloroplastic	-6235
			(HC) TRITD3Bv1G076240.2	Envelope membrane protein	-6235
			(HC) TRITD3Bv1G076240.3	Envelope membrane protein	-6235
			(HC) TRITD3Bv1G076250.1	Photosystem I assembly protein Ycf4	-5072
			(HC) TRITD3Bv1G076250.2	Photosystem I assembly protein Ycf4	-5072
			(HC) TRITD3Bv1G076260.1	Ribulose bisphosphate carboxylase large chain	-3197
			(HC) TRITD3Bv1G076260.10	Ribulose bisphosphate carboxylase large chain	-3197
			(HC) TRITD3Bv1G076260.11	Ribulose bisphosphate carboxylase large chain	-3197
			(HC) TRITD3Bv1G076260.12	Ribulose bisphosphate carboxylase large chain	-3197
			(HC) TRITD3Bv1G076260.13	Ribulose bisphosphate carboxylase large chain	-3197
			(HC) TRITD3Bv1G076260.14	Ribulose bisphosphate carboxylase large chain	-3197
			(HC) TRITD3Bv1G076260.15	Ribulose bisphosphate carboxylase large chain	-3197
			(HC) TRITD3Bv1G076260.16	Ribulose bisphosphate carboxylase large chain	-3197
			(HC) TRITD3Bv1G076260.17	Ribulose bisphosphate carboxylase large chain	-3197
			(HC) TRITD3Bv1G076260.18	Ribulose bisphosphate carboxylase large chain	-3197
			(HC) TRITD3Bv1G076260.19	Ribulose bisphosphate carboxylase large chain	-3197
			(HC) TRITD3Bv1G076260.2	Ribulose bisphosphate carboxylase large chain	-3197
			(HC) TRITD3Bv1G076260.20	Ribulose bisphosphate carboxylase large chain	-3197
			(HC) TRITD3Bv1G076260.21	Ribulose bisphosphate carboxylase large chain	-3197
			(HC) TRITD3Bv1G076260.22	Ribulose bisphosphate carboxylase large chain	-3197
			(HC) TRITD3Bv1G076260.23	Ribulose bisphosphate carboxylase large chain	-3197
			(HC) TRITD3Bv1G076260.24	Ribulose bisphosphate carboxylase large chain	-3197
			(HC) TRITD3Bv1G076260.25	Ribulose bisphosphate carboxylase large chain	-3197
			(HC) TRITD3Bv1G076260.26	Ribulose bisphosphate carboxylase large chain	-3197
			(HC) TRITD3Bv1G076260.27	Ribulose bisphosphate carboxylase large chain	-3197
			(HC) TRITD3Bv1G076260.28	Ribulose bisphosphate carboxylase large chain	-3197
			(HC) TRITD3Bv1G076260.29	Ribulose bisphosphate carboxylase large chain	-3197
			(HC) TRITD3Bv1G076260.3	Ribulose bisphosphate carboxylase large chain	-3197
			(HC) TRITD3Bv1G076260.30	Ribulose bisphosphate carboxylase large chain	-3197
			(HC) TRITD3Bv1G076260.31	Ribulose bisphosphate carboxylase large chain	-3197
			(HC) TRITD3Bv1G076260.32	Ribulose bisphosphate carboxylase large chain	-3197
			(HC) TRITD3Bv1G076260.33	Ribulose bisphosphate carboxylase large chain	-3197
			(HC) TRITD3Bv1G076260.34	Ribulose bisphosphate carboxylase large chain	-3197
			(HC) TRITD3Bv1G076260.35	Ribulose bisphosphate carboxylase large chain	-3197
			(HC) TRITD3Bv1G076260.36	Ribulose bisphosphate carboxylase large chain	-3197
			(HC) TRITD3Bv1G076260.37	Ribulose bisphosphate carboxylase large chain	-3197
			(HC) TRITD3Bv1G076260.38	Ribulose bisphosphate carboxylase large chain	-3197
			(HC) TRITD3Bv1G076260.39	Ribulose bisphosphate carboxylase large chain	-3197
			(HC) TRITD3Bv1G076260.4	Ribulose bisphosphate carboxylase large chain	-3197
			(HC) TRITD3Bv1G076260.40	Ribulose bisphosphate carboxylase large chain	-3197
			(HC) TRITD3Bv1G076260.41	Ribulose bisphosphate carboxylase large chain	-3197
			(HC) TRITD3Bv1G076260.42	Ribulose bisphosphate carboxylase large chain	-3197
			(HC) TRITD3Bv1G076260.43	Ribulose bisphosphate carboxylase large chain	-3197
			(HC) TRITD3Bv1G076260.44	Ribulose bisphosphate carboxylase large chain	-3197
			(HC) TRITD3Bv1G076260.45	Ribulose bisphosphate carboxylase large chain	-3197
			(HC) TRITD3Bv1G076260.46	Ribulose bisphosphate carboxylase large chain	-3197
			(HC) TRITD3Bv1G076260.47	Ribulose bisphosphate carboxylase large chain	-3197
			(HC) TRITD3Bv1G076260.48	Ribulose bisphosphate carboxylase large chain	-3197
			(HC) TRITD3Bv1G076260.49	Ribulose bisphosphate carboxylase large chain	-3197
			(HC) TRITD3Bv1G076260.5	Ribulose bisphosphate carboxylase large chain	-3197
			(HC) TRITD3Bv1G076260.50	Ribulose bisphosphate carboxylase large chain	-3197
			(HC) TRITD3Bv1G076260.51	Ribulose bisphosphate carboxylase large chain	-3197
			(HC) TRITD3Bv1G076260.52	Ribulose bisphosphate carboxylase large chain	-3197
			(HC) TRITD3Bv1G076260.53	Ribulose bisphosphate carboxylase large chain	-3197
			(HC) TRITD3Bv1G076260.54	Ribulose bisphosphate carboxylase large chain	-3197
			(HC) TRITD3Bv1G076260.55	Ribulose bisphosphate carboxylase large chain	-3197
			(HC) TRITD3Bv1G076260.56	Ribulose bisphosphate carboxylase large chain	-3197
			(HC) TRITD3Bv1G076260.57	Ribulose bisphosphate carboxylase large chain	-3197
			(HC) TRITD3Bv1G076260.58	Ribulose bisphosphate carboxylase large chain	-3197
			(HC) TRITD3Bv1G076260.59	Ribulose bisphosphate carboxylase large chain	-3197
			(HC) TRITD3Bv1G076260.6	Ribulose bisphosphate carboxylase large chain	-3197
			(HC) TRITD3Bv1G076260.60	Ribulose bisphosphate carboxylase large chain	-3197
			(HC) TRITD3Bv1G076260.61	Ribulose bisphosphate carboxylase large chain	-3197
			(HC) TRITD3Bv1G076260.62	Ribulose bisphosphate carboxylase large chain	-3197
			(HC) TRITD3Bv1G076260.63	Ribulose bisphosphate carboxylase large chain	-3197
			(HC) TRITD3Bv1G076260.64	Ribulose bisphosphate carboxylase large chain	-3197
			(HC) TRITD3Bv1G076260.65	Ribulose bisphosphate carboxylase large chain	-3197
			(HC) TRITD3Bv1G076260.66	Ribulose bisphosphate carboxylase large chain	-3197
			(HC) TRITD3Bv1G076260.67	Ribulose bisphosphate carboxylase large chain	-3197
			(HC) TRITD3Bv1G076260.7	Ribulose bisphosphate carboxylase large chain	-3197
			(HC) TRITD3Bv1G076260.8	Ribulose bisphosphate carboxylase large chain	-3197
			(HC) TRITD3Bv1G076260.9	Ribulose bisphosphate carboxylase large chain	-3197
			(HC) TRITD3Bv1G076270.1	ATP synthase subunit beta	-992
			(HC) TRITD3Bv1G076280.1	ATP synthase subunit beta	-737
			(HC) TRITD3Bv1G076280.2	ATP synthase subunit beta	-737
			(HC) TRITD3Bv1G076290.1	ATP synthase epsilon chain	501
			HC) TRITD3Bv1G076290.2	ATP synthase epsilon chain	501
			(HC) TRITD3Bv1G076310.1	NAD(P)H-quinone oxidoreductase subunit 3, chloroplastic	2886
			(HC) TRITD3Bv1G076320.1	NAD(P)H-quinone oxidoreductase subunit J, chloroplastic	4067
			(HC) TRITD3Bv1G076320.2	NAD(P)H-quinone oxidoreductase subunit J, chloroplastic	4067
			(HC) TRITD3Bv1G076320.3	NADH-quinone oxidoreductase subunit C	4067
			(HC) TRITD3Bv1G076350.1	Photosystem I P700 chlorophyll a apoprotein A1	11417
			(HC) TRITD3Bv1G076350.10	Photosystem I P700 chlorophyll a apoprotein A2	11417
			(HC) TRITD3Bv1G076350.11	Photosystem I P700 chlorophyll a apoprotein A2	11417
			(HC) TRITD3Bv1G076350.12	Photosystem I P700 chlorophyll a apoprotein A2	11417
			(HC) TRITD3Bv1G076350.13	Photosystem I P700 chlorophyll a apoprotein A2	11417
			(HC) TRITD3Bv1G076350.14	Photosystem I P700 chlorophyll a apoprotein A2	11417
			(HC) TRITD3Bv1G076350.15	Photosystem I P700 chlorophyll a apoprotein A2	11417
			(HC) TRITD3Bv1G076350.16	Photosystem I P700 chlorophyll a apoprotein A2	11417
			(HC) TRITD3Bv1G076350.17	Photosystem I P700 chlorophyll a apoprotein A2	11417
			HC) TRITD3Bv1G076350.18	Photosystem I P700 chlorophyll a apoprotein A2	11417
			(HC) TRITD3Bv1G076350.19	Photosystem I P700 chlorophyll a apoprotein A2	11417
			(HC) TRITD3Bv1G076350.2	Photosystem I P700 chlorophyll a apoprotein A1, putative	11417
			(HC) TRITD3Bv1G076350.20	Photosystem I P700 chlorophyll a apoprotein A2	11417
			(HC) TRITD3Bv1G076350.21	Photosystem I P700 chlorophyll a apoprotein A2	11417
			(HC) TRITD3Bv1G076350.22	Photosystem I P700 chlorophyll a apoprotein A2	11417
			(HC) TRITD3Bv1G076350.23	Photosystem I P700 chlorophyll a apoprotein A2	11417
			(HC) TRITD3Bv1G076350.24	Photosystem I P700 chlorophyll a apoprotein A2	11417
			(HC) TRITD3Bv1G076350.25	Photosystem I P700 chlorophyll a apoprotein A2	11417
			(HC) TRITD3Bv1G076350.26	Photosystem I P700 chlorophyll a apoprotein A2	11417
			(HC) TRITD3Bv1G076350.27	Photosystem I P700 chlorophyll a apoprotein A2	11417
			(HC) TRITD3Bv1G076350.28	Photosystem I P700 chlorophyll a apoprotein A2	11417
			HC) TRITD3Bv1G076350.29	Photosystem I P700 chlorophyll a apoprotein A2	11417
			(HC) TRITD3Bv1G076350.3	Photosystem I P700 chlorophyll a apoprotein A1	11417
			(HC) TRITD3Bv1G076350.4	Photosystem I P700 chlorophyll a apoprotein A1	11417
			(HC) TRITD3Bv1G076350.5	Photosystem I P700 chlorophyll a apoprotein A1	11417
			(HC) TRITD3Bv1G076350.6	Photosystem I P700 chlorophyll a apoprotein A1	11417
			(HC) TRITD3Bv1G076350.7	Photosystem I P700 chlorophyll a apoprotein A2	11417
			(HC) TRITD3Bv1G076350.8	Photosystem I P700 chlorophyll a apoprotein A2	11417
			(HC) TRITD3Bv1G076350.9	Photosystem I P700 chlorophyll a apoprotein A2	11417
SNP47532	3B	213.83	(HC) TRITD3Bv1G076020.1	Photosystem II CP47 reaction center protein	-42250
			(HC) TRITD3Bv1G076020.2	Photosystem II CP47 reaction center protein	-42250
			(HC) TRITD3Bv1G076020.3	Photosystem II CP47 reaction center protein	-42250
			(HC) TRITD3Bv1G076030.1	phosphatidyl inositol monophosphate 5 kinase G	-40232
			(HC) TRITD3Bv1G076060.1	30S ribosomal protein S7, chloroplastic	-36351
			(HC) TRITD3Bv1G076060.2	30S ribosomal protein S7, chloroplastic	-36351
			(HC) TRITD3Bv1G076060.3	30S ribosomal protein S7, chloroplastic	-36351
			(HC) TRITD3Bv1G076060.4	30S ribosomal protein S7, chloroplastic	-36351
			(HC) TRITD3Bv1G076070.1	NAD(P)H-quinone oxidoreductase subunit 2, chloroplastic	-35581
			(HC) TRITD3Bv1G076070.2	NAD(P)H-quinone oxidoreductase subunit 2, chloroplastic	-35581
			(HC) TRITD3Bv1G076070.3	NAD(P)H-quinone oxidoreductase subunit 2, chloroplastic	-35581
			(HC) TRITD3Bv1G076070.4	NAD(P)H-quinone oxidoreductase subunit 2, chloroplastic	-35581
			(HC) TRITD3Bv1G076070.5	NAD(P)H-quinone oxidoreductase subunit 2, chloroplastic	-35581
			(HC) TRITD3Bv1G076070.6	NAD(P)H-quinone oxidoreductase subunit 2, chloroplastic	-35581
			(HC) TRITD3Bv1G076070.7	NAD(P)H-quinone oxidoreductase subunit 2, chloroplastic	-35581
			(HC) TRITD3Bv1G076070.8	NAD(P)H-quinone oxidoreductase subunit 2, chloroplastic	-35581
			(HC) TRITD3Bv1G076070.9	NAD(P)H-quinone oxidoreductase subunit 2, chloroplastic	-35581
			(HC) TRITD3Bv1G076080.1	Galactose oxidase/kelch repeat superfamily protein G	-32288
			(HC) TRITD3Bv1G076100.1	Protein Ycf2 G	-31190
			(HC) TRITD3Bv1G076110.1	sulfate transporter 91 G	-29473
			(HC) TRITD3Bv1G076110.2	sulfate transporter 91 G	-29473
			(HC) TRITD3Bv1G076110.3	sulfate transporter 91 G	-29473
			(HC) TRITD3Bv1G076110.4	sulfate transporter 91 G	-29473
			(HC) TRITD3Bv1G076110.5	sulfate transporter 91 G	-29473
			(HC) TRITD3Bv1G076110.6	sulfate transporter 91 G	-29473
			(HC) TRITD3Bv1G076110.7	sulfate transporter 91 G	-29473
			(HC) TRITD3Bv1G076120.1	50S ribosomal protein L2	-29382
			(HC) TRITD3Bv1G076120.10	50S ribosomal protein L2	-29382
			(HC) TRITD3Bv1G076120.11	50S ribosomal protein L2	-29382
			(HC) TRITD3Bv1G076120.12	50S ribosomal protein L2	-29382
			(HC) TRITD3Bv1G076120.13	50S ribosomal protein L2	-29382
			(HC) TRITD3Bv1G076120.14	50S ribosomal protein L2	-29382
			(HC) TRITD3Bv1G076120.15	50S ribosomal protein L2	-29382
			(HC) TRITD3Bv1G076120.2	50S ribosomal protein L2	-29382
			(HC) TRITD3Bv1G076120.3	50S ribosomal protein L2	-29382
			(HC) TRITD3Bv1G076120.4	50S ribosomal protein L2	-29382
			(HC) TRITD3Bv1G076120.5	50S ribosomal protein L2	-29382
			(HC) TRITD3Bv1G076120.6	50S ribosomal protein L2	-29382
			(HC) TRITD3Bv1G076120.7	50S ribosomal protein L2	-29382
			(HC) TRITD3Bv1G076120.8	50S ribosomal protein L2	-29382
			(HC) TRITD3Bv1G076120.9	50S ribosomal protein L2	-29382
			(HC) TRITD3Bv1G076130.1	50S ribosomal protein L22	-27646
			(HC) TRITD3Bv1G076130.10	50S ribosomal protein L16	-27646
			(HC) TRITD3Bv1G076130.11	50S ribosomal protein L16	-27646
			(HC) TRITD3Bv1G076130.12	50S ribosomal protein L16	-27646
			(HC) TRITD3Bv1G076130.13	50S ribosomal protein L16	-27646
			(HC) TRITD3Bv1G076130.14	50S ribosomal protein L16	-27646
			(HC) TRITD3Bv1G076130.15	50S ribosomal protein L16	-27646
			(HC) TRITD3Bv1G076130.16	50S ribosomal protein L16, chloroplastic	-27646
			(HC) TRITD3Bv1G076130.17	50S ribosomal protein L16	-27646
			(HC) TRITD3Bv1G076130.18	50S ribosomal protein L14	-27646
			(HC) TRITD3Bv1G076130.19	50S ribosomal protein L14	-27646
			(HC) TRITD3Bv1G076130.2	50S ribosomal protein L16	-27646
			(HC) TRITD3Bv1G076130.3	50S ribosomal protein L16	-27646
			(HC) TRITD3Bv1G076130.4	30S ribosomal protein S3, chloroplastic	-27646
			(HC) TRITD3Bv1G076130.5	30S ribosomal protein S3, chloroplastic	-27646
			(HC) TRITD3Bv1G076130.6	30S ribosomal protein S3, chloroplastic	-27646
			(HC) TRITD3Bv1G076130.7	30S ribosomal protein S3, chloroplastic	-27646
			(HC) TRITD3Bv1G076130.8	30S ribosomal protein S3, chloroplastic	-27646
			(HC) TRITD3Bv1G076130.9	50S ribosomal protein L16	-27646
			(HC) TRITD3Bv1G076140.1	DNA-directed RNA polymerase subunit alpha	-23530
			(HC) TRITD3Bv1G076140.2	30S ribosomal protein S11	-23530
			(HC) TRITD3Bv1G076140.3	DNA-directed RNA polymerase subunit alpha	-23530
			(HC) TRITD3Bv1G076140.4	DNA-directed RNA polymerase subunit alpha	-23530
			(HC) TRITD3Bv1G076140.5	DNA-directed RNA polymerase subunit alpha	-23530
			(HC) TRITD3Bv1G076140.6	DNA-directed RNA polymerase subunit alpha	-23530
			(HC) TRITD3Bv1G076140.7	DNA-directed RNA polymerase subunit alpha	-23530
			(HC) TRITD3Bv1G076140.8	DNA-directed RNA polymerase subunit alpha	-23530
			(HC) TRITD3Bv1G076150.1	Cytochrome b6-f complex subunit 4	-21235
			(HC) TRITD3Bv1G076150.2	Cytochrome b6-F complex subunit 4	-21235
			(HC) TRITD3Bv1G076150.3	Cytochrome b6	-21235
			(HC) TRITD3Bv1G076150.4	Cytochrome b6	-21235
			(HC) TRITD3Bv1G076160.1	Photosystem II reaction center protein H	-18292
			(HC) TRITD3Bv1G076180.1	ATP-dependent Clp protease proteolytic subunit	-15002
			(HC) TRITD3Bv1G076180.2	ATP-dependent Clp protease proteolytic subunit	-15002
			(HC) TRITD3Bv1G076190.1	50S ribosomal protein L20	-13403
			(HC) TRITD3Bv1G076190.2	50S ribosomal protein L20, chloroplastic	-13403
			(HC) TRITD3Bv1G076190.3	50S ribosomal protein L20	-13403
			(HC) TRITD3Bv1G076200.1	30S ribosomal protein S18	-12795
			(HC) TRITD3Bv1G076210.1	50S ribosomal protein L33	-12100
			(HC) TRITD3Bv1G076220.1	Cytochrome b559 subunit alpha	-9014
			(HC) TRITD3Bv1G076220.2	Cytochrome b559 subunit alpha	-9014
			(HC) TRITD3Bv1G076240.1	envelope membrane protein, chloroplastic	-6235
			(HC) TRITD3Bv1G076240.2	Envelope membrane protein	-6235
			(HC) TRITD3Bv1G076240.3	Envelope membrane protein	-6235
			(HC) TRITD3Bv1G076250.1	Photosystem I assembly protein Ycf4	-5072
			(HC) TRITD3Bv1G076250.2	Photosystem I assembly protein Ycf4	-5072
			(HC) TRITD3Bv1G076260.1	Ribulose bisphosphate carboxylase large chain	-3197
			(HC) TRITD3Bv1G076260.10	Ribulose bisphosphate carboxylase large chain	-3197
			(HC) TRITD3Bv1G076260.11	Ribulose bisphosphate carboxylase large chain	-3197
			(HC) TRITD3Bv1G076260.12	Ribulose bisphosphate carboxylase large chain	-3197
			(HC) TRITD3Bv1G076260.13	Ribulose bisphosphate carboxylase large chain	-3197
			(HC) TRITD3Bv1G076260.14	Ribulose bisphosphate carboxylase large chain	-3197
			(HC) TRITD3Bv1G076260.15	Ribulose bisphosphate carboxylase large chain	-3197
			(HC) TRITD3Bv1G076260.16	Ribulose bisphosphate carboxylase large chain	-3197
			(HC) TRITD3Bv1G076260.17	Ribulose bisphosphate carboxylase large chain	-3197
			(HC) TRITD3Bv1G076260.18	Ribulose bisphosphate carboxylase large chain	-3197
			(HC) TRITD3Bv1G076260.19	Ribulose bisphosphate carboxylase large chain	-3197
			(HC) TRITD3Bv1G076260.2	Ribulose bisphosphate carboxylase large chain	-3197
			(HC) TRITD3Bv1G076260.20	Ribulose bisphosphate carboxylase large chain	-3197
			(HC) TRITD3Bv1G076260.21	Ribulose bisphosphate carboxylase large chain	-3197
			(HC) TRITD3Bv1G076260.22	Ribulose bisphosphate carboxylase large chain	-3197
			(HC) TRITD3Bv1G076260.23	Ribulose bisphosphate carboxylase large chain	-3197
			(HC) TRITD3Bv1G076260.24	Ribulose bisphosphate carboxylase large chain	-3197
			(HC) TRITD3Bv1G076260.25	Ribulose bisphosphate carboxylase large chain	-3197
			(HC) TRITD3Bv1G076260.26	Ribulose bisphosphate carboxylase large chain	-3197
			(HC) TRITD3Bv1G076260.27	Ribulose bisphosphate carboxylase large chain	-3197
			(HC) TRITD3Bv1G076260.28	Ribulose bisphosphate carboxylase large chain	-3197
			(HC) TRITD3Bv1G076260.29	Ribulose bisphosphate carboxylase large chain	-3197
			(HC) TRITD3Bv1G076260.3	Ribulose bisphosphate carboxylase large chain	-3197
			(HC) TRITD3Bv1G076260.30	Ribulose bisphosphate carboxylase large chain	-3197
			(HC) TRITD3Bv1G076260.31	Ribulose bisphosphate carboxylase large chain	-3197
			(HC) TRITD3Bv1G076260.32	Ribulose bisphosphate carboxylase large chain	-3197
			(HC) TRITD3Bv1G076260.33	Ribulose bisphosphate carboxylase large chain	-3197
			(HC) TRITD3Bv1G076260.34	Ribulose bisphosphate carboxylase large chain	-3197
			(HC) TRITD3Bv1G076260.35	Ribulose bisphosphate carboxylase large chain	-3197
			(HC) TRITD3Bv1G076260.36	Ribulose bisphosphate carboxylase large chain	-3197
			(HC) TRITD3Bv1G076260.37	Ribulose bisphosphate carboxylase large chain	-3197
			(HC) TRITD3Bv1G076260.38	Ribulose bisphosphate carboxylase large chain	-3197
			(HC) TRITD3Bv1G076260.39	Ribulose bisphosphate carboxylase large chain	-3197
			(HC) TRITD3Bv1G076260.4	Ribulose bisphosphate carboxylase large chain	-3197
			(HC) TRITD3Bv1G076260.40	Ribulose bisphosphate carboxylase large chain	-3197
			(HC) TRITD3Bv1G076260.41	Ribulose bisphosphate carboxylase large chain	-3197
			(HC) TRITD3Bv1G076260.42	Ribulose bisphosphate carboxylase large chain	-3197
			(HC) TRITD3Bv1G076260.43	Ribulose bisphosphate carboxylase large chain	-3197
			(HC) TRITD3Bv1G076260.44	Ribulose bisphosphate carboxylase large chain	-3197
			(HC) TRITD3Bv1G076260.45	Ribulose bisphosphate carboxylase large chain	-3197
			(HC) TRITD3Bv1G076260.46	Ribulose bisphosphate carboxylase large chain	-3197
			(HC) TRITD3Bv1G076260.47	Ribulose bisphosphate carboxylase large chain	-3197
			(HC) TRITD3Bv1G076260.48	Ribulose bisphosphate carboxylase large chain	-3197
			(HC) TRITD3Bv1G076260.49	Ribulose bisphosphate carboxylase large chain	-3197
			(HC) TRITD3Bv1G076260.5	Ribulose bisphosphate carboxylase large chain	-3197
			(HC) TRITD3Bv1G076260.50	Ribulose bisphosphate carboxylase large chain	-3197
			(HC) TRITD3Bv1G076260.51	Ribulose bisphosphate carboxylase large chain	-3197
			(HC) TRITD3Bv1G076260.52	Ribulose bisphosphate carboxylase large chain	-3197
			(HC) TRITD3Bv1G076260.53	Ribulose bisphosphate carboxylase large chain	-3197
			(HC) TRITD3Bv1G076260.54	Ribulose bisphosphate carboxylase large chain	-3197
			(HC) TRITD3Bv1G076260.55	Ribulose bisphosphate carboxylase large chain	-3197
			(HC) TRITD3Bv1G076260.56	Ribulose bisphosphate carboxylase large chain	-3197
			(HC) TRITD3Bv1G076260.57	Ribulose bisphosphate carboxylase large chain	-3197
			(HC) TRITD3Bv1G076260.58	Ribulose bisphosphate carboxylase large chain	-3197
			(HC) TRITD3Bv1G076260.59	Ribulose bisphosphate carboxylase large chain	-3197
			(HC) TRITD3Bv1G076260.6	Ribulose bisphosphate carboxylase large chain	-3197
			(HC) TRITD3Bv1G076260.60	Ribulose bisphosphate carboxylase large chain	-3197
			(HC) TRITD3Bv1G076260.61	Ribulose bisphosphate carboxylase large chain	-3197
			(HC) TRITD3Bv1G076260.62	Ribulose bisphosphate carboxylase large chain	-3197
			(HC) TRITD3Bv1G076260.63	Ribulose bisphosphate carboxylase large chain	-3197
			(HC) TRITD3Bv1G076260.64	Ribulose bisphosphate carboxylase large chain	-3197
			(HC) TRITD3Bv1G076260.65	Ribulose bisphosphate carboxylase large chain	-3197
			(HC) TRITD3Bv1G076260.66	Ribulose bisphosphate carboxylase large chain	-3197
			(HC) TRITD3Bv1G076260.67	Ribulose bisphosphate carboxylase large chain	-3197
			(HC) TRITD3Bv1G076260.7	Ribulose bisphosphate carboxylase large chain	-3197
			(HC) TRITD3Bv1G076260.8	Ribulose bisphosphate carboxylase large chain	-3197
			(HC) TRITD3Bv1G076260.9	Ribulose bisphosphate carboxylase large chain	-3197
			(HC) TRITD3Bv1G076270.1	ATP synthase subunit beta	-992
			(HC) TRITD3Bv1G076280.1	ATP synthase subunit beta	-737
			(HC) TRITD3Bv1G076280.2	ATP synthase subunit beta	-737
			(HC) TRITD3Bv1G076290.1	ATP synthase epsilon chain	501
			HC) TRITD3Bv1G076290.2	ATP synthase epsilon chain	501
			(HC) TRITD3Bv1G076310.1	NAD(P)H-quinone oxidoreductase subunit 3, chloroplastic	2886
			(HC) TRITD3Bv1G076320.1	NAD(P)H-quinone oxidoreductase subunit J, chloroplastic	4067
			(HC) TRITD3Bv1G076320.2	NAD(P)H-quinone oxidoreductase subunit J, chloroplastic	4067
			(HC) TRITD3Bv1G076320.3	NADH-quinone oxidoreductase subunit C	4067
			(HC) TRITD3Bv1G076350.1	Photosystem I P700 chlorophyll a apoprotein A1	11417
			(HC) TRITD3Bv1G076350.10	Photosystem I P700 chlorophyll a apoprotein A2	11417
			(HC) TRITD3Bv1G076350.11	Photosystem I P700 chlorophyll a apoprotein A2	11417
			(HC) TRITD3Bv1G076350.12	Photosystem I P700 chlorophyll a apoprotein A2	11417
			(HC) TRITD3Bv1G076350.13	Photosystem I P700 chlorophyll a apoprotein A2	11417
			(HC) TRITD3Bv1G076350.14	Photosystem I P700 chlorophyll a apoprotein A2	11417
			(HC) TRITD3Bv1G076350.15	Photosystem I P700 chlorophyll a apoprotein A2	11417
			(HC) TRITD3Bv1G076350.16	Photosystem I P700 chlorophyll a apoprotein A2	11417
			(HC) TRITD3Bv1G076350.17	Photosystem I P700 chlorophyll a apoprotein A2	11417
			HC) TRITD3Bv1G076350.18	Photosystem I P700 chlorophyll a apoprotein A2	11417
			(HC) TRITD3Bv1G076350.19	Photosystem I P700 chlorophyll a apoprotein A2	11417
			(HC) TRITD3Bv1G076350.2	Photosystem I P700 chlorophyll a apoprotein A1, putative	11417
			(HC) TRITD3Bv1G076350.20	Photosystem I P700 chlorophyll a apoprotein A2	11417
			(HC) TRITD3Bv1G076350.21	Photosystem I P700 chlorophyll a apoprotein A2	11417
			(HC) TRITD3Bv1G076350.22	Photosystem I P700 chlorophyll a apoprotein A2	11417
			(HC) TRITD3Bv1G076350.23	Photosystem I P700 chlorophyll a apoprotein A2	11417
			(HC) TRITD3Bv1G076350.24	Photosystem I P700 chlorophyll a apoprotein A2	11417
			(HC) TRITD3Bv1G076350.25	Photosystem I P700 chlorophyll a apoprotein A2	11417
			(HC) TRITD3Bv1G076350.26	Photosystem I P700 chlorophyll a apoprotein A2	11417
			(HC) TRITD3Bv1G076350.27	Photosystem I P700 chlorophyll a apoprotein A2	11417
			(HC) TRITD3Bv1G076350.28	Photosystem I P700 chlorophyll a apoprotein A2	11417
			HC) TRITD3Bv1G076350.29	Photosystem I P700 chlorophyll a apoprotein A2	11417
			(HC) TRITD3Bv1G076350.3	Photosystem I P700 chlorophyll a apoprotein A1	11417
			(HC) TRITD3Bv1G076350.4	Photosystem I P700 chlorophyll a apoprotein A1	11417
			(HC) TRITD3Bv1G076350.5	Photosystem I P700 chlorophyll a apoprotein A1	11417
			(HC) TRITD3Bv1G076350.6	Photosystem I P700 chlorophyll a apoprotein A1	11417
			(HC) TRITD3Bv1G076350.7	Photosystem I P700 chlorophyll a apoprotein A2	11417
			(HC) TRITD3Bv1G076350.8	Photosystem I P700 chlorophyll a apoprotein A2	11417
			(HC) TRITD3Bv1G076350.9	Photosystem I P700 chlorophyll a apoprotein A2	11417
SNP26845	5A	441.65	(HC) TRITD5Av1G160320.1	DNA-directed RNA polymerase	-8201
			(HC) TRITD5Av1G160330.1	Auxin efflux carrier family protein, putative	-1622
			(HC) TRITD5Av1G160330.10	Auxin efflux carrier family protein	-1622
			(HC) TRITD5Av1G160330.2	Auxin efflux carrier family protein	-1622
			(HC) TRITD5Av1G160330.3	Auxin efflux carrier family protein, putative	-1622
			(HC) TRITD5Av1G160330.4	Auxin efflux carrier family protein	-1622
			(HC) TRITD5Av1G160330.5	Auxin efflux carrier family protein, putative	-1622
			(HC) TRITD5Av1G160330.6	Auxin efflux carrier family protein, putative	-1622
			(HC) TRITD5Av1G160330.7	Auxin efflux carrier family protein, putative	-1622
			(HC) TRITD5Av1G160330.8	Auxin efflux carrier family protein, putative	-1622
			(HC) TRITD5Av1G160330.9	Auxin efflux carrier family protein, putative	-1622
			(HC) TRITD5Av1G160340.1	carboxyl-terminal peptidase (DUF239)	602
			(HC) TRITD5Av1G160370.1	Splicing factor U2af small subunit A	21099
			(HC) TRITD5Av1G160370.2	Splicing factor U2af small subunit A	21099
			(HC) TRITD5Av1G160370.3	Splicing factor U2af small subunit A	21099
			HC) TRITD5Av1G160370.4	Splicing factor U2af small subunit A	21099
			(HC) TRITD5Av1G160390.1	1-pyrroline-5-carboxylate dehydrogenase	23196
			(HC) TRITD5Av1G160400.1	plant/protein (Protein of unknown function, DUF538)	25695
			(HC) TRITD5Av1G160400.2	plant/protein (Protein of unknown function, DUF538)	25695
			(HC) TRITD5Av1G160400.3	plant/protein (Protein of unknown function, DUF538)	25695
			(HC) TRITD5Av1G160400.4	plant/protein (Protein of unknown function, DUF538)	25695
			(HC) TRITD5Av1G160400.5	plant/protein (Protein of unknown function, DUF538)	25695
			(HC) TRITD5Av1G160400.6	plant/protein (Protein of unknown function, DUF538)	25695
			(HC) TRITD5Av1G160400.7	plant/protein (Protein of unknown function, DUF538)	25695
SNP31932	5A	466.73	(HC) TRITD5Av1G171270.1	DNA-directed RNA polymerase subunit gamma	-33311
			(HC) TRITD5Av1G171280.1	Arginine decarboxylase	-27895
			(HC) TRITD5Av1G171280.2	Arginine decarboxylase	-27895
			(HC) TRITD5Av1G171280.3	Tyrosine-protein phosphatase non-receptor type 3	-27895
			(HC) TRITD5Av1G171290.1	Non-lysosomal glucosylceramidase	-15808
			(HC) TRITD5Av1G171290.2	Non-lysosomal glucosylceramidase	-15808
			(HC) TRITD5Av1G171300.1	Non-lysosomal glucosylceramidase	-13582
			(HC) TRITD5Av1G171300.2	Non-lysosomal glucosylceramidase	-13582
			(HC) TRITD5Av1G171300.3	Non-lysosomal glucosylceramidase	-13582
			(HC) TRITD5Av1G171300.4	Non-lysosomal glucosylceramidase	-13582
			(HC) TRITD5Av1G171300.5	Non-lysosomal glucosylceramidase	-13582
			(HC) TRITD5Av1G171300.6	Non-lysosomal glucosylceramidase	-13582
			(HC) TRITD5Av1G171310.1	Kinase family protein	-875
			(HC) TRITD5Av1G171310.2	Kinase family protein	-875
			(HC) TRITD5Av1G171310.3	Kinase family protein	-875
			(HC) TRITD5Av1G171320.1	Kinase family protein	4943
			(HC) TRITD5Av1G171320.2	Kinase family protein	4943
			(HC) TRITD5Av1G171330.1	Kinase family protein	10990
			(HC) TRITD5Av1G171330.2	Kinase family protein	10990
			(HC) TRITD5Av1G171330.3	U-box domain-containing protein 33	10990
SNP30437	5B	540.95	(HC) TRITD5Bv1G187790.1	Acetyl-coenzyme A synthetase	-46993
			(HC) TRITD5Bv1G187810.1	Alpha/beta fold hydrolase	8052
			(HC) TRITD5Bv1G187810.2	Alpha/beta fold hydrolase	8052
			(HC) TRITD5Bv1G187810.3	Alpha/beta-hydrolase superfamily protein	8052
SNP32147	5B	613.89	(HC) TRITD5Bv1G217130.1	Pathogenesis-related protein 1	-36873
			(HC) TRITD5Bv1G217140.1	Pathogenesis-related protein 1	-25937
			(HC) TRITD5Bv1G217140.2	Pathogenesis-related protein 1	-25937
			(HC) TRITD5Bv1G217150.1	Pathogenesis-related protein 1	-14944
			(HC) TRITD5Bv1G217170.1	B3 domain-containing protein family	33339
	3B	807.57	(HC) TRITD3Bv1G270460.1	RING finger protein	-12978
			HC) TRITD3Bv1G270470.1	Serpin family protein	-8253
			(HC) TRITD3Bv1G270500.1	Polyubiquitin	8465
SNP27817	5A	589.89	(HC) TRITD5Av1G222160.1	RNA-binding protein, putative	-1535
			(HC) TRITD5Av1G222160.10	RNA-binding family protein, putative	-1535
			(HC) TRITD5Av1G222160.11	RNA-binding protein 28	-1535
			(HC) TRITD5Av1G222160.2	RNA-binding family protein, putative	-1535
			(HC) TRITD5Av1G222160.3	RNA-binding family protein, putative	-1535
			(HC) TRITD5Av1G222160.4	RNA-binding family protein, putative	-1535
			(HC) TRITD5Av1G222160.5	RNA-binding family protein, putative	-1535
			(HC) TRITD5Av1G222160.6	RNA-binding family protein, putative	-1535
			(HC) TRITD5Av1G222160.7	RNA-binding family protein, putative	-1535
			(HC) TRITD5Av1G222160.8	RNA-binding family protein, putative	-1535
			(HC) TRITD5Av1G222160.9	RNA-binding family protein, putative	-1535
SNP32334	6B	10.89	(HC) TRITD6Bv1G003690.1	null	11080
			(HC) TRITD6Bv1G003700.1	Polygalacturonase non-catalytic protein	13881
			(HC) TRITD6Bv1G003700.2	Polygalacturonase non-catalytic protein	13881
			(HC) TRITD6Bv1G003700.3	Polygalacturonase non-catalytic protein	13881
			(HC) TRITD6Bv1G003710.1	BTB/POZ domain containing protein, expressed	24221
			(HC) TRITD6Bv1G003730.1	NBS-LRR disease resistance protein, putative	44101
			(HC) TRITD6Bv1G003730.2	Disease resistance protein RPM1	44101
			(HC) TRITD6Bv1G003730.3	Disease resistance protein RPM1	44101
			(HC) TRITD6Bv1G003730.4	Disease resistance protein RPM1	44101
			(HC) TRITD6Bv1G003730.5	Disease resistance protein (NBS-LRR class) family	44101
			(HC) TRITD6Bv1G003730.6	Disease resistance protein (TIR-NBS-LRR class) family	44101
SNP32837	6A	72.57	(HC) TRITD6Av1G031120.1	Thiosulfate sulfurtransferase GlpE	-32787
			(HC) TRITD6Av1G031120.2	Thiosulfate sulfurtransferase/rhodanese-like domain-containing protein 1	-32787
			(HC) TRITD6Av1G031120.3	Thiosulfate sulfurtransferase	-32787
			(HC) TRITD6Av1G031120.4	Thiosulfate sulfurtransferase GlpE	-32787
			(HC) TRITD6Av1G031160.1	Rab3 GTPase-activating protein catalytic subunit G	-13176
			(HC) TRITD6Av1G031170.1	Cytochrome P450	-2411
SNP32939	6B	153.77	(HC) TRITD6Bv1G055300.1	Pathogenesis-related thaumatin family protein	-37669
			(HC) TRITD6Bv1G055300.2	Pathogenesis-related thaumatin family protein	-37669
			(HC) TRITD6Bv1G055320.1	Leucine-rich repeat receptor-like protein kinase family protein	-2100
			(HC) TRITD6Bv1G055340.1	cytochrome P450, family 71, subfamily A, polypeptide 22 G	-525
SNP33615	6A	511.25	(HC) TRITD6Av1G178240.1	Dual specificity protein phosphatase, putative	-6669
			(HC) TRITD6Av1G178250.1	DUF506 family protein	-925
			(HC) TRITD6Av1G178290.1	Eukaryotic aspartyl protease family protein	9398
SNP33665	6A	521.34	(HC) TRITD6Av1G182940.1	Basic blue protein	-27904
			(HC) TRITD6Av1G182950.1	AWPM-19-like membrane family protein	-371
			(HC) TRITD6Av1G182960.1	Protein curvature thylakoid chloroplastic-like	1107
			(HC) TRITD6Av1G182960.2	Protein curvature thylakoid chloroplastic-like	1107
			(HC) TRITD6Av1G182970.1	polyadenylate-binding protein 1-B-binding protein G	7776
SNP34891	6B	25.57	(HC) TRITD6Bv1G008680.1	High affinity nitrate transporter	-31943
			(HC) TRITD6Bv1G008690.1	High affinity nitrate transporter	-26526
			(HC) TRITD6Bv1G008690.2	High affinity nitrate transporter	-26526
			(HC) TRITD6Bv1G008700.1	High affinity nitrate transporter	-18173
			(HC) TRITD6Bv1G008710.1	High-affinity nitrate transporter 2.2	-2060
			(HC) TRITD6Bv1G008730.1	2-oxoglutarate (2OG) and Fe(II)-dependent oxygenase superfamily protein	17991
			(HC) TRITD6Bv1G008730.2	2-oxoglutarate (2OG) and Fe(II)-dependent oxygenase superfamily protein	17991
SNP47538	6B	311.17	(HC) TRITD6Bv1G099510.1	GPI ethanolamine phosphate transferase 1	-13631
SNP47540	6B	311.17	(HC) TRITD6Bv1G099510.1	GPI ethanolamine phosphate transferase 1	-13631
SNP47541	6B	311.17	(HC) TRITD6Bv1G099510.1	GPI ethanolamine phosphate transferase 1	-13631
SNP35255	6A	34.14	(HC) TRITD6Av1G015430.1	transmembrane protein, putative (DUF594)	-30986
			(HC) TRITD6Av1G015440.1	Histone-lysine N-methyltransferase	6001
			(HC) TRITD6Av1G015440.2	Histone-lysine N-methyltransferase ATXR6 G	6001
SNP37769	6B	77.01	(HC) TRITD6Bv1G028000.1	F-box family protein	49914
			(HC) TRITD6Bv1G028000.2	F-box family protein	49914
			(HC) TRITD6Bv1G028000.3	F-box family protein	49914
SNP13219	4A	725.28	(HC) TRITD4Av1G258570.1	Leucine-rich receptor-like protein kinase family protein	-37755
			(HC) TRITD4Av1G258610.1	PPPDE putative thiol peptidase family protein	15682
			(HC) TRITD4Av1G258630.1	F-box family protein	23789
			(HC) TRITD4Av1G258640.1	cyclin-dependent kinase-activating kinase assembly factor-related / CDK-activating kinase assembly factor-like protein G	32833
			(HC) TRITD4Av1G258660.1	Pectin lyase-like superfamily protein	41460
			(HC) TRITD4Av1G258660.10	Pectin lyase-like superfamily protein	41460
			(HC) TRITD4Av1G258660.11	Pectin lyase superfamily protein	41460
			(HC) TRITD4Av1G258660.12	Pectin lyase superfamily protein	41460
			(HC) TRITD4Av1G258660.2	Pectin lyase-like superfamily protein	41460
			(HC) TRITD4Av1G258660.3	Pectin lyase-like superfamily protein	41460
			(HC) TRITD4Av1G258660.4	Pectin lyase-like superfamily protein	41460
			(HC) TRITD4Av1G258660.5	Pectin lyase-like superfamily protein	41460
			(HC) TRITD4Av1G258660.6	Pectin lyase-like superfamily protein	41460
			(HC) TRITD4Av1G258660.7	Pectin lyase-like superfamily protein	41460
			(HC) TRITD4Av1G258660.8	Pectin lyase-like superfamily protein	41460
			(HC) TRITD4Av1G258660.9	Pectin lyase-like superfamily protein	41460
SNP37933	6A	409.03	(HC) TRITD6Av1G140400.1	Protein lunapark	-154
			(HC) TRITD6Av1G140400.2	Protein lunapark	-154
	6B	445.88	(HC) TRITD6Bv1G136030.1	Protein lunapark	-154
			(HC) TRITD6Bv1G136030.2	Protein lunapark	-154
			(HC) TRITD6Bv1G136030.3	Protein lunapark	-154
			(HC) TRITD6Bv1G136030.4	Protein lunapark	-154
SNP37996	6A	504.05	(HC) TRITD6Av1G175420.1	Trafficking protein particle complex subunit 11	-8515
			(HC) TRITD6Av1G175420.2	Trafficking protein particle complex subunit 11	-8515
			(HC) TRITD6Av1G175420.3	Trafficking protein particle complex subunit 11	-8515
			(HC) TRITD6Av1G175420.4	Trafficking protein particle complex subunit 11	-8515
			(HC) TRITD6Av1G175420.5	Trafficking protein particle complex subunit 11	-8515
			(HC) TRITD6Av1G175420.6	Trafficking protein particle complex subunit 11 G	-8515
			(HC) TRITD6Av1G175430.1	Ribose-phosphate pyrophosphokinase, putative	-1010
			(HC) TRITD6Av1G175430.2	Ribose-phosphate pyrophosphokinase, putative	-1010
			(HC) TRITD6Av1G175430.3	Ribose-phosphate pyrophosphokinase, putative	-1010
			(HC) TRITD6Av1G175440.1	Cysteine proteinase	3032
			(HC) TRITD6Av1G175450.1	Hydroxysteroid dehydrogenase, putative	23450
			(HC) TRITD6Av1G175450.2	Hydroxysteroid dehydrogenase, putative	23450
			(HC) TRITD6Av1G175450.3	Hydroxysteroid dehydrogenase, putative	23450
			(HC) TRITD6Av1G175460.1	50S ribosomal protein L19 G	31512
			(HC) TRITD6Av1G175460.2	18S pre-ribosomal assembly protein gar2-like protein G	31512
			(HC) TRITD6Av1G175460.3	50S ribosomal protein L19 G	31512
SNP36835	6B	606.84	(HC) TRITD6Bv1G192450.1	Chaperone protein dnaJ-like protein G	-39261
			(HC) TRITD6Bv1G192470.1	Chaperone dnaJ-like protein G	-170
			(HC) TRITD6Bv1G192480.1	Kinesin heavy chain, putative isoform 1 G	35338
			(HC) TRITD6Bv1G192490.1	2-oxoglutarate dehydrogenase, E1 component	41883
SNP37315	6A	599.64	(HC) TRITD6Av1G218990.1	transmembrane protein, putative (DUF679)	-44351
			(HC) TRITD6Av1G219010.1	transmembrane protein, putative (DUF679)	-34906
			(HC) TRITD6Av1G219010.2	transmembrane protein, putative (DUF679)	-34906
			(HC) TRITD6Av1G219020.1	transmembrane protein, putative (DUF679)	-32447
			(HC) TRITD6Av1G219040.1	transmembrane protein, putative (DUF679)	-541
			(HC) TRITD6Av1G219060.1	transmembrane protein, putative (DUF679)	41693
			(HC) TRITD6Av1G219060.2	transmembrane protein, putative (DUF679)	41693
SNP76145	6B	693.21	(HC) TRITD6Bv1G226900.1	Receptor protein kinase, putative	40122
			(HC) TRITD6Bv1G226900.2	Receptor protein kinase, putative	40122
			(HC) TRITD6Bv1G226900.3	Receptor protein kinase, putative	40122
			(HC) TRITD6Bv1G226900.4	Receptor protein kinase, putative	40122
SNP38478	4A	708.02	(HC) TRITD4Av1G252920.1	NBS-LRR disease resistance protein, putative	21365
SNP40908	7A	97.78	(HC) TRITD7Av1G045500.1	Dirigent protein	-47013
			(HC) TRITD7Av1G045580.1	Peptidyl-prolyl cis-trans isomerase-like protein	14966
			(HC) TRITD7Av1G045590.1	basic helix-loop-helix (bHLH) DNA-binding superfamily protein	43142
			(HC) TRITD7Av1G045590.2	Basic helix-loop-helix transcription factor	43142
			(HC) TRITD7Av1G045590.3	Basic helix-loop-helix transcription factor	43142
SNP76958	7A	675.19	(HC) TRITD7Av1G257510.1	transmembrane protein, putative (DUF679)	3208
			(HC) TRITD7Av1G257530.1	transmembrane protein, putative (DUF679)	7695
SNP46389	7A	675.61	(HC) TRITD7Av1G257620.1	Disease resistance protein (NBS-LRR class) family	-27657
SNP41357	2B	622.33	(HC) TRITD2Bv1G208520.1	Cysteine protease	-9544
			(HC) TRITD2Bv1G208520.2	Cysteine protease, putative	-9544
			(HC) TRITD2Bv1G208530.1	High affinity nitrate transporter 2.4 G	-2304
			(HC) TRITD2Bv1G208580.1	Cysteine protease	45559
			(HC) TRITD2Bv1G208580.2	Cysteine protease	45559
SNP43797	7B	516.37	(HC) TRITD7Bv1G163540.1	Potassium transporter	5168
			(HC) TRITD7Bv1G163540.10	Potassium transporter	5168
			(HC) TRITD7Bv1G163540.2	Potassium transporter	5168
			(HC) TRITD7Bv1G163540.3	Potassium transporter	5168
			(HC) TRITD7Bv1G163540.4	Potassium transporter	5168
			(HC) TRITD7Bv1G163540.5	Potassium transporter	5168
			(HC) TRITD7Bv1G163540.6	Potassium transporter	5168
			(HC) TRITD7Bv1G163540.7	Potassium transporter	5168
			(HC) TRITD7Bv1G163540.8	Potassium transporter	5168
			(HC) TRITD7Bv1G163540.9	Potassium transporter	5168
			(HC) TRITD7Bv1G163550.1	Pentatricopeptide repeat-containing protein	17151
			(HC) TRITD7Bv1G163550.2	Pentatricopeptide repeat-containing protein	17151
			(HC) TRITD7Bv1G163560.1	Glucomannan 4-beta-mannosyltransferase 9 G	19097
			(HC) TRITD7Bv1G163560.2	Cellulose synthase-like protein	19097
SNP44041	7B	572.71	(HC) TRITD7Bv1G182250.1	F-box family protein	-20659
			(HC) TRITD7Bv1G182260.1	F-box domain containing protein, expressed	3922
			(HC) TRITD7Bv1G182270.1	null	5551
			(HC) TRITD7Bv1G182270.2	null	5551
SNP45528	7B	718.73	(HC) TRITD7Bv1G232880.1	NBS-LRR disease resistance protein	27730
			(HC) TRITD7Bv1G232890.1	Gamma-tubulin complex component G	38637
			(HC) TRITD7Bv1G232900.1	Prolyl oligopeptidase family protein	40816
			(HC) TRITD7Bv1G232900.2	Prolyl oligopeptidase family protein	40816
			HC) TRITD7Bv1G232900.3	Prolyl oligopeptidase family protein	40816
			(HC) TRITD7Bv1G232900.4	Prolyl oligopeptidase family protein	40816
			(HC) TRITD7Bv1G232900.5	Prolyl oligopeptidase family protein	40816
			HC) TRITD7Bv1G232900.6	Prolyl oligopeptidase family protein	40816
			(HC) TRITD7Bv1G232900.7	Prolyl oligopeptidase family protein	40816
SNP46995	1B	628.67	(HC) TRITD1Bv1G206260.1	Photosystem II reaction center protein Z	-38211
			(HC) TRITD1Bv1G206300.1	ATP synthase subunit a, chloroplastic	-31718
			(HC) TRITD1Bv1G206300.2	ATP synthase subunit a, chloroplastic	-31718
			(HC) TRITD1Bv1G206310.1	ATP synthase subunit c, chloroplastic	-30290
			(HC) TRITD1Bv1G206320.1	ATP synthase subunit b, chloroplastic	-29594
			(HC) TRITD1Bv1G206320.2	ATP synthase subunit b, chloroplastic	-29594
			(HC) TRITD1Bv1G206320.3	ATP synthase subunit b, chloroplastic	-29594
			(HC) TRITD1Bv1G206320.4	ATP synthase subunit b, chloroplastic	-29594
			(HC) TRITD1Bv1G206320.5	ATP synthase subunit b, chloroplastic	-29594
			(HC) TRITD1Bv1G206320.6	ATP synthase subunit b, chloroplastic	-29594
			(HC) TRITD1Bv1G206330.1	ATP synthase subunit alpha	-28140
			(HC) TRITD1Bv1G206330.2	ATP synthase subunit alpha	-28140
			HC) TRITD1Bv1G206330.3	ATP synthase subunit alpha	-28140
			(HC) TRITD1Bv1G206330.4	ATP synthase subunit alpha	-28140
			(HC) TRITD1Bv1G206400.1	NAD(P)H-quinone oxidoreductase subunit 6, chloroplastic	-19498
			(HC) TRITD1Bv1G206410.1	NAD(P)H-quinone oxidoreductase subunit I, chloroplastic	-18833
			(HC) TRITD1Bv1G206420.1	NAD(P)H-quinone oxidoreductase subunit 1	-17704
			(HC) TRITD1Bv1G206420.2	NAD(P)H-quinone oxidoreductase subunit 1	-17704
			(HC) TRITD1Bv1G206420.3	NADH-quinone oxidoreductase subunit H 1	-17704
			(HC) TRITD1Bv1G206420.4	NADH-quinone oxidoreductase subunit H 1	-17704
			(HC) TRITD1Bv1G206430.1	NAD(P)H-quinone oxidoreductase subunit H	-15908
			(HC) TRITD1Bv1G206460.1	Ycf68	-6914
			(HC) TRITD1Bv1G206470.1	phosphatidyl inositol monophosphate 5 kinase G	-3892
			(HC) TRITD1Bv1G206480.1	30S ribosomal protein S7, chloroplastic	-17
			(HC) TRITD1Bv1G206480.10	NAD(P)H-quinone oxidoreductase subunit 2, chloroplastic	-17
			(HC) TRITD1Bv1G206480.2	30S ribosomal protein S7, chloroplastic	-17
			(HC) TRITD1Bv1G206480.3	30S ribosomal protein S7, chloroplastic	-17
			(HC) TRITD1Bv1G206480.4	NAD(P)H-quinone oxidoreductase subunit 2, chloroplastic	-17
			(HC) TRITD1Bv1G206480.5	NAD(P)H-quinone oxidoreductase subunit 2, chloroplastic	-17
			(HC) TRITD1Bv1G206480.6	NAD(P)H-quinone oxidoreductase subunit 2, chloroplastic	-17
			(HC) TRITD1Bv1G206480.7	NAD(P)H-quinone oxidoreductase subunit 2, chloroplastic	-17
			(HC) TRITD1Bv1G206480.8	NAD(P)H-quinone oxidoreductase subunit 2, chloroplastic	-17
			(HC) TRITD1Bv1G206480.9	NAD(P)H-quinone oxidoreductase subunit 2, chloroplastic	-17
SNP46998	1B	628.67	(HC) TRITD1Bv1G206260.1	Photosystem II reaction center protein Z	-38211
			(HC) TRITD1Bv1G206300.1	ATP synthase subunit a, chloroplastic	-31718
			(HC) TRITD1Bv1G206300.2	ATP synthase subunit a, chloroplastic	-31718
			(HC) TRITD1Bv1G206310.1	ATP synthase subunit c, chloroplastic	-30290
			HC) TRITD1Bv1G206320.1	ATP synthase subunit b, chloroplastic	-29594
			(HC) TRITD1Bv1G206320.2	ATP synthase subunit b, chloroplastic	-29594
			(HC) TRITD1Bv1G206320.3	ATP synthase subunit b, chloroplastic	-29594
			(HC) TRITD1Bv1G206320.4	ATP synthase subunit b, chloroplastic	-29594
			(HC) TRITD1Bv1G206320.5	ATP synthase subunit b, chloroplastic	-29594
			HC) TRITD1Bv1G206320.6	ATP synthase subunit b, chloroplastic	-29594
			(HC) TRITD1Bv1G206330.1	ATP synthase subunit alpha	-28140
			(HC) TRITD1Bv1G206330.2	ATP synthase subunit alpha	-28140
			(HC) TRITD1Bv1G206330.3	ATP synthase subunit alpha	-28140
			(HC) TRITD1Bv1G206330.4	ATP synthase subunit alpha	-28140
			(HC) TRITD1Bv1G206400.1	NAD(P)H-quinone oxidoreductase subunit 6, chloroplastic	-19498
			(HC) TRITD1Bv1G206410.1	NAD(P)H-quinone oxidoreductase subunit I, chloroplastic	-18833
			(HC) TRITD1Bv1G206420.1	NAD(P)H-quinone oxidoreductase subunit 1	-17704
			(HC) TRITD1Bv1G206420.2	NAD(P)H-quinone oxidoreductase subunit 1	-17704
			(HC) TRITD1Bv1G206420.3	NADH-quinone oxidoreductase subunit H 1	-17704
			(HC) TRITD1Bv1G206420.4	NADH-quinone oxidoreductase subunit H 1	-17704
			(HC) TRITD1Bv1G206430.1	NAD(P)H-quinone oxidoreductase subunit H	-15908
			(HC) TRITD1Bv1G206460.1	Ycf68	-6914
			(HC) TRITD1Bv1G206470.1	phosphatidyl inositol monophosphate 5 kinase G	-3892
			(HC) TRITD1Bv1G206480.1	30S ribosomal protein S7, chloroplastic	-17
			(HC) TRITD1Bv1G206480.10	NAD(P)H-quinone oxidoreductase subunit 2, chloroplastic	-17
			(HC) TRITD1Bv1G206480.2	30S ribosomal protein S7, chloroplastic	-17
			(HC) TRITD1Bv1G206480.3	30S ribosomal protein S7, chloroplastic	-17
			(HC) TRITD1Bv1G206480.4	NAD(P)H-quinone oxidoreductase subunit 2, chloroplastic	-17
			(HC) TRITD1Bv1G206480.5	NAD(P)H-quinone oxidoreductase subunit 2, chloroplastic	-17
			(HC) TRITD1Bv1G206480.6	NAD(P)H-quinone oxidoreductase subunit 2, chloroplastic	-17
			(HC) TRITD1Bv1G206480.7	NAD(P)H-quinone oxidoreductase subunit 2, chloroplastic	-17
			(HC) TRITD1Bv1G206480.8	NAD(P)H-quinone oxidoreductase subunit 2, chloroplastic	-17
			(HC) TRITD1Bv1G206480.9	NAD(P)H-quinone oxidoreductase subunit 2, chloroplastic	-17
SNP46999	1B	628.67	(HC) TRITD1Bv1G206260.1	Photosystem II reaction center protein Z	-38211
			(HC) TRITD1Bv1G206300.1	ATP synthase subunit a, chloroplastic	-31718
			(HC) TRITD1Bv1G206300.2	ATP synthase subunit a, chloroplastic	-31718
			(HC) TRITD1Bv1G206310.1	ATP synthase subunit c, chloroplastic	-30290
			(HC) TRITD1Bv1G206320.1	ATP synthase subunit b, chloroplastic	-29594
			(HC) TRITD1Bv1G206320.2	ATP synthase subunit b, chloroplastic	-29594
			(HC) TRITD1Bv1G206320.3	ATP synthase subunit b, chloroplastic	-29594
			(HC) TRITD1Bv1G206320.4	ATP synthase subunit b, chloroplastic	-29594
			(HC) TRITD1Bv1G206320.5	ATP synthase subunit b, chloroplastic	-29594
			(HC) TRITD1Bv1G206320.6	ATP synthase subunit b, chloroplastic	-29594
			(HC) TRITD1Bv1G206330.1	ATP synthase subunit alpha	-28140
			(HC) TRITD1Bv1G206330.2	ATP synthase subunit alpha	-28140
			(HC) TRITD1Bv1G206330.3	ATP synthase subunit alpha	-28140
			(HC) TRITD1Bv1G206330.4	ATP synthase subunit alpha	-28140
			(HC) TRITD1Bv1G206400.1	NAD(P)H-quinone oxidoreductase subunit 6, chloroplastic	-19498
			(HC) TRITD1Bv1G206410.1	NAD(P)H-quinone oxidoreductase subunit I, chloroplastic	-18833
			(HC) TRITD1Bv1G206420.1	NAD(P)H-quinone oxidoreductase subunit 1	-17704
			(HC) TRITD1Bv1G206420.2	NAD(P)H-quinone oxidoreductase subunit 1	-17704
			(HC) TRITD1Bv1G206420.3	NADH-quinone oxidoreductase subunit H 1	-17704
			(HC) TRITD1Bv1G206420.4	NADH-quinone oxidoreductase subunit H 1	-17704
			(HC) TRITD1Bv1G206430.1	NAD(P)H-quinone oxidoreductase subunit H	-15908
			(HC) TRITD1Bv1G206460.1	Ycf68	-6914
			(HC) TRITD1Bv1G206470.1	phosphatidyl inositol monophosphate 5 kinase G	-3892
			(HC) TRITD1Bv1G206480.1	30S ribosomal protein S7, chloroplastic	-17
			(HC) TRITD1Bv1G206480.10	NAD(P)H-quinone oxidoreductase subunit 2, chloroplastic	-17
			(HC) TRITD1Bv1G206480.2	30S ribosomal protein S7, chloroplastic	-17
			(HC) TRITD1Bv1G206480.3	30S ribosomal protein S7, chloroplastic	-17
			(HC) TRITD1Bv1G206480.4	NAD(P)H-quinone oxidoreductase subunit 2, chloroplastic	-17
			(HC) TRITD1Bv1G206480.5	NAD(P)H-quinone oxidoreductase subunit 2, chloroplastic	-17
			(HC) TRITD1Bv1G206480.6	NAD(P)H-quinone oxidoreductase subunit 2, chloroplastic	-17
			(HC) TRITD1Bv1G206480.7	NAD(P)H-quinone oxidoreductase subunit 2, chloroplastic	-17
			(HC) TRITD1Bv1G206480.8	NAD(P)H-quinone oxidoreductase subunit 2, chloroplastic	-17
			(HC) TRITD1Bv1G206480.9	NAD(P)H-quinone oxidoreductase subunit 2, chloroplastic	-17
SNP47000	1B	628.67	(HC) TRITD1Bv1G206260.1	Photosystem II reaction center protein Z	-38211
			(HC) TRITD1Bv1G206300.1	ATP synthase subunit a, chloroplastic	-31718
			(HC) TRITD1Bv1G206300.2	ATP synthase subunit a, chloroplastic	-31718
			(HC) TRITD1Bv1G206310.1	ATP synthase subunit c, chloroplastic	-30290
			(HC) TRITD1Bv1G206320.1	ATP synthase subunit b, chloroplastic	-29594
			(HC) TRITD1Bv1G206320.2	ATP synthase subunit b, chloroplastic	-29594
			(HC) TRITD1Bv1G206320.3	ATP synthase subunit b, chloroplastic	-29594
			(HC) TRITD1Bv1G206320.4	ATP synthase subunit b, chloroplastic	-29594
			(HC) TRITD1Bv1G206320.5	ATP synthase subunit b, chloroplastic	-29594
			(HC) TRITD1Bv1G206320.6	ATP synthase subunit b, chloroplastic	-29594
			(HC) TRITD1Bv1G206330.1	ATP synthase subunit alpha	-28140
			(HC) TRITD1Bv1G206330.2	ATP synthase subunit alpha	-28140
			(HC) TRITD1Bv1G206330.3	ATP synthase subunit alpha	-28140
			(HC) TRITD1Bv1G206330.4	ATP synthase subunit alpha	-28140
			(HC) TRITD1Bv1G206400.1	NAD(P)H-quinone oxidoreductase subunit 6, chloroplastic	-19498
			(HC) TRITD1Bv1G206410.1	NAD(P)H-quinone oxidoreductase subunit I, chloroplastic	-18833
			(HC) TRITD1Bv1G206420.1	NAD(P)H-quinone oxidoreductase subunit 1	-17704
			(HC) TRITD1Bv1G206420.2	NAD(P)H-quinone oxidoreductase subunit 1	-17704
			(HC) TRITD1Bv1G206420.3	NADH-quinone oxidoreductase subunit H 1	-17704
			(HC) TRITD1Bv1G206420.4	NADH-quinone oxidoreductase subunit H 1	-17704
			(HC) TRITD1Bv1G206430.1	NAD(P)H-quinone oxidoreductase subunit H	-15908
			(HC) TRITD1Bv1G206460.1	Ycf68	-6914
			(HC) TRITD1Bv1G206470.1	phosphatidyl inositol monophosphate 5 kinase G	-3892
			(HC) TRITD1Bv1G206480.1	30S ribosomal protein S7, chloroplastic	-17
			(HC) TRITD1Bv1G206480.10	NAD(P)H-quinone oxidoreductase subunit 2, chloroplastic	-17
			(HC) TRITD1Bv1G206480.2	30S ribosomal protein S7, chloroplastic	-17
			(HC) TRITD1Bv1G206480.3	30S ribosomal protein S7, chloroplastic	-17
			(HC) TRITD1Bv1G206480.4	NAD(P)H-quinone oxidoreductase subunit 2, chloroplastic	-17
			(HC) TRITD1Bv1G206480.5	NAD(P)H-quinone oxidoreductase subunit 2, chloroplastic	-17
			(HC) TRITD1Bv1G206480.6	NAD(P)H-quinone oxidoreductase subunit 2, chloroplastic	-17
			(HC) TRITD1Bv1G206480.7	NAD(P)H-quinone oxidoreductase subunit 2, chloroplastic	-17
			(HC) TRITD1Bv1G206480.8	NAD(P)H-quinone oxidoreductase subunit 2, chloroplastic	-17
			(HC) TRITD1Bv1G206480.9	NAD(P)H-quinone oxidoreductase subunit 2, chloroplastic	-17
SNP47002	1B	628.67	HC) TRITD1Bv1G206260.1	Photosystem II reaction center protein Z	-38211
			(HC) TRITD1Bv1G206300.1	ATP synthase subunit a, chloroplastic	-31718
			(HC) TRITD1Bv1G206300.2	ATP synthase subunit a, chloroplastic	-31718
			(HC) TRITD1Bv1G206310.1	ATP synthase subunit c, chloroplastic	-30290
			(HC) TRITD1Bv1G206320.1	ATP synthase subunit b, chloroplastic	-29594
			(HC) TRITD1Bv1G206320.2	ATP synthase subunit b, chloroplastic	-29594
			(HC) TRITD1Bv1G206320.3	ATP synthase subunit b, chloroplastic	-29594
			(HC) TRITD1Bv1G206320.4	ATP synthase subunit b, chloroplastic	-29594
			(HC) TRITD1Bv1G206320.5	ATP synthase subunit b, chloroplastic	-29594
			(HC) TRITD1Bv1G206320.6	ATP synthase subunit b, chloroplastic	-29594
			HC) TRITD1Bv1G206330.1	ATP synthase subunit alpha	-28140
			(HC) TRITD1Bv1G206330.2	ATP synthase subunit alpha	-28140
			(HC) TRITD1Bv1G206330.3	ATP synthase subunit alpha	-28140
			(HC) TRITD1Bv1G206330.4	ATP synthase subunit alpha	-28140
			(HC) TRITD1Bv1G206400.1	NAD(P)H-quinone oxidoreductase subunit 6, chloroplastic	-19498
			(HC) TRITD1Bv1G206410.1	NAD(P)H-quinone oxidoreductase subunit I, chloroplastic	-18833
			(HC) TRITD1Bv1G206420.1	NAD(P)H-quinone oxidoreductase subunit 1	-17704
			(HC) TRITD1Bv1G206420.2	NAD(P)H-quinone oxidoreductase subunit 1	-17704
			(HC) TRITD1Bv1G206420.3	NADH-quinone oxidoreductase subunit H 1	-17704
			(HC) TRITD1Bv1G206420.4	NADH-quinone oxidoreductase subunit H 1	-17704
			(HC) TRITD1Bv1G206430.1	NAD(P)H-quinone oxidoreductase subunit H	-15908
			(HC) TRITD1Bv1G206460.1	Ycf68	-6914
			(HC) TRITD1Bv1G206470.1	phosphatidyl inositol monophosphate 5 kinase G	-3892
			(HC) TRITD1Bv1G206480.1	30S ribosomal protein S7, chloroplastic	-17
			(HC) TRITD1Bv1G206480.10	NAD(P)H-quinone oxidoreductase subunit 2, chloroplastic	-17
			(HC) TRITD1Bv1G206480.2	30S ribosomal protein S7, chloroplastic	-17
			(HC) TRITD1Bv1G206480.3	30S ribosomal protein S7, chloroplastic	-17
			(HC) TRITD1Bv1G206480.4	NAD(P)H-quinone oxidoreductase subunit 2, chloroplastic	-17
			(HC) TRITD1Bv1G206480.5	NAD(P)H-quinone oxidoreductase subunit 2, chloroplastic	-17
			(HC) TRITD1Bv1G206480.6	NAD(P)H-quinone oxidoreductase subunit 2, chloroplastic	-17
			(HC) TRITD1Bv1G206480.7	NAD(P)H-quinone oxidoreductase subunit 2, chloroplastic	-17
			(HC) TRITD1Bv1G206480.8	NAD(P)H-quinone oxidoreductase subunit 2, chloroplastic	-17
			(HC) TRITD1Bv1G206480.9	NAD(P)H-quinone oxidoreductase subunit 2, chloroplastic	-17
SNP47007	1B	628.67	(HC) TRITD1Bv1G206260.1	Photosystem II reaction center protein Z	-38211
			(HC) TRITD1Bv1G206300.1	ATP synthase subunit a, chloroplastic	-31718
			(HC) TRITD1Bv1G206300.2	ATP synthase subunit a, chloroplastic	-31718
			(HC) TRITD1Bv1G206310.1	ATP synthase subunit c, chloroplastic	-30290
			(HC) TRITD1Bv1G206320.1	ATP synthase subunit b, chloroplastic	-29594
			(HC) TRITD1Bv1G206320.2	ATP synthase subunit b, chloroplastic	-29594
			(HC) TRITD1Bv1G206320.3	ATP synthase subunit b, chloroplastic	-29594
			(HC) TRITD1Bv1G206320.4	ATP synthase subunit b, chloroplastic	-29594
			(HC) TRITD1Bv1G206320.5	ATP synthase subunit b, chloroplastic	-29594
			HC) TRITD1Bv1G206320.6	ATP synthase subunit b, chloroplastic	-29594
			(HC) TRITD1Bv1G206330.1	ATP synthase subunit alpha	-28140
			(HC) TRITD1Bv1G206330.2	ATP synthase subunit alpha	-28140
			(HC) TRITD1Bv1G206330.3	ATP synthase subunit alpha	-28140
			(HC) TRITD1Bv1G206330.4	ATP synthase subunit alpha	-28140
			(HC) TRITD1Bv1G206400.1	NAD(P)H-quinone oxidoreductase subunit 6, chloroplastic	-19498
			(HC) TRITD1Bv1G206410.1	NAD(P)H-quinone oxidoreductase subunit I, chloroplastic	-18833
			(HC) TRITD1Bv1G206420.1	NAD(P)H-quinone oxidoreductase subunit 1	-17704
			(HC) TRITD1Bv1G206420.2	NAD(P)H-quinone oxidoreductase subunit 1	-17704
			(HC) TRITD1Bv1G206420.3	NADH-quinone oxidoreductase subunit H 1	-17704
			(HC) TRITD1Bv1G206420.4	NADH-quinone oxidoreductase subunit H 1	-17704
			(HC) TRITD1Bv1G206430.1	NAD(P)H-quinone oxidoreductase subunit H	-15908
			(HC) TRITD1Bv1G206460.1	Ycf68	-6914
			(HC) TRITD1Bv1G206470.1	phosphatidyl inositol monophosphate 5 kinase G	-3892
			(HC) TRITD1Bv1G206480.1	30S ribosomal protein S7, chloroplastic	-17
			(HC) TRITD1Bv1G206480.10	NAD(P)H-quinone oxidoreductase subunit 2, chloroplastic	-17
			(HC) TRITD1Bv1G206480.2	30S ribosomal protein S7, chloroplastic	-17
			(HC) TRITD1Bv1G206480.3	30S ribosomal protein S7, chloroplastic	-17
			(HC) TRITD1Bv1G206480.4	NAD(P)H-quinone oxidoreductase subunit 2, chloroplastic	-17
			(HC) TRITD1Bv1G206480.5	NAD(P)H-quinone oxidoreductase subunit 2, chloroplastic	-17
			(HC) TRITD1Bv1G206480.6	NAD(P)H-quinone oxidoreductase subunit 2, chloroplastic	-17
			(HC) TRITD1Bv1G206480.7	NAD(P)H-quinone oxidoreductase subunit 2, chloroplastic	-17
			(HC) TRITD1Bv1G206480.8	NAD(P)H-quinone oxidoreductase subunit 2, chloroplastic	-17
			(HC) TRITD1Bv1G206480.9	NAD(P)H-quinone oxidoreductase subunit 2, chloroplastic	-17
SNP47015	1B	628.67	(HC) TRITD1Bv1G206260.1	Photosystem II reaction center protein Z	-38211
			(HC) TRITD1Bv1G206300.1	ATP synthase subunit a, chloroplastic	-31718
			(HC) TRITD1Bv1G206300.2	ATP synthase subunit a, chloroplastic	-31718
			(HC) TRITD1Bv1G206310.1	ATP synthase subunit c, chloroplastic	-30290
			HC) TRITD1Bv1G206320.1	ATP synthase subunit b, chloroplastic	-29594
			(HC) TRITD1Bv1G206320.2	ATP synthase subunit b, chloroplastic	-29594
			(HC) TRITD1Bv1G206320.3	ATP synthase subunit b, chloroplastic	-29594
			(HC) TRITD1Bv1G206320.4	ATP synthase subunit b, chloroplastic	-29594
			(HC) TRITD1Bv1G206320.5	ATP synthase subunit b, chloroplastic	-29594
			HC) TRITD1Bv1G206320.6	ATP synthase subunit b, chloroplastic	-29594
			(HC) TRITD1Bv1G206330.1	ATP synthase subunit alpha	-28140
			(HC) TRITD1Bv1G206330.2	ATP synthase subunit alpha	-28140
			(HC) TRITD1Bv1G206330.3	ATP synthase subunit alpha	-28140
			(HC) TRITD1Bv1G206330.4	ATP synthase subunit alpha	-28140
			(HC) TRITD1Bv1G206400.1	NAD(P)H-quinone oxidoreductase subunit 6, chloroplastic	-19498
			(HC) TRITD1Bv1G206410.1	NAD(P)H-quinone oxidoreductase subunit I, chloroplastic	-18833
			(HC) TRITD1Bv1G206420.1	NAD(P)H-quinone oxidoreductase subunit 1	-17704
			(HC) TRITD1Bv1G206420.2	NAD(P)H-quinone oxidoreductase subunit 1	-17704
			(HC) TRITD1Bv1G206420.3	NADH-quinone oxidoreductase subunit H 1	-17704
			(HC) TRITD1Bv1G206420.4	NADH-quinone oxidoreductase subunit H 1	-17704
			(HC) TRITD1Bv1G206430.1	NAD(P)H-quinone oxidoreductase subunit H	-15908
			(HC) TRITD1Bv1G206460.1	Ycf68	-6914
			(HC) TRITD1Bv1G206470.1	phosphatidyl inositol monophosphate 5 kinase G	-3892
			(HC) TRITD1Bv1G206480.1	30S ribosomal protein S7, chloroplastic	-17
			(HC) TRITD1Bv1G206480.10	NAD(P)H-quinone oxidoreductase subunit 2, chloroplastic	-17
			(HC) TRITD1Bv1G206480.2	30S ribosomal protein S7, chloroplastic	-17
			(HC) TRITD1Bv1G206480.3	30S ribosomal protein S7, chloroplastic	-17
			(HC) TRITD1Bv1G206480.4	NAD(P)H-quinone oxidoreductase subunit 2, chloroplastic	-17
			(HC) TRITD1Bv1G206480.5	NAD(P)H-quinone oxidoreductase subunit 2, chloroplastic	-17
			(HC) TRITD1Bv1G206480.6	NAD(P)H-quinone oxidoreductase subunit 2, chloroplastic	-17
			(HC) TRITD1Bv1G206480.7	NAD(P)H-quinone oxidoreductase subunit 2, chloroplastic	-17
			(HC) TRITD1Bv1G206480.8	NAD(P)H-quinone oxidoreductase subunit 2, chloroplastic	-17
			(HC) TRITD1Bv1G206480.9	NAD(P)H-quinone oxidoreductase subunit 2, chloroplastic	-17
SNP47029	1B	628.67	(HC) TRITD1Bv1G206260.1	Photosystem II reaction center protein Z	-38211
			(HC) TRITD1Bv1G206300.1	ATP synthase subunit a, chloroplastic	-31718
			(HC) TRITD1Bv1G206300.2	ATP synthase subunit a, chloroplastic	-31718
			(HC) TRITD1Bv1G206310.1	ATP synthase subunit c, chloroplastic	-30290
			(HC) TRITD1Bv1G206320.1	ATP synthase subunit b, chloroplastic	-29594
			(HC) TRITD1Bv1G206320.2	ATP synthase subunit b, chloroplastic	-29594
			(HC) TRITD1Bv1G206320.3	ATP synthase subunit b, chloroplastic	-29594
			(HC) TRITD1Bv1G206320.4	ATP synthase subunit b, chloroplastic	-29594
			(HC) TRITD1Bv1G206320.5	ATP synthase subunit b, chloroplastic	-29594
			(HC) TRITD1Bv1G206320.6	ATP synthase subunit b, chloroplastic	-29594
			(HC) TRITD1Bv1G206330.1	ATP synthase subunit alpha	-28140
			(HC) TRITD1Bv1G206330.2	ATP synthase subunit alpha	-28140
			(HC) TRITD1Bv1G206330.3	ATP synthase subunit alpha	-28140
			(HC) TRITD1Bv1G206330.4	ATP synthase subunit alpha	-28140
			(HC) TRITD1Bv1G206400.1	NAD(P)H-quinone oxidoreductase subunit 6, chloroplastic	-19498
			(HC) TRITD1Bv1G206410.1	NAD(P)H-quinone oxidoreductase subunit I, chloroplastic	-18833
			(HC) TRITD1Bv1G206420.1	NAD(P)H-quinone oxidoreductase subunit 1	-17704
			(HC) TRITD1Bv1G206420.2	NAD(P)H-quinone oxidoreductase subunit 1	-17704
			(HC) TRITD1Bv1G206420.3	NADH-quinone oxidoreductase subunit H 1	-17704
			(HC) TRITD1Bv1G206420.4	NADH-quinone oxidoreductase subunit H 1	-17704
			(HC) TRITD1Bv1G206430.1	NAD(P)H-quinone oxidoreductase subunit H	-15908
			(HC) TRITD1Bv1G206460.1	Ycf68	-6914
			(HC) TRITD1Bv1G206470.1	phosphatidyl inositol monophosphate 5 kinase G	-3892
			(HC) TRITD1Bv1G206480.1	30S ribosomal protein S7, chloroplastic	-17
			(HC) TRITD1Bv1G206480.10	NAD(P)H-quinone oxidoreductase subunit 2, chloroplastic	-17
			(HC) TRITD1Bv1G206480.2	30S ribosomal protein S7, chloroplastic	-17
			(HC) TRITD1Bv1G206480.3	30S ribosomal protein S7, chloroplastic	-17
			(HC) TRITD1Bv1G206480.4	NAD(P)H-quinone oxidoreductase subunit 2, chloroplastic	-17
			(HC) TRITD1Bv1G206480.5	NAD(P)H-quinone oxidoreductase subunit 2, chloroplastic	-17
			(HC) TRITD1Bv1G206480.6	NAD(P)H-quinone oxidoreductase subunit 2, chloroplastic	-17
			(HC) TRITD1Bv1G206480.7	NAD(P)H-quinone oxidoreductase subunit 2, chloroplastic	-17
			(HC) TRITD1Bv1G206480.8	NAD(P)H-quinone oxidoreductase subunit 2, chloroplastic	-17
			(HC) TRITD1Bv1G206480.9	NAD(P)H-quinone oxidoreductase subunit 2, chloroplastic	-17
SNP47032	1B	628.67	(HC) TRITD1Bv1G206260.1	Photosystem II reaction center protein Z	-38211
			(HC) TRITD1Bv1G206300.1	ATP synthase subunit a, chloroplastic	-31718
			(HC) TRITD1Bv1G206300.2	ATP synthase subunit a, chloroplastic	-31718
			(HC) TRITD1Bv1G206310.1	ATP synthase subunit c, chloroplastic	-30290
			(HC) TRITD1Bv1G206320.1	ATP synthase subunit b, chloroplastic	-29594
			(HC) TRITD1Bv1G206320.2	ATP synthase subunit b, chloroplastic	-29594
			(HC) TRITD1Bv1G206320.3	ATP synthase subunit b, chloroplastic	-29594
			(HC) TRITD1Bv1G206320.4	ATP synthase subunit b, chloroplastic	-29594
			(HC) TRITD1Bv1G206320.5	ATP synthase subunit b, chloroplastic	-29594
			(HC) TRITD1Bv1G206320.6	ATP synthase subunit b, chloroplastic	-29594
			(HC) TRITD1Bv1G206330.1	ATP synthase subunit alpha	-28140
			(HC) TRITD1Bv1G206330.2	ATP synthase subunit alpha	-28140
			(HC) TRITD1Bv1G206330.3	ATP synthase subunit alpha	-28140
			(HC) TRITD1Bv1G206330.4	ATP synthase subunit alpha	-28140
			(HC) TRITD1Bv1G206400.1	NAD(P)H-quinone oxidoreductase subunit 6, chloroplastic	-19498
			(HC) TRITD1Bv1G206410.1	NAD(P)H-quinone oxidoreductase subunit I, chloroplastic	-18833
			(HC) TRITD1Bv1G206420.1	NAD(P)H-quinone oxidoreductase subunit 1	-17704
			(HC) TRITD1Bv1G206420.2	NAD(P)H-quinone oxidoreductase subunit 1	-17704
			(HC) TRITD1Bv1G206420.3	NADH-quinone oxidoreductase subunit H 1	-17704
			(HC) TRITD1Bv1G206420.4	NADH-quinone oxidoreductase subunit H 1	-17704
			(HC) TRITD1Bv1G206430.1	NAD(P)H-quinone oxidoreductase subunit H	-15908
			(HC) TRITD1Bv1G206460.1	Ycf68	-6914
			(HC) TRITD1Bv1G206470.1	phosphatidyl inositol monophosphate 5 kinase G	-3892
			(HC) TRITD1Bv1G206480.1	30S ribosomal protein S7, chloroplastic	-17
			(HC) TRITD1Bv1G206480.10	NAD(P)H-quinone oxidoreductase subunit 2, chloroplastic	-17
			(HC) TRITD1Bv1G206480.2	30S ribosomal protein S7, chloroplastic	-17
			(HC) TRITD1Bv1G206480.3	30S ribosomal protein S7, chloroplastic	-17
			(HC) TRITD1Bv1G206480.4	NAD(P)H-quinone oxidoreductase subunit 2, chloroplastic	-17
			(HC) TRITD1Bv1G206480.5	NAD(P)H-quinone oxidoreductase subunit 2, chloroplastic	-17
			(HC) TRITD1Bv1G206480.6	NAD(P)H-quinone oxidoreductase subunit 2, chloroplastic	-17
			(HC) TRITD1Bv1G206480.7	NAD(P)H-quinone oxidoreductase subunit 2, chloroplastic	-17
			(HC) TRITD1Bv1G206480.8	NAD(P)H-quinone oxidoreductase subunit 2, chloroplastic	-17
			(HC) TRITD1Bv1G206480.9	NAD(P)H-quinone oxidoreductase subunit 2, chloroplastic	-17
SNP47034	1B	628.67	(HC) TRITD1Bv1G206260.1	Photosystem II reaction center protein Z	-38211
			(HC) TRITD1Bv1G206300.1	ATP synthase subunit a, chloroplastic	-31718
			(HC) TRITD1Bv1G206300.2	ATP synthase subunit a, chloroplastic	-31718
			(HC) TRITD1Bv1G206310.1	ATP synthase subunit c, chloroplastic	-30290
			(HC) TRITD1Bv1G206320.1	ATP synthase subunit b, chloroplastic	-29594
			(HC) TRITD1Bv1G206320.2	ATP synthase subunit b, chloroplastic	-29594
			(HC) TRITD1Bv1G206320.3	ATP synthase subunit b, chloroplastic	-29594
			(HC) TRITD1Bv1G206320.4	ATP synthase subunit b, chloroplastic	-29594
			(HC) TRITD1Bv1G206320.5	ATP synthase subunit b, chloroplastic	-29594
			(HC) TRITD1Bv1G206320.6	ATP synthase subunit b, chloroplastic	-29594
			(HC) TRITD1Bv1G206330.1	ATP synthase subunit alpha	-28140
			(HC) TRITD1Bv1G206330.2	ATP synthase subunit alpha	-28140
			(HC) TRITD1Bv1G206330.3	ATP synthase subunit alpha	-28140
			(HC) TRITD1Bv1G206330.4	ATP synthase subunit alpha	-28140
			(HC) TRITD1Bv1G206400.1	NAD(P)H-quinone oxidoreductase subunit 6, chloroplastic	-19498
			(HC) TRITD1Bv1G206410.1	NAD(P)H-quinone oxidoreductase subunit I, chloroplastic	-18833
			(HC) TRITD1Bv1G206420.1	NAD(P)H-quinone oxidoreductase subunit 1	-17704
			(HC) TRITD1Bv1G206420.2	NAD(P)H-quinone oxidoreductase subunit 1	-17704
			(HC) TRITD1Bv1G206420.3	NADH-quinone oxidoreductase subunit H 1	-17704
			(HC) TRITD1Bv1G206420.4	NADH-quinone oxidoreductase subunit H 1	-17704
			(HC) TRITD1Bv1G206430.1	NAD(P)H-quinone oxidoreductase subunit H	-15908
			(HC) TRITD1Bv1G206460.1	Ycf68	-6914
			(HC) TRITD1Bv1G206470.1	phosphatidyl inositol monophosphate 5 kinase G	-3892
			(HC) TRITD1Bv1G206480.1	30S ribosomal protein S7, chloroplastic	-17
			(HC) TRITD1Bv1G206480.10	NAD(P)H-quinone oxidoreductase subunit 2, chloroplastic	-17
			(HC) TRITD1Bv1G206480.2	30S ribosomal protein S7, chloroplastic	-17
			(HC) TRITD1Bv1G206480.3	30S ribosomal protein S7, chloroplastic	-17
			(HC) TRITD1Bv1G206480.4	NAD(P)H-quinone oxidoreductase subunit 2, chloroplastic	-17
			(HC) TRITD1Bv1G206480.5	NAD(P)H-quinone oxidoreductase subunit 2, chloroplastic	-17
			(HC) TRITD1Bv1G206480.6	NAD(P)H-quinone oxidoreductase subunit 2, chloroplastic	-17
			(HC) TRITD1Bv1G206480.7	NAD(P)H-quinone oxidoreductase subunit 2, chloroplastic	-17
			(HC) TRITD1Bv1G206480.8	NAD(P)H-quinone oxidoreductase subunit 2, chloroplastic	-17
			(HC) TRITD1Bv1G206480.9	NAD(P)H-quinone oxidoreductase subunit 2, chloroplastic	-17
SNP47036	1B	628.67	(HC) TRITD1Bv1G206260.1	Photosystem II reaction center protein Z	-31718
			(HC) TRITD1Bv1G206300.1	ATP synthase subunit a, chloroplastic	-31718
			(HC) TRITD1Bv1G206300.2	ATP synthase subunit a, chloroplastic	-30290
			(HC) TRITD1Bv1G206310.1	ATP synthase subunit c, chloroplastic	-29594
			(HC) TRITD1Bv1G206320.1	ATP synthase subunit b, chloroplastic	-29594
			(HC) TRITD1Bv1G206320.2	ATP synthase subunit b, chloroplastic	-29594
			(HC) TRITD1Bv1G206320.3	ATP synthase subunit b, chloroplastic	-29594
			(HC) TRITD1Bv1G206320.4	ATP synthase subunit b, chloroplastic	-29594
			(HC) TRITD1Bv1G206320.5	ATP synthase subunit b, chloroplastic	-29594
			(HC) TRITD1Bv1G206320.6	ATP synthase subunit b, chloroplastic	-28140
			(HC) TRITD1Bv1G206330.1	ATP synthase subunit alpha	-28140
			(HC) TRITD1Bv1G206330.2	ATP synthase subunit alpha	-28140
			(HC) TRITD1Bv1G206330.3	ATP synthase subunit alpha	-28140
			(HC) TRITD1Bv1G206330.4	ATP synthase subunit alpha	-19498
			(HC) TRITD1Bv1G206400.1	NAD(P)H-quinone oxidoreductase subunit 6, chloroplastic	-18833
			(HC) TRITD1Bv1G206410.1	NAD(P)H-quinone oxidoreductase subunit I, chloroplastic	-17704
			(HC) TRITD1Bv1G206420.1	NAD(P)H-quinone oxidoreductase subunit 1	-17704
			(HC) TRITD1Bv1G206420.2	NAD(P)H-quinone oxidoreductase subunit 1	-17704
			(HC) TRITD1Bv1G206420.3	NADH-quinone oxidoreductase subunit H 1	-17704
			(HC) TRITD1Bv1G206420.4	NADH-quinone oxidoreductase subunit H 1	-15908
			(HC) TRITD1Bv1G206430.1	NAD(P)H-quinone oxidoreductase subunit H	-6914
			(HC) TRITD1Bv1G206460.1	Ycf68	-3892
			(HC) TRITD1Bv1G206470.1	phosphatidyl inositol monophosphate 5 kinase G	-17
			(HC) TRITD1Bv1G206480.1	30S ribosomal protein S7, chloroplastic	-17
			(HC) TRITD1Bv1G206480.10	NAD(P)H-quinone oxidoreductase subunit 2, chloroplastic	-17
			(HC) TRITD1Bv1G206480.2	30S ribosomal protein S7, chloroplastic	-17
			(HC) TRITD1Bv1G206480.3	30S ribosomal protein S7, chloroplastic	-17
			(HC) TRITD1Bv1G206480.4	NAD(P)H-quinone oxidoreductase subunit 2, chloroplastic	-17
			(HC) TRITD1Bv1G206480.5	NAD(P)H-quinone oxidoreductase subunit 2, chloroplastic	-17
			(HC) TRITD1Bv1G206480.6	NAD(P)H-quinone oxidoreductase subunit 2, chloroplastic	-17
			(HC) TRITD1Bv1G206480.7	NAD(P)H-quinone oxidoreductase subunit 2, chloroplastic	-17
			(HC) TRITD1Bv1G206480.8	NAD(P)H-quinone oxidoreductase subunit 2, chloroplastic	-17
			(HC) TRITD1Bv1G206480.9	NAD(P)H-quinone oxidoreductase subunit 2, chloroplastic	-17
SNP47037	1B	628.67	(HC) TRITD1Bv1G206260.1	Photosystem II reaction center protein Z	-38211
			(HC) TRITD1Bv1G206300.1	ATP synthase subunit a, chloroplastic	-31718
			(HC) TRITD1Bv1G206300.2	ATP synthase subunit a, chloroplastic	-31718
			(HC) TRITD1Bv1G206310.1	ATP synthase subunit c, chloroplastic	-30290
			(HC) TRITD1Bv1G206320.1	ATP synthase subunit b, chloroplastic	-29594
			(HC) TRITD1Bv1G206320.2	ATP synthase subunit b, chloroplastic	-29594
			(HC) TRITD1Bv1G206320.3	ATP synthase subunit b, chloroplastic	-29594
			(HC) TRITD1Bv1G206320.4	ATP synthase subunit b, chloroplastic	-29594
			(HC) TRITD1Bv1G206320.5	ATP synthase subunit b, chloroplastic	-29594
			(HC) TRITD1Bv1G206320.6	ATP synthase subunit b, chloroplastic	-29594
			(HC) TRITD1Bv1G206330.1	ATP synthase subunit alpha	-28140
			(HC) TRITD1Bv1G206330.2	ATP synthase subunit alpha	-28140
			(HC) TRITD1Bv1G206330.3	ATP synthase subunit alpha	-28140
			(HC) TRITD1Bv1G206330.4	ATP synthase subunit alpha	-28140
			(HC) TRITD1Bv1G206400.1	NAD(P)H-quinone oxidoreductase subunit 6, chloroplastic	-19498
			(HC) TRITD1Bv1G206410.1	NAD(P)H-quinone oxidoreductase subunit I, chloroplastic	-18833
			(HC) TRITD1Bv1G206420.1	NAD(P)H-quinone oxidoreductase subunit 1	-17704
			(HC) TRITD1Bv1G206420.2	NAD(P)H-quinone oxidoreductase subunit 1	-17704
			(HC) TRITD1Bv1G206420.3	NADH-quinone oxidoreductase subunit H 1	-17704
			(HC) TRITD1Bv1G206420.4	NADH-quinone oxidoreductase subunit H 1	-17704
			(HC) TRITD1Bv1G206430.1	NAD(P)H-quinone oxidoreductase subunit H	-15908
			(HC) TRITD1Bv1G206460.1	Ycf68	-6914
			(HC) TRITD1Bv1G206470.1	phosphatidyl inositol monophosphate 5 kinase G	-3892
			(HC) TRITD1Bv1G206480.1	30S ribosomal protein S7, chloroplastic	-17
			(HC) TRITD1Bv1G206480.10	NAD(P)H-quinone oxidoreductase subunit 2, chloroplastic	-17
			(HC) TRITD1Bv1G206480.2	30S ribosomal protein S7, chloroplastic	-17
			(HC) TRITD1Bv1G206480.3	30S ribosomal protein S7, chloroplastic	-17
			(HC) TRITD1Bv1G206480.4	NAD(P)H-quinone oxidoreductase subunit 2, chloroplastic	-17
			(HC) TRITD1Bv1G206480.5	NAD(P)H-quinone oxidoreductase subunit 2, chloroplastic	-17
			(HC) TRITD1Bv1G206480.6	NAD(P)H-quinone oxidoreductase subunit 2, chloroplastic	-17
			(HC) TRITD1Bv1G206480.7	NAD(P)H-quinone oxidoreductase subunit 2, chloroplastic	-17
			(HC) TRITD1Bv1G206480.8	NAD(P)H-quinone oxidoreductase subunit 2, chloroplastic	-17
			(HC) TRITD1Bv1G206480.9	NAD(P)H-quinone oxidoreductase subunit 2, chloroplastic	-17
SNP47605	1B	628.64	(HC) TRITD1Bv1G206260.1	Photosystem II reaction center protein Z	632
			(HC) TRITD1Bv1G206300.1	ATP synthase subunit a, chloroplastic	7125
			(HC) TRITD1Bv1G206300.2	ATP synthase subunit a, chloroplastic	7125
			(HC) TRITD1Bv1G206310.1	ATP synthase subunit c, chloroplastic	8553
			(HC) TRITD1Bv1G206320.1	ATP synthase subunit b, chloroplastic	9249
			(HC) TRITD1Bv1G206320.2	ATP synthase subunit b, chloroplastic	9249
			(HC) TRITD1Bv1G206320.3	ATP synthase subunit b, chloroplastic	9249
			(HC) TRITD1Bv1G206320.4	ATP synthase subunit b, chloroplastic	9249
			(HC) TRITD1Bv1G206320.5	ATP synthase subunit b, chloroplastic	9249
			(HC) TRITD1Bv1G206320.6	ATP synthase subunit b, chloroplastic	9249
			(HC) TRITD1Bv1G206330.1	ATP synthase subunit alpha	10703
			(HC) TRITD1Bv1G206330.2	ATP synthase subunit alpha	10703
			(HC) TRITD1Bv1G206330.3	ATP synthase subunit alpha	10703
			(HC) TRITD1Bv1G206330.4	ATP synthase subunit alpha	10703
			(HC) TRITD1Bv1G206400.1	NAD(P)H-quinone oxidoreductase subunit 6, chloroplastic	19345
			(HC) TRITD1Bv1G206410.1	NAD(P)H-quinone oxidoreductase subunit I, chloroplastic	20010
			(HC) TRITD1Bv1G206420.1	NAD(P)H-quinone oxidoreductase subunit 1	21139
			(HC) TRITD1Bv1G206420.2	NAD(P)H-quinone oxidoreductase subunit 1	21139
			(HC) TRITD1Bv1G206420.3	NADH-quinone oxidoreductase subunit H 1	21139
			(HC) TRITD1Bv1G206420.4	NADH-quinone oxidoreductase subunit H 1	21139
			(HC) TRITD1Bv1G206430.1	NAD(P)H-quinone oxidoreductase subunit H	22935
			(HC) TRITD1Bv1G206460.1	Ycf68	31929
			(HC) TRITD1Bv1G206470.1	phosphatidyl inositol monophosphate 5 kinase G	34951
			(HC) TRITD1Bv1G206480.1	30S ribosomal protein S7, chloroplastic	38826
			(HC) TRITD1Bv1G206480.10	NAD(P)H-quinone oxidoreductase subunit 2, chloroplastic	38826
			(HC) TRITD1Bv1G206480.2	30S ribosomal protein S7, chloroplastic	38826
			(HC) TRITD1Bv1G206480.3	30S ribosomal protein S7, chloroplastic	38826
			(HC) TRITD1Bv1G206480.4	NAD(P)H-quinone oxidoreductase subunit 2, chloroplastic	38826
			(HC) TRITD1Bv1G206480.5	NAD(P)H-quinone oxidoreductase subunit 2, chloroplastic	38826
			(HC) TRITD1Bv1G206480.6	NAD(P)H-quinone oxidoreductase subunit 2, chloroplastic	38826
			(HC) TRITD1Bv1G206480.7	NAD(P)H-quinone oxidoreductase subunit 2, chloroplastic	38826
			(HC) TRITD1Bv1G206480.8	NAD(P)H-quinone oxidoreductase subunit 2, chloroplastic	38826
			(HC) TRITD1Bv1G206480.9	NAD(P)H-quinone oxidoreductase subunit 2, chloroplastic	38826
SNP47459	3B	274.3	(HC) TRITD3Bv1G096360.1	Protein ZINC INDUCED FACILITATOR-LIKE 1	-41480
			(HC) TRITD3Bv1G096360.2	Protein ZINC INDUCED FACILITATOR-LIKE 1	-41480
			(HC) TRITD3Bv1G096360.3	Protein ZINC INDUCED FACILITATOR-LIKE 1	-41480
			(HC) TRITD3Bv1G096360.4	Protein ZINC INDUCED FACILITATOR-LIKE 1	-41480
			(HC) TRITD3Bv1G096360.5	Protein zinc induced facilitator-like 1	-41480
			(HC) TRITD3Bv1G096360.6	Protein ZINC INDUCED FACILITATOR-LIKE 1 G	-41480
SNP47470	3B	274.3	(HC) TRITD3Bv1G096360.1	Protein ZINC INDUCED FACILITATOR-LIKE 1	-41480
			(HC) TRITD3Bv1G096360.2	Protein ZINC INDUCED FACILITATOR-LIKE 1	-41480
			(HC) TRITD3Bv1G096360.3	Protein ZINC INDUCED FACILITATOR-LIKE 1	-41480
			(HC) TRITD3Bv1G096360.4	Protein ZINC INDUCED FACILITATOR-LIKE 1	-41480
			(HC) TRITD3Bv1G096360.5	Protein zinc induced facilitator-like 1	-41480
			(HC) TRITD3Bv1G096360.6	Protein ZINC INDUCED FACILITATOR-LIKE 1 G	-41480
SNP48469	2B	705.19	(HC) TRITD2Bv1G232720.1	SAUR-like auxin-responsive protein family	-376
SNP71181	6B	16.87	(HC) TRITD6Bv1G005630.1	tRNA-specific 2-thiouridylase MnmA	-18720
			(HC) TRITD6Bv1G005630.2	tRNA-specific 2-thiouridylase MnmA	-18720
			(HC) TRITD6Bv1G005640.1	Zinc finger with UFM1-specific peptidase domain protein	-13103
			(HC) TRITD6Bv1G005640.2	Zinc finger with UFM1-specific peptidase domain protein	-13103
SNP73540	5A	511.67	(HC) TRITD5Av1G189050.1	Cortical cell-delineating protein	-22457
			(HC) TRITD5Av1G189060.1	T-complex protein 1 subunit beta	-14655
			(HC) TRITD5Av1G189060.2	T-complex protein 1 subunit beta	-14655
			(HC) TRITD5Av1G189060.3	T-complex protein 1 subunit beta	-14655
			(HC) TRITD5Av1G189070.1	SAUR-like auxin-responsive protein family	-8776
			(HC) TRITD5Av1G189080.1	SAUR-like auxin-responsive protein family	-7327
			(HC) TRITD5Av1G189090.1	SAUR-like auxin-responsive protein family	-6822
			(HC) TRITD5Av1G189090.2	SAUR-like auxin-responsive protein family	-6822
			(HC) TRITD5Av1G189090.3	SAUR-like auxin-responsive protein family	-6822
			(HC) TRITD5Av1G189130.1	Ribosomal RNA small subunit methyltransferase G G	-1792
			(HC) TRITD5Av1G189140.1	SAUR-like auxin-responsive protein family	-347
			(HC) TRITD5Av1G189150.1	Auxin responsive protein	1929
SNP73861	1B	558.95	(HC) TRITD1Bv1G181240.1	Foldase protein PrsA G	-29465
SNP73951	7A	3.03	(HC) TRITD7Av1G001620.1	Beta-fructofuranosidase 1	-36407
			(HC) TRITD7Av1G001620.10	Beta-fructofuranosidase 1	-36407
			(HC) TRITD7Av1G001620.2	Beta-fructofuranosidase 1	-36407
			(HC) TRITD7Av1G001620.3	Acid invertase 1	-36407
			(HC) TRITD7Av1G001620.4	Acid invertase 1	-36407
			(HC) TRITD7Av1G001620.5	Acid invertase 1	-36407
			(HC) TRITD7Av1G001620.6	Beta-fructofuranosidase 1	-36407
			(HC) TRITD7Av1G001620.7	Beta-fructofuranosidase 1	-36407
			(HC) TRITD7Av1G001620.8	Beta-fructofuranosidase 1	-36407
			(HC) TRITD7Av1G001620.9	Beta-fructofuranosidase 1	-36407
			(HC) TRITD7Av1G001650.1	Beta-fructofuranosidase 1	-526
			(HC) TRITD7Av1G001650.10	Beta-fructofuranosidase 1	-526
			(HC) TRITD7Av1G001650.11	Beta-fructofuranosidase 1	-526
			(HC) TRITD7Av1G001650.12	Beta-fructofuranosidase 1	-526
			(HC) TRITD7Av1G001650.13	Beta-fructofuranosidase 1	-526
			(HC) TRITD7Av1G001650.14	Beta-fructofuranosidase 1	-526
			(HC) TRITD7Av1G001650.15	Beta-fructofuranosidase 1	-526
			(HC) TRITD7Av1G001650.2	Beta-fructofuranosidase 1	-526
			(HC) TRITD7Av1G001650.3	Beta-fructofuranosidase 1	-526
			(HC) TRITD7Av1G001650.4	Beta-fructofuranosidase 1	-526
			(HC) TRITD7Av1G001650.5	Beta-fructofuranosidase 1	-526
			(HC) TRITD7Av1G001650.6	Beta-fructofuranosidase 1	-526
			(HC) TRITD7Av1G001650.7	Beta-fructofuranosidase 1	-526
			(HC) TRITD7Av1G001650.8	Beta-fructofuranosidase 1	-526
			(HC) TRITD7Av1G001650.9	Beta-fructofuranosidase 1	-526
			(HC) TRITD7Av1G001660.1	null	3767
			(HC) TRITD7Av1G001670.1	Monocopper oxidase-like protein SKU5	41290
			(HC) TRITD7Av1G001670.2	Monocopper oxidase-like protein SKU5	41290
			(HC) TRITD7Av1G001670.3	Monocopper oxidase-like protein SKU5	41290
SNP74059	7B	686.3	(HC) TRITD7Bv1G220690.1	Elongator complex protein 4	-5937
			(HC) TRITD7Bv1G220690.2	Elongator complex protein 4	-5937
			(HC) TRITD7Bv1G220700.1	Protein kinase, putative	-2866
			(HC) TRITD7Bv1G220700.2	Protein kinase, putative	-2866
SNP74122	6B	11.66	(HC) TRITD6Bv1G003870.1	O-methyltransferase family protein	-1369
			(HC) TRITD6Bv1G003870.2	O-methyltransferase family protein	-1369
			(HC) TRITD6Bv1G003870.3	O-methyltransferase family protein	-1369
			(HC) TRITD6Bv1G003880.1	Chalcone synthase	31429
			(HC) TRITD6Bv1G003880.2	Chalcone synthase	31429
			(HC) TRITD6Bv1G003890.1	Nitric oxide reductase FlRd-NAD(+) reductase	33236
SNP74788	3A	510.82	(HC) TRITD3Av1G183870.1	Pentatricopeptide repeat-containing protein	-15351
			(HC) TRITD3Av1G183870.2	Pentatricopeptide repeat-containing protein	-15351
			(HC) TRITD3Av1G183870.3	Pentatricopeptide repeat-containing protein	-15351
			(HC) TRITD3Av1G183880.1	Protein farnesyltransferase subunit beta	-11728
			(HC) TRITD3Av1G183880.2	Farnesyl-protein transferase beta subunit	-11728
			(HC) TRITD3Av1G183880.3	Farnesyl-protein transferase beta subunit	-11728
			(HC) TRITD3Av1G183880.4	Farnesyl-protein transferase beta subunit	-11728
			(HC) TRITD3Av1G183880.5	Farnesyl-protein transferase beta subunit	-11728
			(HC) TRITD3Av1G183900.1	Poly [ADP-ribose] polymerase	11863
			(HC) TRITD3Av1G183900.2	Poly [ADP-ribose] polymerase	11863
			(HC) TRITD3Av1G183900.3	Poly [ADP-ribose] polymerase	11863
			(HC) TRITD3Av1G183900.4	Poly [ADP-ribose] polymerase	11863
			(HC) TRITD3Av1G183900.5	Poly [ADP-ribose] polymerase	11863
			(HC) TRITD3Av1G183900.6	Poly [ADP-ribose] polymerase	11863
			(HC) TRITD3Av1G183910.1	Reticulon-like protein	20427
			(HC) TRITD3Av1G183910.2	Reticulon-like protein	20427
			(HC) TRITD3Av1G183910.3	Reticulon-like protein	20427
SNP75100	4A	679.94	(HC) TRITD4Av1G242480.1	transmembrane protein, putative (DUF247)	35302
SNP75515	3A	1.72	(HC) TRITD3Av1G000940.1	Xyloglucan galactosyltransferase KATAMARI1-like protein	-13601
			(HC) TRITD3Av1G000970.1	Phenylalanine ammonia-lyase	11081
SNP75539	7A	612.34	(HC) TRITD7Av1G228890.1	P-loop containing nucleoside triphosphate hydrolases superfamily protein G	-44275
			(HC) TRITD7Av1G228900.1	Serine/threonine-protein kinase	-43935
			(HC) TRITD7Av1G228910.1	Serine/threonine-protein kinase	-42578
			(HC) TRITD7Av1G228930.1	Serine/threonine-protein kinase	-11365
			(HC) TRITD7Av1G228950.1	Exocyst complex component EXO70A1	-1990
			(HC) TRITD7Av1G228950.2	Exocyst complex component EXO70A1	-1990
SNP75619	2A	455.56	(HC) TRITD2Av1G164450.1	Alcohol dehydrogenase 3	-8605
			(HC) TRITD2Av1G164450.2	Alcohol dehydrogenase 3	-8605
			(HC) TRITD2Av1G164450.3	Alcohol dehydrogenase 3	-8605
			(HC) TRITD2Av1G164450.4	Alcohol dehydrogenase 3	-8605
			(HC) TRITD2Av1G164450.5	Quinone-oxidoreductase-like protein	-8605
			(HC) TRITD2Av1G164450.6	Quinone oxidoreductase, putative	-8605
			(HC) TRITD2Av1G164460.1	Nuclear transport factor 2 family protein with RNA binding domain	-5909
			(HC) TRITD2Av1G164460.2	Nuclear transport factor 2 family protein with RNA binding domain	-5909
			(HC) TRITD2Av1G164460.3	Nuclear transport factor 2 family protein with RNA binding domain	-5909
			(HC) TRITD2Av1G164460.4	RNA-binding protein-like	-5909
			(HC) TRITD2Av1G164460.5	Nuclear transport factor 2 family protein with RNA binding domain	-5909
			(HC) TRITD2Av1G164460.6	Nuclear transport factor 2 family protein with RNA binding domain	-5909
			(HC) TRITD2Av1G164460.7	RNA-binding protein-like	-5909
SNP75696	6B	139.26	(HC) TRITD6Bv1G049290.1	SAUR-like auxin-responsive protein family, putative	4128
SNP76018	Un	97.04	(HC) TRITD0Uv1G040390.1	Myb family transcription factor-like protein	-4961
			(HC) TRITD0Uv1G040390.2	Myb family transcription factor-like protein	-4961
			(HC) TRITD0Uv1G040390.3	Myb family transcription factor-like	-4961
			(HC) TRITD0Uv1G040390.4	Myb family transcription factor-like	-4961
SNP76032	2B	705.29	(HC) TRITD2Bv1G232740.1	SAUR-like auxin-responsive protein family	-367
			(HC) TRITD2Bv1G232780.1	Amino-acid permease BAT1-like protein G	45395
SNP76462	4B	623.57	(HC) TRITD4Bv1G186510.1	NAC domain-containing protein, putative	-169
			(HC) TRITD4Bv1G186510.2	NAC domain-containing protein	-169
SNP76464	2B	454.92	(HC) TRITD2Bv1G153320.1	Kinase	5149
			(HC) TRITD2Bv1G153320.2	Kinase	5149
			(HC) TRITD2Bv1G153320.3	protein kinase family protein	5149
			(HC) TRITD2Bv1G153320.4	protein kinase family protein	5149
			(HC) TRITD2Bv1G153320.5	protein kinase family protein	5149
			(HC) TRITD2Bv1G153320.6	protein kinase family protein	5149
			(HC) TRITD2Bv1G153320.7	protein kinase family protein	5149
			(HC) TRITD2Bv1G153320.8	Mitogen-activated protein kinase kinase kinase G	5149
			(HC) TRITD2Bv1G153320.9	Mitogen-activated protein kinase kinase kinase	5149
SNP76493	6A	75	(HC) TRITD6Av1G032380.1	guanine nucleotide-binding protein subunit gamma	-12086
			(HC) TRITD6Av1G032390.1	Delta-aminolevulinic acid dehydratase	-6774
			(HC) TRITD6Av1G032390.2	Delta-aminolevulinic acid dehydratase	-6774
			(HC) TRITD6Av1G032390.3	Delta-aminolevulinic acid dehydratase	-6774
			(HC) TRITD6Av1G032400.1	Leucine-rich repeat protein kinase family protein	-973
SNP76526	1B	65.61	(HC) TRITD1Bv1G025840.1	Pentatricopeptide repeat-containing protein	-297
			(HC) TRITD1Bv1G025840.2	Pentatricopeptide repeat superfamily protein	-297
			(HC) TRITD1Bv1G025870.1	Tetraspanin family protein	16758
			(HC) TRITD1Bv1G025870.2	Tetraspanin family protein	16758
			(HC) TRITD1Bv1G025870.3	Tetraspanin family protein	16758
			(HC) TRITD1Bv1G025870.4	Tetraspanin family protein	16758
			(HC) TRITD1Bv1G025880.1	protein translocase subunit G	21326
SNP76709	2A	84.32	(HC) TRITD2Av1G039590.1	BSD domain-containing protein 1	-5205
			(HC) TRITD2Av1G039590.2	BSD domain-containing protein 1	-5205
			(HC) TRITD2Av1G039600.1	Glycosyltransferase	1732
			(HC) TRITD2Av1G039600.2	Glycosyltransferase G	1732
SNP76752	2B	705.09	(HC) TRITD2Bv1G232690.1	SAUR-like auxin-responsive protein family	-33795
SNP76811	2B	604.51	(HC) TRITD2Bv1G202650.1	Glycosyltransferase	-94
			(HC) TRITD2Bv1G202650.2	Glycosyltransferase	-94
			(HC) TRITD2Bv1G202650.3	Glycosyltransferase G	-94
			(HC) TRITD2Bv1G202650.4	Glycosyltransferase	-94
			(HC) TRITD2Bv1G202650.5	Glycosyltransferase	-94
			(HC) TRITD2Bv1G202650.6	Glycosyltransferase	-94
SNP76827	5B	594.34	(HC) TRITD5Bv1G209710.1	Tetraspanin family protein	-157
SNP77004	1B	415.25	(HC) TRITD1Bv1G135150.1	DUF538 family protein (Protein of unknown function, DUF538)	-36555
			(HC) TRITD1Bv1G135150.2	DUF538 family protein (Protein of unknown function, DUF538)	-36555
			(HC) TRITD1Bv1G135160.1	ATP-dependent zinc metalloprotease FtsH	-31749
			(HC) TRITD1Bv1G135180.1	Cell division cycle 48-like protein	41011
SNP77072	3B	76.16	(HC) TRITD3Bv1G028820.1	Fatty acid oxidation complex alpha subunit, putative	-38489
			(HC) TRITD3Bv1G028820.10	Fatty acid oxidation complex subunit alpha	-38489
			(HC) TRITD3Bv1G028820.11	Fatty acid oxidation complex subunit alpha	-38489
			(HC) TRITD3Bv1G028820.12	Fatty acid oxidation complex subunit alpha	-38489
			(HC) TRITD3Bv1G028820.13	Fatty acid oxidation complex subunit alpha	-38489
			(HC) TRITD3Bv1G028820.14	Fatty acid oxidation complex subunit alpha	-38489
			(HC) TRITD3Bv1G028820.2	Fatty acid oxidation complex subunit alpha	-38489
			(HC) TRITD3Bv1G028820.3	Fatty acid oxidation complex subunit alpha	-38489
			(HC) TRITD3Bv1G028820.4	Fatty acid oxidation complex subunit alpha	-38489
			(HC) TRITD3Bv1G028820.5	Fatty acid oxidation complex subunit alpha	-38489
			(HC) TRITD3Bv1G028820.6	Fatty acid oxidation complex subunit alpha	-38489
			(HC) TRITD3Bv1G028820.7	Fatty acid oxidation complex alpha subunit, putative	-38489
			(HC) TRITD3Bv1G028820.8	Fatty acid oxidation complex subunit alpha	-38489
			(HC) TRITD3Bv1G028820.9	Fatty acid oxidation complex subunit alpha	-38489
			(HC) TRITD3Bv1G028830.1	Protein AATF	-28676
			(HC) TRITD3Bv1G028830.10	Cysteine synthase	-28676
			(HC) TRITD3Bv1G028830.11	Splicing factor U2AF subunit	-28676
			(HC) TRITD3Bv1G028830.12	Splicing factor	-28676
			(HC) TRITD3Bv1G028830.13	Splicing factor	-28676
			(HC) TRITD3Bv1G028830.14	Splicing factor	-28676
			(HC) TRITD3Bv1G028830.15	TBC1 domain family member	-28676
			(HC) TRITD3Bv1G028830.16	TBC1 domain family member	-28676
			(HC) TRITD3Bv1G028830.17	TBC1 domain family member	-28676
			(HC) TRITD3Bv1G028830.18	TBC1 domain family member	-28676
			(HC) TRITD3Bv1G028830.19	TBC1 domain family member	-28676
			(HC) TRITD3Bv1G028830.2	Protein AATF	-28676
			(HC) TRITD3Bv1G028830.20	TBC1 domain family member	-28676
			(HC) TRITD3Bv1G028830.21	TBC1 domain family member	-28676
			(HC) TRITD3Bv1G028830.22	Cysteine synthase	-28676
			(HC) TRITD3Bv1G028830.3	Protein AATF	-28676
			(HC) TRITD3Bv1G028830.4	Protein AATF	-28676
			(HC) TRITD3Bv1G028830.5	Protein AATF	-28676
			(HC) TRITD3Bv1G028830.6	Protein AATF	-28676
			(HC) TRITD3Bv1G028830.7	Protein AATF	-28676
			(HC) TRITD3Bv1G028830.8	Protein AATF	-28676
			(HC) TRITD3Bv1G028830.9	Protein AATF	-28676
SNP77073	1B	415.3	(HC) TRITD1Bv1G135180.1	Cell division cycle 48-like protein	-1804
			(HC) TRITD1Bv1G135190.1	Cell division cycle 48-like protein	34915
			(HC) TRITD1Bv1G135190.2	Cell division cycle 48-like protein	34915
			(HC) TRITD1Bv1G135220.1	Cytosolic endo-beta-N-acetylglucosaminidase	42227
			(HC) TRITD1Bv1G135220.2	Cytosolic endo-beta-N-acetylglucosaminidase	42227
			(HC) TRITD1Bv1G135220.3	Cytosolic endo-beta-N-acetylglucosaminidase	42227
SNP77105	3B	470.4	(HC) TRITD3Bv1G152450.1	ABC transporter B family protein	-42673
			(HC) TRITD3Bv1G152450.2	ABC transporter B family protein	-42673
			(HC) TRITD3Bv1G152450.3	ABC transporter B family protein	-42673
			(HC) TRITD3Bv1G152450.4	ABC transporter B family protein	-42673
			(HC) TRITD3Bv1G152450.5	ABC transporter B family protein	-42673
			(HC) TRITD3Bv1G152470.1	Multidrug resistance ABC transporter ATP-binding and permease protein	-20501
			(HC) TRITD3Bv1G152470.10	ABC transporter B family-like protein	-20501
			(HC) TRITD3Bv1G152470.11	ABC transporter B family protein	-20501
			(HC) TRITD3Bv1G152470.12	ABC transporter B family-like protein	-20501
			(HC) TRITD3Bv1G152470.13	ABC transporter B family-like protein	-20501
			(HC) TRITD3Bv1G152470.14	ABC transporter B family-like protein	-20501
			(HC) TRITD3Bv1G152470.15	ABC transporter B family protein	-20501
			(HC) TRITD3Bv1G152470.16	ABC transporter B family protein	-20501
			(HC) TRITD3Bv1G152470.17	ABC transporter B family protein	-20501
			(HC) TRITD3Bv1G152470.18	ABC transporter B family protein	-20501
			(HC) TRITD3Bv1G152470.19	ABC transporter B family protein	-20501
			(HC) TRITD3Bv1G152470.2	ABC transporter B family-like protein	-20501
			(HC) TRITD3Bv1G152470.20	ABC transporter B family protein	-20501
			(HC) TRITD3Bv1G152470.21	ABC transporter B family protein	-20501
			(HC) TRITD3Bv1G152470.22	ABC transporter B family protein	-20501
			(HC) TRITD3Bv1G152470.23	ABC transporter B family protein	-20501
			(HC) TRITD3Bv1G152470.24	ABC transporter B family protein	-20501
			(HC) TRITD3Bv1G152470.25	ABC transporter B family protein	-20501
			(HC) TRITD3Bv1G152470.26	ABC transporter B family protein	-20501
			(HC) TRITD3Bv1G152470.27	ABC transporter B family protein	-20501
			(HC) TRITD3Bv1G152470.28	ABC transporter B family protein	-20501
			(HC) TRITD3Bv1G152470.29	ABC transporter B family protein	-20501
			(HC) TRITD3Bv1G152470.3	ABC transporter B family-like protein	-20501
			(HC) TRITD3Bv1G152470.30	ABC transporter B family protein	-20501
			(HC) TRITD3Bv1G152470.31	ABC transporter B family protein	-20501
			(HC) TRITD3Bv1G152470.32	ABC transporter B family protein	-20501
			(HC) TRITD3Bv1G152470.33	ABC transporter B family protein	-20501
			(HC) TRITD3Bv1G152470.34	ABC transporter B family protein	-20501
			(HC) TRITD3Bv1G152470.35	ABC transporter B family protein	-20501
			(HC) TRITD3Bv1G152470.36	ABC transporter B family protein	-20501
			(HC) TRITD3Bv1G152470.37	ABC transporter B family protein	-20501
			(HC) TRITD3Bv1G152470.38	ABC transporter B family-like protein	-20501
			(HC) TRITD3Bv1G152470.39	ABC transporter B family-like protein	-20501
			(HC) TRITD3Bv1G152470.4	ABC transporter B family-like protein	-20501
			(HC) TRITD3Bv1G152470.40	ABC transporter B family-like protein	-20501
			(HC) TRITD3Bv1G152470.41	ABC transporter B family-like protein	-20501
			(HC) TRITD3Bv1G152470.42	ABC transporter B family-like protein	-20501
			(HC) TRITD3Bv1G152470.43	ABC transporter B family-like protein	-20501
			(HC) TRITD3Bv1G152470.44	ABC transporter B family-like protein	-20501
			(HC) TRITD3Bv1G152470.45	ABC transporter B family-like protein G	-20501
			(HC) TRITD3Bv1G152470.5	ABC transporter B family-like protein	-20501
			(HC) TRITD3Bv1G152470.6	ABC transporter B family-like protein	-20501
			(HC) TRITD3Bv1G152470.7	ABC transporter B family-like protein	-20501
			(HC) TRITD3Bv1G152470.8	ABC transporter B family-like protein	-20501
			(HC) TRITD3Bv1G152470.9	ABC transporter B family-like protein	-20501
SNP77120	7A	490.9	(HC) TRITD7Av1G180720.1	rRNA adenine N(6)-methyltransferase	-23071
			(HC) TRITD7Av1G180720.2	Ribosomal rna small subunit methyltransferase	-23071
			(HC) TRITD7Av1G180720.3	rRNA adenine N(6)-methyltransferase	-23071
SNP77201	5A	641.01	(HC) TRITD5Av1G246840.1	Phospholipase D	4662
			(HC) TRITD5Av1G246840.2	Phospholipase D	4662
			(HC) TRITD5Av1G246840.3	Phospholipase D	4662
			(HC) TRITD5Av1G246840.4	Phospholipase D	4662
			(HC) TRITD5Av1G246890.1	O-methyltransferase	46050
			(HC) TRITD5Av1G246890.2	O-methyltransferase	46050
			(HC) TRITD5Av1G246890.3	O-methyltransferase	46050
			(HC) TRITD5Av1G246890.4	O-methyltransferase	46050
			(HC) TRITD5Av1G246890.5	O-methyltransferase	46050
			(HC) TRITD5Av1G246890.6	O-methyltransferase	46050
SNP77220	1B	337.2	(HC) TRITD1Bv1G113460.1	Cell division cycle 48-like protein	-4770
			(HC) TRITD1Bv1G113470.1	Histone H2B	3095
			(HC) TRITD1Bv1G113470.2	Histone H2B	3095
			(HC) TRITD1Bv1G113470.3	Histone H2B	3095
			(HC) TRITD1Bv1G113470.4	Histone H2B	3095
SNP77288	6A	104.76	(HC) TRITD6Av1G044830.1	Sugar transporter, putative	-256
			(HC) TRITD6Av1G044840.1	transmembrane protein, putative (DUF594)	22425
SNP77295	6B	201.93	(HC) TRITD6Bv1G069070.1	Urease accessory protein ureD	-5983
SNP77333	1B	263.93	(HC) TRITD1Bv1G088290.1	AT-rich interactive domain-containing protein 2 G	-9630
			(HC) TRITD1Bv1G088290.2	AT-rich interactive domain-containing protein 2	-9630
			(HC) TRITD1Bv1G088290.3	AT-rich interactive domain protein	-9630
SNP77387	7A	503.11	(HC) TRITD7Av1G185480.1	F-box family protein	178
			(HC) TRITD7Av1G185480.2	F-box family protein	178
