# Supplementary material for: High-throughput phenotyping using hyperspectral indicators supports the genetic dissection of yield in durum wheat grown under heat and drought stress
Source: Front Plant Sci. 2024 Nov 22;15:1470520. doi: 10.3389/fpls.2024.1470520 (PMC11620856; doi:10.3389/fpls.2024.1470520)
Supplement: Supplementary file 10 [file Table6.xlsx]

## Sheet: Hoja1
Supplementary Table S6 - High confidence gene annotation from the bread wheat reference assembly RefSeq v2.0 (https://wheat-urgi.versailles.inra.fr/Seq-Repository/Assemblies).
Marker	Chr	Pos (Mbp)	Gene	Description	Distance (bp)
SNP2648	2D	17.34	(HC) TraesCS2D03G0083900.1	Flowering-promoting factor 1-like protein 1	-23099
			(HC) TraesCS2D03G0084000.1	Flowering-promoting factor 1-like protein 1	-23099
			(HC) TraesCS2D03G0084200.1	F-box domain protein	14563
			(HC) TraesCS2D03G0084300.1	Glycosyltransferase	37831
SNP28567	5B	10.49	(HC) TraesCS5B03G0023200.1	fiber (DUF1218)	-14250
			(HC) TraesCS5B03G0023300.1	ERD (Early-responsive to dehydration stress) family protein	-5343
			(HC) TraesCS5B03G0023300.2	ERD (Early-responsive to dehydration stress) family protein	-5343
			(HC) TraesCS5B03G0023400.1	ERD (Early-responsive to dehydration stress) family protein	-1454
			(HC) TraesCS5B03G0023400.2	ERD (Early-responsive to dehydration stress) family protein	-1454
SNP34891	6B	30.09	(HC) TraesCS6B03G0102400.1	High affinity nitrate transporter	-43506
SNP34892			(HC) TraesCS6B03G0102500.1	High affinity nitrate transporter	-38365
			(HC) TraesCS6B03G0102700.1	High affinity nitrate transporter	-18661
			(HC) TraesCS6B03G0102800.1	High affinity nitrate transporter	-9926
			(HC) TraesCS6B03G0103000.1	High-affinity nitrate transporter 2.2	-2290
			(HC) TraesCS6B03G0103100.1	High-affinity nitrate transporter 2.2	8786
			(HC) TraesCS6B03G0103200.1	2-oxoglutarate and Fe(II)-dependent oxygenase superfamily protein, putative	14465
			(HC) TraesCS6B03G0103300.1	1-deoxy-D-xylulose-5-phosphate synthase	21561
