# Supplementary material for: High-throughput phenotyping using hyperspectral indicators supports the genetic dissection of yield in durum wheat grown under heat and drought stress
Source: Front Plant Sci. 2024 Nov 22;15:1470520. doi: 10.3389/fpls.2024.1470520 (PMC11620856; doi:10.3389/fpls.2024.1470520)
Supplement: Supplementary file 11 [file Table7.xlsx]

## Sheet: Hoja1
Supplementary Table 7 - Number of MTAs for the HSIs which collocalize with QTLs found for YLD.
	Total number of MTAs	No. which colocalize with QTLs for YLD
VSIs
BF1	35	13
BF2	48	17
CUR	74	22
SIF2	12	6
BGI1	15	7
BGI2	1	0
DCabxc	60	16
T_O	53	16
NPQI	2	2
MCARI	84	23
TCARI	68	19
CAR	103	32
CRI550	1	0
CRI700	0	0
CRI550m	5	2
CRI700m	1	0
HI	4	2
NDVI	69	19
PRI	86	25
Total	721	221
